# Supplementary material for: Understanding disease-associated metabolic changes in human colonic epithelial cells using the iColonEpithelium metabolic reconstruction
Source: PLoS Comput Biol. 2025 Jul 3;21(7):e1013253. doi: 10.1371/journal.pcbi.1013253 (PMC12240309; doi:10.1371/journal.pcbi.1013253)
Supplement: S1 Data — (XLSX) [file pcbi.1013253.s001.xlsx]

## Sheet: Table A in S1 Data
Table A in S1 Data: Reactions in iColonEpithelium
Reaction ID	Reaction Name	Reaction Formula
FAOXC11C9m	Fatty Acid Beta Oxidation (C11->C9), Mitochondrial	coa_m + fad_m + h2o_m + nad_m + undcoa_m -> accoa_m + fadh2_m + h_m + nadh_m + noncoa_m
HMR_3686	Steryl-Ester Acylhydrolase	M01501_r + h2o_r -> chsterol_r + h_r + ttdca_r
CBPter	Carbamoyl phosphate transport, endoplasmic reticulum	cbp_c + pi_c + ppi_c <=> cbp_r + pi_r + ppi_r
RE2069C	RE2069	prostge2_c <=> HC02205_c + h2o_c
OCOAT1m	3-oxoacid CoA-transferase	acac_m + succoa_m -> aacoa_m + succ_m
HMR_1280	Carbonyl Reductase (NADPH)	CE4988_c + nadp_c <=> CE5944_c + h_c + nadph_c
GCC2bim	Glycine cleavage system lipoamide irreversible mitochondrial	alpam_m + thf_m -> dhlam_m + mlthf_m + nh4_m
EX_retn_e	Retinoate exchange	retn_e <=>
C13856te	Assumed Passive Diffusion into Extracellular Space	C13856_c <=> C13856_e
ABUTD	Aminobutyraldehyde dehydrogenase	h2o_c + 4abutn_c + nad_c -> 2 h_c + 4abut_c + nadh_c
EX_pcholn1836_hs_e	Exchange of 1-Octadeca-Trienoylglycerophosphocholine, Sn1-Lpc (18:3, Delta 6, 9, 12)	pcholn1836_hs_e <=>
HMR_6672	HMR 6672	retinal_cis_13_c <=> retinal_c
EX_tetdec2crn_e	Exchange of Tetradecadienoyl Carnitine	tetdec2crn_e <=>
EX_fru_e	D-Fructose exchange	fru_e <=>
G6PPer	Glucose-6-phosphate phosphatase, edoplasmic reticular	h2o_r + g6p_r -> pi_r + glc__D_r
HMR_0371	HMR 0371	h2o_c + atp_c + tetpent3_c -> pi_c + h_c + adp_c + tetpent3_e
ECOAH1m	3-Hydroxybutanoyl-CoA hydro-lyase, mitochondria	3hbcoa_m <=> h2o_m + b2coa_m
EX_4nph_e	4-Nitrophenol exchange	4nph_e <=>
r1594	Amino Acid-Polyamine-Organocation (APC) TCDB:2.A.3.8.1	ser__L_e + thr__L_c <=> ser__L_c + thr__L_e
EX_C06315_e	Exchange of Lipoxin B4	C06315_e <=>
EX_hista_e	Histamine exchange	hista_e <=>
r0210	L-Serine hydro-lyase (adding homocysteine) Glycine, serine and threonine metabolism EC:4.2.1.22	h_c + ser__L_c + HC00250_c -> h2o_c + cys__L_c
EX_HC02198_e	2-[(4R)-4-[(1S,2S,5R,7R,10R,11S,14R,15R)-2,15-dimethyl-5-(sulfonatooxy)tetracyclo[8.7.0.0^{2,7}.0^{11,15}]heptadecan-14-yl]pentanamido]ethane-1-sulfonate exchange	HC02198_e <=>
IVCRNe	Transport of isovaleryl carnitine into the extra cellular space	ivcrn_c -> ivcrn_e
NAGAlby	N-acetylgalactosaminidase, beta-	acgbgbside_hs_l + h_l + udp_l -> gbside_hs_l + udpacgal_l
EX_lcts_e	Lactose exchange	lcts_e <=>
SPHMYLN18115_hs_ATPt	Transport of Sphingomyelin (D18:1/15:0), Active Transport	h2o_c + atp_c + sphmyln18115_hs_c -> pi_c + h_c + adp_c + sphmyln18115_hs_e
MTHFDm	Methylenetetrahydrofolate dehydrogenase NADP mitochondrial	mlthf_m + nadp_m <=> methf_m + nadph_m
EX_chsterols_e	Exchange of Cholesterol Sulfate	chsterols_e <=>
HMR_7330	HMR 7330	M01870_g -> M01870_e
EX_phacgly_e	Exchange of Phenylacetylglycine	phacgly_e <=>
XYLTer	UDP-xylose:protein xylosyltransferase, endoplasmic reticulum	Ser_Gly_Ala_X_Gly_r + udpxyl_r -> h_r + udp_r + xser_r
GLYLEUHYDROc	Hydrolysis of Glycylleucine in the small intestine for cellular uptake	h2o_c + glyleu_c <=> gly_c + leu__L_c
HMR_2852	Carnitine O-Acetyltransferase	M01724_r + coa_r <=> crn_r + docoscoa_r
PCHOLN183_HSABCt	Transport of 1-Octadeca-Trienoylglycerophosphocholine, Sn1-Lpc (18:3, Delta 9, 12, 15)	h2o_c + atp_c + pcholn183_hs_c -> pi_c + h_c + adp_c + pcholn183_hs_e
5DHFtl	5-glutamyl-DHF transport, lysosomal	5dhf_c -> 5dhf_l
r1842	Y+LAT2 Utilized transport	asn__L_e + na1_e + trp__L_c -> asn__L_c + na1_c + trp__L_e
EX_sphmyln181181_hs_e	Exchange of Sphingomyelin (D18:1/18:1)	sphmyln181181_hs_e <=>
HMR_0823	HMR 0823	cmpacna_c + gm1b_hs_c -> h_c + cmp_c + gd1a_hs_c
RE3243C	RE3243	CE5161_c <=> h2o_c + CE5162_c
EX_cit_e	Citrate exchange	cit_e <=>
EX_M00265_e	EX M00265[e]	M00265_e <=>
FAOXC201C181x	Fatty Acid Beta Xoidation (C20:1->C18:1), Peroxisomal	coa_x + ei11ecoa_x + h2o_x + nad_x + o2_x -> accoa_x + h2o2_x + h_x + nadh_x + ocde9ecoa_x
HMR_2342	Very-Long-Chain 3-Oxoacyl Coenzyme A Synthase	h_c + malcoa_c + vacccoa_c -> M00843_c + co2_c + coa_c
DURADx	Dihydrouracil dehydrogenase (NAD)	nad_c + 56dura_c -> h_c + nadh_c + ura_c
EX_ach_e	Acetylcholine exchange	ach_e <=>
RE2655R	RE2655	retinal_r <=> retinal_cis_13_r
HMR_0873	3-Galactosyl-N-Acetylglucosaminide 4-Alpha-L-Fucosyltransferase	h_c + fucgalfucgalacglcgalgluside_hs_c + gdp_c <=> galfucgalacglcgalgluside_hs_c + gdpfuc_c
RE3181C	RE3181C	co2_c + 3 lanost_c -> 2 h2o_c + 3 44mctr_c + 4 CE5049_c
ARGSL	Argininosuccinate lyase	argsuc_c <=> arg__L_c + fum_c
HMR_0859	Lactosylceramide 1, 3-N-Acetyl-Beta-D-Glucosaminyltransferase	galgluside_hs_c + uacgam_c -> h_c + acglcgalgluside_hs_c + udp_c
HMR_0877	Alpha-N-Acetylneuraminate Alpha-2, 8-Sialyltransferase	cmpacna_c + acngal14acglcgalgluside_hs_c -> h_c + cmp_c + acnacngal14acglcgalgluside_hs_c
LNSTLS	Lanosterol synthase	Ssq23epx_c -> lanost_c
NORANMT	Noradrenaline N-methyltransferase	amet_c + nrpphr_c -> h_c + adrnl_c + ahcys_c
OCCOAtm	Octanoyl-CoA transport, diffusion	occoa_c -> occoa_m
HMR_3237	Acetyl Coenzyme A C-Acyltransferase	coa_m + M00885_m -> accoa_m + dd3coa_m
DOCOHEXETHc	Formation of Docosahexaenoyl Ethanolamide	h2o_e + pe226_hs_e -> docohxeth_e + pa_hs_e
TETDECE1CRNe	Transport of Tetradecenoyl Carnitine into Extra Cellular Space	tetdece1crn_c -> tetdece1crn_e
CYTK14n	Cytidylate kinase (dCMP,CTP),nuclear	dcmp_n + utp_n <=> dcdp_n + udp_n
PCHOLPg_hs	Choline phosphatase	h2o_g + pchol_hs_g -> chol_g + h_g + pa_hs_g
r1375	Transport reaction	HC00822_e -> HC00822_l
GALASE12ly	Beta-galactosidase, lysosomal	h2o_l + ksi_deg32_l -> gal_l + ksi_deg33_l
RE3074X	Long-Chain-Fatty-Acid- Coenzyme A Ligase	coa_x + atp_x + prist_x -> CE5125_x + amp_x + ppi_x
ELAIDCRNte	Transport of Elaidic Carnitine, Sodium Symport	na1_c + elaidcrn_c <=> na1_e + elaidcrn_e
SPTc	Serine-pyruvate aminotransferase	ser__L_c + pyr_c -> ala__L_c + hpyr_c
DM_sph1p_n	Demand for (2S,3R)-2-Azaniumyl-3-Hydroxyoctadecyl Phosphate	sph1p_n ->
RE3152C	RE3152	h_c + nadph_c + CE4833_c <=> nadp_c + CE4831_c
DM_Ser_Gly_Ala_X_Gly_l	DM Ser Gly FSLASH Ala X Gly LPAREN ly RPAREN	Ser_Gly_Ala_X_Gly_l ->
PHEt4	L-phenylalanine transport in via sodium symport	na1_e + phe__L_e -> na1_c + phe__L_c
EX_CE1261_e	Exchange of 5-S-Cysteinyldopa	CE1261_e <=>
r0698	Propanoyl Coenzyme A:Acetyl Coenzyme A C-Acyltransferase Bile Acid Biosynthesis	4 h_x + dcholcoa_x + ppcoa_x -> coa_x + h2o_x + dhcholestancoa_x
PELPALM_HSABCt	Transport of 1-Palmitoylglycerophosphoethanolamine	h2o_c + atp_c + pepalm_hs_c -> pi_c + h_c + adp_c + pepalm_hs_e
EX_CE4970_e	Exchange of 2-Methylbutyrylglycine	CE4970_e <=>
3AIBTm	L-3-aminoisobutyrate transaminase, mitochondrial	2mop_m + glu__L_m <=> 3aib_m + akg_m
r1975	Y+LAT2 Utilized transport	na1_e + his__L_c + val__L_e -> na1_c + his__L_e + val__L_c
HMR_3177	Acetyl Coenzyme A C-Acyltransferase	coa_m + M00887_m -> accoa_m + hpdcacoa_m
HMR_2581	Prostaglandin-Endoperoxide Synthase	h_c + nadph_c + 2 o2_c + tmndnc_c -> h2o_c + nadp_c + CE7088_c
HMR_0323	Long-Chain-Fatty-Acid Coenzyme A Ligase	atp_c + coa_c + M01582_c -> ppi_c + M00006_c + amp_c
DGNSK	Deoxyguanosine kinase	atp_c + dgsn_c -> h_c + adp_c + dgmp_c
FE2t	Iron II transport	fe2_e -> fe2_c
SK_xol7ah3_c	Sink for 5Beta-Cholestane-3Alpha, 7Alpha, 26-Triol	xol7ah3_c <=>
PA_HStn	Phosphatidate transport, nuclear	pa_hs_c <=> pa_hs_n
HMR_3692	Steryl-Ester Acylhydrolase	h2o_r + M01477_r -> chsterol_r + h_r + M01197_r
LCAT43e	Lecithin-Cholesterol Acyltransferase, Formation of 1-Dihomo-Linolenoylglycerophosphoethanolamine (20:3, Delta 8, 11, 14)	chsterol_e + pe_hs_e -> pedh203_hs_e + xolest2_hs_e
DHCRD1	Dihydroceramide desaturase	nadp_c + dhcrm_hs_c -> h_c + nadph_c + crm_hs_c
HMR_2772	HMR 2772	M00022_c + crn_m <=> M00022_m + crn_c
PCHOLN183_HSPLA2	Formation of 1-Octadeca-Trienoylglycerophosphocholine, Sn1-Lpc (18:3, Delta 9, 12, 15) by Phospholipase A2	h2o_c + pchol_hs_c -> h_c + pcholn183_hs_c + Rtotal2_c
HMR_0363	HMR 0363	h2o_c + atp_c + tmndnc_c -> pi_c + h_c + adp_c + tmndnc_e
GLA2l	Alpha-Galactosidase, Lysosomal	h2o_l + thcrm_hs_l -> gal_l + galgluside_hs_l
PCHOL2OLE_HSABCt	Transport of 2-Oleoylglycerophosphocholine	h2o_c + atp_c + pchol2ole_hs_c -> pi_c + h_c + adp_c + pchol2ole_hs_e
DM_gd3_hs_g	Demand for Gd3, Golgi	gd3_hs_g ->
DM_4abut_c	DM 4abut[c]	4abut_c ->
EX_glcur_e	D-Glucuronate exchange	glcur_e <=>
RE1521X	Enoyl Coenzyme A Hydratase	h2o_x + CE2432_x <=> CE2417_x
S4T1g	Chondroitin 4-sulfotransferase, Golgi apparatus	cs_pre_g + 2 paps_g -> 2 h_g + cs_a_b_e_pre1_g + 2 pap_g
CVM1GLUChc	Glucuronidation of cerivastatin-M1	crvsm1_r + udpglcur_r -> h_r + udp_r + cvm1gluc_r
GA1tl	Ganglioside Ga1 (Asialo Gm1) Endocytosis	ga1_hs_e -> ga1_hs_l
EX_CE2445_e	Exchange of 6-Trans-Leukotriene B4	CE2445_e <=>
HMR_3627	Acyl Coenzyme A:Cholesterol O-Acyltransferase	chsterol_r + tdcoa_r -> M01501_r + coa_r
C04717td	Transport of 13(S)-HPODE, Diffusion	C04717_c <=> C04717_e
GALASE1ly	Beta-galactosidase, lysosomal	2 h2o_l + l2n2m2mn_l -> 2 gal_l + n2m2mn_l
3HPVSthc	Uptake of 3-hydroxy pravastatin by hepatocytes	3hpvs_e + hco3_c <=> 3hpvs_c + hco3_e
EX_HC02220_e	Sulfochenodeoxycholate exchange	HC02220_e <=>
AMPtp	AMP transporter, peroxisome	amp_c <=> amp_x
SUCCtm	Succinate transport mitochondrial	pi_m + succ_c <=> pi_c + succ_m
r2374	Mitochondrial Carrier (MC) TCDB:2.A.29.7.2	cit_m + oxa_c <=> cit_c + oxa_m
RE0935E	Alpha-Amylase	h2o_e + malthx_e <=> glc__D_e + maltpt_e
4OHBUTtce	Transport of 4-Hydroxy-Butyrate, Extracellular	4ohbut_c -> 4ohbut_e
HMR_0321	HMR 0321	h2o_c + atp_c + doco13ac_c -> pi_c + h_c + adp_c + doco13ac_e
RE3178M	3-Hydroxyacyl Coenzyme A Dehydrogenase	nad_m + CE4800_m <=> h_m + nadh_m + CE4796_m
GACMTRc	Guanidinoacetate N-methyltransferase (c)	amet_c + gudac_c <=> h_c + ahcys_c + creat_c
NTD6	5-nucleotidase (dAMP)	h2o_c + damp_c -> pi_c + dad_2_c
r2309	Resistance-Nodulation-Cell Division (RND) TCDB:2.A.60.1.14	hco3_c + gthrd_c + nrpphr_e <=> nrpphr_c + hco3_e + gthrd_e
NACHEX8ly	Beta-N-acetylhexosaminidase, lysosomal	h2o_l + cs_e_deg2_l -> acgal_l + cs_e_deg3_l
SPHGNtn	Sphinganine Intracellular Transport	sphgn_c <=> sphgn_n
EX_h_e	H+ exchange	h_e <=>
r1540	Neurotransmitter:Sodium Symporter (Nss) Tcdb:2.A.22.3.3	na1_e + cl_e + taur_e -> na1_c + cl_c + taur_c
r2496	Resistance-Nodulation-Cell Division (RND) TCDB:2.A.60.1.14	hco3_e + HC02201_e + dopa_c -> hco3_c + HC02201_c + dopa_e
r2382	Mitochondrial Carrier (MC) TCDB:2.A.29.7.2	succ_m + h_c + cit_c -> h_m + succ_c + cit_m
EX_hexdtr_e	Exchange of 7, 10, 13-Hexadecatrienoic Acid	hexdtr_e <=>
EX_gdca3s_e	EX gdca3s(e)	gdca3s_e <=>
r1970	Y+LAT2 Utilized transport	asn__L_e + na1_e + his__L_c -> asn__L_c + na1_c + his__L_e
r1803	Y+LAT2 Utilized transport	na1_e + val__L_c + cys__L_e -> cys__L_c + na1_c + val__L_e
NDPK7m	ATP:dCDP phosphotransferase, mitochondria	atp_m + dcdp_m -> adp_m + dctp_m
r1680	Y+LAT2 Utilized transport	leu__L_c + na1_e + gly_e -> gly_c + na1_c + leu__L_e
r1829	Y+LAT2 Utilized transport	na1_e + pro__L_e + tyr__L_c -> na1_c + pro__L_c + tyr__L_e
EX_2hiv_e	Exchange of 2-Hydroxy-Isovalerate	2hiv_e <=>
ACACt2	Acetoacetate transport via proton symport	h_e + acac_e <=> h_c + acac_c
EX_thyox__L_e	L-Thyroxine exchange	thyox__L_e <=>
C226CPT2	C226 transport into the mitochondria	coa_m + c226crn_m <=> crn_m + c226coa_m
HSD17B9r	17-beta-hydroxysteroid dehydrogenase (type 7)	h_r + andrstrn_r + nadph_r + 1.5 o2_r -> 2 h2o_r + eandrstrn_r + nadp_r
RE3520E	Glutathione Peroxidase	12HPET_e <=> C04849_e
r1677	Y+LAT2 Utilized transport	na1_e + phe__L_c + gly_e -> gly_c + na1_c + phe__L_e
NDPK6m	ATP:dUDP phosphotransferase, mitochondria	atp_m + dudp_m <=> adp_m + dutp_m
NACHEX12ly	Beta-N-acetylhexosaminidase, lysosomal	h2o_l + ksi_deg13_l -> acgam_l + ksi_deg14_l
EX_crvnc_e	NC22:6 exchange	crvnc_e <=>
HMR_3696	Steryl-Ester Acylhydrolase	h2o_r + M01485_r -> chsterol_r + h_r + M01238_r
PE2LINL_HSPLA2	Formation of 2-Linoleoylglycerophosphoethanolamine by Phospholipase A2	h2o_c + pe_hs_c -> h_c + Rtotal2_c + pe2linl_hs_c
r2371	Mitochondrial Carrier (MC) TCDB:2.A.29.7.2	cit_m + HC00342_c <=> cit_c + HC00342_m
HMR_3341	Acetyl Coenzyme A C-Acyltransferase	coa_x + CE5144_x -> accoa_x + odecoa_x
STS3	Steryl-sulfatase	h2o_c + chsterols_c <=> h_c + chsterol_c + so4_c
FAOXMC10OHMC10r	Fatty acid omega oxidation(MC10-->w-OHMC10)er	h_r + nadph_r + o2_r + dca_r -> h2o_r + nadp_r + omhdecacid_r
C30CPT1	Production of propionylcarnitine	crn_c + ppcoa_c <=> coa_c + pcrn_c
r2132	Major Facilitator(MFS) TCDB:2.A.1.13.1	retn_e + bhb_c <=> bhb_e + retn_c
LPS2	Lipase	h2o_c + dag_hs_c -> h_c + Rtotal_c + mag_hs_c
FAOXC141C121x	Fatty Acid Beta Xoidation (C14:1->C12:1), Peroxisomal	coa_x + h2o_x + nad_x + o2_x + tetde5coa_x -> accoa_x + h2o2_x + h_x + nadh_x + dd3coa_x
HMR_3740	Steryl-Ester Acylhydrolase	h2o_r + M01456_r -> chsterol_r + h_r + M00008_r
FADH2ETC	Complex II reaction for respiratory chain	fadh2_m + q10_m -> fad_m + q10h2_m
ILEtmi	Isoleucine transport from mitochondria to cytosol	ile__L_m <=> ile__L_c
CYTK12n	Cytidylate kinase (dCMP,dCTP),nuclear	dcmp_n + dctp_n <=> 2 dcdp_n
r1645	Amino Acid-Polyamine-Organocation (APC) TCDB:2.A.3.8.1	thr__L_c + leu__L_e <=> thr__L_e + leu__L_c
SPHMYLN18121_hs_ATPt	Transport of Sphingomyelin (D18:1/21:0), Active	h2o_c + atp_c + sphmyln18121_hs_c -> pi_c + h_c + adp_c + sphmyln18121_hs_e
FBA	Fructose-bisphosphate aldolase	fdp_c <=> dhap_c + g3p_c
FAOXC102C103m	Fatty Acid Beta Oxidation (C10:2->C10:3), Mitochondrial	fad_m + dec47dicoa_m -> fadh2_m + dectricoa_m
HMR_0367	HMR 0367	h2o_c + atp_c + clpnd_c -> pi_c + h_c + adp_c + clpnd_e
HMGCOAtx	Hydroxymethylglutaryl-CoA reversible peroxisomal transport	hmgcoa_c <=> hmgcoa_x
r1557	Amino Acid-Polyamine-Organocation (APC) TCDB:2.A.3.8.1	gly_e + ile__L_c <=> gly_c + ile__L_e
S23T2g	Beta-galactoside alpha-2,3-sialyltransferase (core 2)	cmpacna_g + core2_g -> h_g + cmp_g + ksii_core2_pre1_g
FACOAL1832	Alpha-Linolenic acid:CoA ligase (AMP-forming)	atp_c + coa_c + lnlnca_c -> ppi_c + amp_c + lnlncacoa_c
HMR_2982	Long-Chain-Fatty-Acid Coenzyme A Ligase	coa_r + atp_r + strdnc_r -> ppi_r + amp_r + strdnccoa_r
HMR_1760	Alpha-Methylacyl Coenzyme A Racemase	M00615_x -> HC01459_x
TIGGLYtm	Transport of Tiglylglycine, Mitochondrial	tiggly_m -> tiggly_c
GALSIDEtn	Galactocerebroside Intracellular Transport	galside_hs_c <=> galside_hs_n
RE0944E	Alpha-Amylase	h2o_e + malthp_e <=> malthx_e + glc__D_e
D_LACtm	D lactate transport mitochondrial	h_c + lac__D_c <=> h_m + lac__D_m
RE2999M	Dodecenoyl Coenzyme A Isomerase	CE2432_m <=> CE5117_m
BALAtmr	Beta-alanine transport, mitochondria	ala_B_c <=> ala_B_m
HMR_0598	Phosphatidate Phosphatase	h2o_c + HC02051_c -> pi_c + HC02057_c
HXAt2	Transport of Hexanoate (N-C6:0), Peroxisome	hxa_x <=> hxa_c
HMR_3128	Medium-Chain Acyl Coenzyme A Dehydrogenase	fad_m + tdcoa_m -> fadh2_m + HC01412_m
EX_pailpalm_hs_e	Exchange of 1-Palmitoylglycerophosphoinositol	pailpalm_hs_e <=>
HMR_3002	Long-Chain-Fatty-Acid Coenzyme A Ligase	coa_r + M00008_r + atp_r -> ppi_r + amp_r + CE4843_r
C3STKR2r	C-3 sterol keto reductase (zymosterol)	h_r + nadph_r + zym_int2_r -> nadp_r + zymst_r
TMNDNCCRNt	Transport into the mitochondria (carnitine)	tmndnccrn_c <=> tmndnccrn_m
C8DCe	Transport of suberyl carnitine into the extra cellular space	c8dc_c -> c8dc_e
CATr	Catalase	2 h2o2_r -> 2 h2o_r + o2_r
PCHOLN281_HSte	Transport of Lysopc A C28:1 (Delta 5)	pcholn281_hs_e <=> pcholn281_hs_c
FAS80COA_L	Fatty acyl CoA synthase n C80CoA lumped reaction	9 h_c + 6 nadph_c + 3 malcoa_c + accoa_c -> 3 h2o_c + 6 nadp_c + 3 co2_c + 3 coa_c + occoa_c
Htg	Proton transport, Golgi	h_g <=> h_c
FAOXC121x	Isomerization (C12:1), Peroxisomal	dd3coa_x -> dd2coa_x
RE3159X	Enoyl Coenzyme A Hydratase	h2o_x + CE4838_x <=> CE4832_x
GLNtN1	Glutamine transport (Na, H coupled)	h_c + 2 na1_e + gln__L_e <=> 2 na1_c + h_e + gln__L_c
GBGT1	Globoside alpha-1,3-N-acetylgalactosaminyltransferase 1	gbside_hs_g + udpacgal_g -> h_g + acgagbside_hs_g + udp_g
EX_pchol2palm_hs_e	Exchange of 2-Palmitoylglycerophosphocholine	pchol2palm_hs_e <=>
r2499	ATP-binding Cassette (ABC) TCDB:3.A.1.203.3	h2o_c + atp_c + ppcoa_c -> pi_c + h_c + adp_c + ppcoa_x
CERK	Ceramide kinase	atp_c + crm_hs_c -> h_c + adp_c + crmp_hs_c
EX_pyr_e	Pyruvate exchange	pyr_e <=>
PRAIS	Phosphoribosylaminoimidazole synthase	atp_c + fpram_c -> pi_c + 2 h_c + adp_c + air_c
HMR_2350	Very-Long-Chain Enoyl Coenzyme A Reductase	h_c + nadph_c + M03018_c -> nadp_c + M01236_c
HMR_2703	HMR 2703	crn_c + M01724_m <=> crn_m + M01724_c
r1896	Y+LAT2 Utilized transport	na1_e + ile__L_c + hom__L_e -> na1_c + ile__L_e + hom__L_c
r1877	Y+LAT2 Utilized transport	thr__L_e + na1_e + pro__L_c -> thr__L_c + na1_c + pro__L_e
r1665	Y+LAT2 Utilized transport	his__L_c + lys__L_e <=> his__L_e + lys__L_c
RE3052C	RE3052C	cpppg3_c -> 6 h_c + C05770_c
IDOAASE3ly	Alpha-L-iduronidase, lysosomal	h2o_l + hs_deg22_l -> hs_deg23_l + idour_l
EX_ile__L_e	L-Isoleucine exchange	ile__L_e <=>
FAOXC140120x	Beta oxidation of long chain fatty acid	coa_x + h2o_x + nad_x + o2_x + tdcoa_x -> accoa_x + h2o2_x + h_x + nadh_x + ddcacoa_x
ACOAO7p	Acyl CoA oxidase hexadecanoyl CoA peroxisomal	o2_x + pmtcoa_x -> h2o2_x + hdd2coa_x
HIVCACBP	Transport of 3-Hydroxyisovalerylcoa from Mitochondria into the Cytosol	3ivcoa_m <=> 3ivcoa_c
r2514m	Transport of Hexadecenoate (N-C16:1) via Carnitine Antiport, Mitochondrial	crn_m + hdcea_c <=> crn_c + hdcea_m
LCAT54e	Lecithin-Cholesterol Acyltransferase, Formation of 1-Palmitoylglycerophosphoethanolamine	chsterol_e + pe_hs_e -> pepalm_hs_e + xolest2_hs_e
HC00319t1	Malonate Transport, Antiport with Chloride	cl_e + HC00319_c <=> cl_c + HC00319_e
ESTRIOLGLCtr	Glucuronidated compound transport	estriolglc_c <=> estriolglc_r
AMETr	S-Adenosyl-L-methionine intracellular diffusion	amet_c <=> amet_r
LNLNCGCPT1	Carnitine O-palmitoyltransferase	crn_c + lnlncgcoa_c <=> coa_c + lnlncgcrn_c
S4T6g	Chondroitin 4-sulfotransferase, Golgi apparatus	paps_g + cs_b_pre4_g -> h_g + pap_g + cs_b_pre5_g
GLNASNNaEx	L-glutamine/L-asparagine Na-dependent exchange (Gln-L in)	na1_e + asn__L_c + gln__L_e -> asn__L_e + na1_c + gln__L_c
SIAT9g	Lactosylceramide alpha-2,3-sialyltransferase, Golgi apparatus	cmpacna_g + galgluside_hs_g -> h_g + cmp_g + gm3_hs_g
3H3MGLTc	Formation of 3-Hydroxy-3-Methyl-Glutarate	h2o_c + hmgcoa_c -> h_c + coa_c + 3h3mglt_c
RPEc	Ribulose 5-Phosphate 3-Epimerase	2 ru5p__D_c <=> 2 xu5p__D_c
PEDH14_HSPLA2	Formation of 1-Myristoylglycerophosphoethanolamine (C14:0 Pe) by Phospholipase A2	h2o_c + pe_hs_c -> h_c + Rtotal2_c + pe14_hs_c
ALAALAPEPT1tc	Transport of Alanylalanine by the apical PEPT1 amino acid transporters across the brush border cells of the enterocytes of the intestine and renal cells	h_e + alaala_e -> h_c + alaala_c
RE3005M	3-Hydroxyacyl Coenzyme A Dehydrogenase	nad_m + CE4790_m <=> h_m + nadh_m + CE4792_m
NTD9	5-nucleotidase (GMP)	h2o_c + gmp_c -> pi_c + gsn_c
FAOXC2242046m	Beta oxidation of long chain fatty acid	coa_m + fad_m + h2o_m + nad_m + adrncoa_m -> accoa_m + fadh2_m + h_m + nadh_m + arachdcoa_m
FACOAL226	Fatty-acid--CoA ligase	atp_c + coa_c + crvnc_c -> ppi_c + amp_c + c226coa_c
r2518	ATP-binding Cassette (ABC) TCDB:3.A.1.203.1	h2o_c + atp_c + dhcholestanate_c -> pi_c + h_c + adp_c + dhcholestanate_x
BILGLCURtr	Glucuronidated compound transport	bilglcur_c <=> bilglcur_r
ATPtm	ADP/ATP transporter, mitochondrial	adp_c + atp_m -> atp_c + adp_m
P450LTB4r	Cytochrome p450 leukotriene B4	nadph_r + 1.5 o2_r + leuktrB4woh_r -> 2 h2o_r + nadp_r + leuktrB4wcooh_r
PVSOATPtu	Uptake of pravastatin by enterocytes	hco3_c + pvs_e <=> hco3_e + pvs_c
FAOXC16080x	Beta oxidation of long chain fatty acid	4 coa_x + 4 h2o_x + 4 nad_x + 4 o2_x + pmtcoa_x -> 4 accoa_x + 4 h2o2_x + 4 h_x + 4 nadh_x + occoa_x
r1949	Y+LAT2 Utilized transport	na1_e + tyr__L_e + orn_c -> na1_c + tyr__L_c + orn_e
EX_gd1c_hs_e	GD1c (homo sapiens) exchange	gd1c_hs_e <=>
RE3192M	Enoyl Coenzyme A Hydratase	h2o_m + CE4806_m <=> CE4801_m
EX_CE2006_e	Exchange of 4-Hydroxy-2-Nonenal	CE2006_e <=>
THRCYSNaEx	L-cysteine/L-threonine Na-dependent exchange (Thr-L in)	thr__L_e + cys__L_c + na1_e -> thr__L_c + na1_c + cys__L_e
HMR_9191	HMR 9191	ser__D_e -> ser__D_c
RETt	Retinol transport via faciliated diffusion	retinol_e -> retinol_c
r0717	(S)-3-Hydroxyhexadecanoyl Coenzyme A Hydro-Lyase	h2o_x + hdd2coa_x -> HC01397_x
ITPH2	ITP Diphosphohydrolase	h2o_e + itp_e <=> h_e + idp_e + pi_e
ETOHtx	Ethanol transport via diffusion, glyoxysome	etoh_c <=> etoh_x
EX_pcholdoc_hs_e	Exchange of 1-Docosahexaenoylglycerophosphocholine	pcholdoc_hs_e <=>
NFDLAChc	Lactonization of hydroxy metabolite of nifedipine in hepatocytes	h_c + nfdoh_c <=> h2o_c + nfdlac_c
GUDACtr2	Transport of Guanidinoacetic Acid	gudac_e <=> gudac_c
r1450	Acyl-CoA Oxidase	q10_m + hxcoa_m -> q10h2_m + hx2coa_m
r1904	Y+LAT2 Utilized transport	na1_e + tyr__L_c + ile__L_e -> na1_c + tyr__L_e + ile__L_c
GALUi	UTP-glucose-1-phosphate uridylyltransferase (irreversible)	h_c + g1p_c + utp_c <=> ppi_c + udpg_c
HGNTOR	Homogentisateoxygen 1 2 oxidoreductase decyclizing	o2_c + hgentis_c -> h_c + 4mlacac_c
TETHEX3t	Fatty acid transport via diffusion	tethex3_e <=> tethex3_c
HMR_2540	Very-Long-Chain 3-Oxoacyl Coenzyme A Synthase	h_c + malcoa_c + M00012_c -> co2_c + coa_c + M00862_c
r1735	Y+LAT2 Utilized transport	ser__L_c + na1_e + met__L_e -> ser__L_e + na1_c + met__L_c
C81CPT1	Production of Ocetenoylcarnitine	crn_c + c81coa_c <=> coa_c + c81crn_c
HMR_9674	HMR 9674	dag_hs_n -> dag_hs_c
TPI	Triose-phosphate isomerase	dhap_c <=> g3p_c
MCCCrm	Methylcrotonoyl-CoA carboxylase, mitochondrial	atp_m + 3mb2coa_m + hco3_m -> h_m + pi_m + adp_m + 3mgcoa_m
S2L2FN2M2MASNtly	S2l2fn2m2masn transport, extracellular to lysosome	s2l2fn2m2masn_e -> s2l2fn2m2masn_l
HEXAHBl	Hexosaminidase A;Lysosomal Or Hexosaminidase B;Lysosomal	h2o_l + ga2_hs_l -> galgluside_hs_l + acgal_l
GNK	Gluconokinase	atp_c + glcn_c <=> h_c + adp_c + 6pgc_c
PAN4PP	Phosphatase (pan4p)	h2o_c + pan4p_c -> pi_c + ptth_c
HMR_2990	Long-Chain-Fatty-Acid Coenzyme A Ligase	coa_r + atp_r + M00341_r -> ppi_r + amp_r + M00343_r
FAOXC182C162m	Fatty Acid Beta Oxidation (C18:2->C16:2), Mitochondrial	coa_m + fad_m + h2o_m + nad_m + lnlccoa_m -> accoa_m + fadh2_m + h_m + nadh_m + hexddcoa_m
FACOAE1836Z9Z12Z	Gamma-Linolenoyl-CoA hydrolase (18:3(6Z,9Z,12Z))	h2o_c + lnlncgcoa_c -> h_c + coa_c + lnlncg_c
PDXPP	Pyridoxine 5-phosphate phosphatase	h2o_c + pdx5p_c -> pi_c + pydxn_c
GLYPHEHYc	Hydrolysis of glycylphenylalanine	h2o_c + glyphe_c <=> gly_c + phe__L_c
FAOXC81C61m	Fatty Acid Beta Oxidation (C8:1->C6:1), Mitochondrial	coa_m + fad_m + h2o_m + nad_m + octe5coa_m -> accoa_m + fadh2_m + h_m + nadh_m + hexe3coa_m
PCHOLET_HSt1e	Transport of 1-Eicosatrienoylglycerophosphocholine (Delta 11, 14, 17), Vescicular	pcholet_hs_e -> pcholet_hs_c
ALCD1	Alcohol dehydrogenase (methanol)	nad_c + meoh_c <=> h_c + nadh_c + fald_c
RE1520M	Enoyl Coenzyme A Hydratase	h2o_m + C05279_m <=> CE2420_m
ST6GALNAC21	Alpha-N-acetylgalactosaminide alpha-2,6-sialyltransferase 2	cmpacna_g + acngalgbside_hs_g -> h_g + cmp_g + acn13acngalgbside_hs_g
PEDH13_HSPLA2	Formation of 1-Tridecanoylglycerophosphoethanolamine (C13:0 Pe) by Phospholipase A2	h2o_c + pe_hs_c -> h_c + Rtotal2_c + pe13_hs_c
RE2677R_1	N-Acylsphingosine Galactosyltransferase	crm_hs_r + udpgal_r -> h_r + udp_r + galside_hs_r
RETNtr	Retinoic acid transport in ER	retn_c -> retn_r
DUMPtn	DUMP nuclear transport	dump_c <=> dump_n
HMR_3075	Enoyl Coenzyme A Hydratase	h2o_x + od2coa_x -> CE2248_x
RETNGLCt	Retinoyl glucuronide efflux	retnglc_c -> retnglc_e
DHEAStr	Dheas intracellular transport	dheas_r <=> dheas_c
Q10H2e	Transport of ubiquinol into lymph	q10h2_c <=> q10h2_e
RE1050E	Peroxidase	2 CE1950_e + 3 h2o2_e -> 2 h2o_e + 6 h_e + 2 cynt_e + 2 so3_e
HMR_3664	Acyl Coenzyme A:Cholesterol O-Acyltransferase	chsterol_r + tmndnccoa_r -> coa_r + M01468_r
EX_hco3_e	EX hco3 LPAREN e RPAREN	hco3_e <=>
CRNCARtp	Carnitine acetylcarnitine carrier peroxisomal	crn_c + acrn_x -> acrn_c + crn_x
CYSGLYPTASEe_1	Cysteinylglycine Dipeptidase	h2o_e + 5cysgly34dhphe_e -> CE1261_e + gly_e
EX_sulpacmp_e	Exchange reaction for acetaminophen-sulphate in hepatic vein	sulpacmp_e <=>
HMR_4700	N, N-Dimethylglycine:Electron-Transfer Flavoprotein Oxidoreductase (Demethylating)	h_c + nadph_c + fald_c + sarcs_c <=> h2o_c + nadp_c + dmgly_c
ALDD2xm	Aldehyde dehydrogenase acetylaldehyde NAD mitochondrial	h2o_m + nad_m + acald_m -> 2 h_m + nadh_m + ac_m
EX_cyst__L_e	L Cystine exchange	cyst__L_e <=>
ASPDt6	D-aspartate transport via Na, H symport and K antiport	3 na1_e + h_e + asp__D_e + k_c -> h_c + 3 na1_c + asp__D_c + k_e
LCAT42e	Lecithin-Cholesterol Acyltransferase, Formation of 1-Docosatetraenoyglycerophosphoethanolamine (22:4, Delta 7, 10, 13, 16)	chsterol_e + pe_hs_e -> xolest2_hs_e + pe224_hs_e
RE3106C	RE3106	h_c + nadph_c + CE4812_c <=> nadp_c + eicostetcoa_c
GCALDDm	Glycolaldehyde dehydrogenase, mitochondrial	h2o_m + nad_m + gcald_m -> 2 h_m + nadh_m + glyclt_m
SK_tchola_c	Sink for Taurocholate	tchola_c <=>
56DURAtd	Transport of 5, 6-Dihydrouracil, Diffusion	56dura_c <=> 56dura_e
LST4EXPTDhc	Uptake of Losartan-E3174 into hepatocytes via diffusion	lst4exp_e <=> lst4exp_c
BCRNe	Transport of 3-hydroxy butyryl carnitine into extra cellular space	3bcrn_c -> 3bcrn_e
C16DCe	Transport of Hexadecanedioic Acid Mono-L-Carnitine Ester into Extra Cellular Space	c16dc_c -> c16dc_e
SPHMYLN180241_hs_ATPt	Transport of Sphingomyelin (D18:0/24:1), Active Transport	h2o_c + atp_c + sphmyln180241_hs_c -> pi_c + h_c + adp_c + sphmyln180241_hs_e
HMR_2980	Long-Chain-Fatty-Acid Coenzyme A Ligase	coa_r + atp_r + M03153_r -> ppi_r + amp_r + M02112_r
DCA3GSc	UDP-Glucuronosyltransferase (UGT) cytosolic (deoxycholic acid)	dchac_c + udpglcur_c -> udp_c + dca3g_c
EX_glysar_e	Exchange reaction for glycylsarcosine	glysar_e <=>
PHETHPTOX2	L-Phenylalanine,tetrahydrobiopterin:oxygen oxidoreductase (4-hydroxylating)	phe__L_c + o2_c + thbpt_c -> tyr__L_c + thbpt4acam_c
SK_val__L_c	Sink val L[c]	val__L_c <=>
BIDGLCURr	Bilirubin Di-Glucuronide Production	udpglcur_r + bilglcur_r -> udp_r + bildglcur_r
PCHOLN201_HSPLA2	Formation of 1-Eicosenoylglycerophosphocholine (Delta 11) , Sn1-Lpc (20:1) by Phospholipase A2	h2o_c + pchol_hs_c -> h_c + Rtotal2_c + pcholn201_hs_c
EX_CE1447_e	Exchange of 11-Dehydrothromboxane B2	CE1447_e <=>
CSPG_Bt	Chondroitin sulfate B transport, golgi to extracellular	cspg_b_g -> cspg_b_e
PYDAMtr	Pyridoxamine transport via diffusion	pydam_e <=> pydam_c
S3TASE2ly	N-acetylglucosamine-3-sulfatase, lysosomal	h2o_l + hs_deg17_l <=> h_l + hs_deg18_l + so4_l
HMR_4957	Citratetransporter,mitochondrial	cit_m -> cit_c
HMR_0394	Palmitoyl Coenzyme A Hydrolase	h2o_c + CE4855_c -> h_c + coa_c + M00315_c
RE3421R	RE3421	C05957_r <=> CE4876_r
MECOAS1m	Mesaconate--CoA ligase (GDP-forming)	coa_m + gtp_m + mescon_m <=> pi_m + gdp_m + mescoa_m
HMR_3738	Steryl-Ester Acylhydrolase	h2o_r + M01472_r -> chsterol_r + h_r + tetpent6_r
EX_cyan_e	Hydrogen cyanide exchange	cyan_e <=>
NADPN	NADP nucleosidase	h2o_c + nadp_c -> h_c + adprbp_c + ncam_c
SMS4	Sphingomyelin Synthase, Formation of Sm (D18:1/16:0)	crm_hs_c + pchol_hs_c -> dag_hs_c + sphmyln18116_hs_c
HMR_3427	Enoyl Coenzyme A Hydratase	9 coa_m + 5 fad_m + 9 h2o_m + 9 nad_m + eicostetcoa_m -> 10 accoa_m + 5 fadh2_m + 9 h_m + 9 nadh_m
PE203_HSt1e	1-Eicosatrienoylglycerophosphoethanolamine (Delta 11, 14, 17), Lpe (20:3), Vescicular	pe203_hs_e -> pe203_hs_c
r1857	Y+LAT2 Utilized transport	na1_e + trp__L_c + val__L_e -> na1_c + trp__L_e + val__L_c
G6Pter	Glucose 6 phosphate endoplasmic reticular transport via diffusion	g6p_c <=> g6p_r
4ABUTtm	4 aminobutanoate mitochondrial transport via diffusion	4abut_c <=> 4abut_m
34DHXMANDACOX	3,4-Dihydroxymandelaldehyde:NAD+ oxidoreductase	h2o_c + nad_c + 34dhmald_c -> 2 h_c + nadh_c + 34dhoxmand_c
PI3P5K	Phosphatidylinositol 3-phosphate 5-kinase	atp_c + pail3p_hs_c -> h_c + adp_c + pail35p_hs_c
PYRt2p	Pyruvate peroxisomal transport via proton symport	h_c + pyr_c <=> h_x + pyr_x
SERtp	L-serine transport, peroxisomal	ser__L_c <=> ser__L_x
r1968	Y+LAT2 Utilized transport	asn__L_e + na1_e + arg__L_c -> asn__L_c + na1_c + arg__L_e
C06439t	Transport of Prostaglandin E3, Lactate Antiport	HC02213_c + lac__L_e <=> HC02213_e + lac__L_c
r2202	Resistance-Nodulation-Cell Division (RND) TCDB:2.A.60.1.5	hco3_c + gthrd_c + bilglcur_e <=> hco3_e + gthrd_e + bilglcur_c
r1807	Y+LAT2 Utilized transport	gly_c + na1_e + leu__L_e -> leu__L_c + na1_c + gly_e
SMS12	Sphingomyelin Synthase, Formation of Sm (D18:1/22:0)	crm_hs_c + pchol_hs_c -> dag_hs_c + sphmyln18122_hs_c
EX_pcholste_hs_e	Exchange of 1-Stearoylglycerophosphocholine	pcholste_hs_e <=>
SERALANaEx	L-alanine/L-serine Na-dependent exchange (Ser-L in)	ser__L_e + na1_e + ala__L_c -> ser__L_c + na1_c + ala__L_e
HMR_3198	Medium-Chain Acyl Coenzyme A Dehydrogenase	fad_m + M02107_m -> fadh2_m + M00048_m
EX_CE2934_e	Exchange of O-Methylhippurate	CE2934_e <=>
FUT11g	Galactoside 2-alpha-L-fucosyltransferase 1	galgbside_hs_g + gdpfuc_g -> h_g + fucgalgbside_hs_g + gdp_g
EX_nrpphr_e	Norepinephrine exchange	nrpphr_e <=>
EX_34dhoxpeg_e	3,4-Dihydroxyphenylethyleneglycol exchange	34dhoxpeg_e <=>
GTHPe	Glutathione peroxidase	2 gthrd_e + h2o2_e -> 2 h2o_e + gthox_e
PA_HStg	Phosphatidate scramblase	pa_hs_c <=> pa_hs_g
DUTPDPn	DUTP diphosphatase, nuclear	dutp_n + h2o_n -> dump_n + h_n + ppi_n
EX_camp_e	CAMP exchange	camp_e <=>
HMR_0354	Palmitoyl Coenzyme A Hydrolase	h2o_c + strdnccoa_c -> h_c + coa_c + strdnc_c
EX_Lhcystin_e	Exchange of Homocystine	Lhcystin_e <=>
HMR_1759	HMR 1759	M00743_c -> M00743_x
VALPHELAT2tc	Transport of L-Valine into the cell and efflux of L-Phenylalanine out of the cell by LAT2 on the basolateral surfaces of kidney and intestine and Amino Acid-Polyamine-Organocation (APC) TCDB:2.A.3.8.1	phe__L_c + val__L_e <=> phe__L_e + val__L_c
LCAT35e	Lecithin-Cholesterol Acyltransferase, Formation of 1-Eicosapentenoylglycerophosphocholine (Delta 5, 8, 11, 14, 17)	chsterol_e + pchol_hs_e -> xolest2_hs_e + pcholn205_hs_e
r1670	Y+LAT2 Utilized transport	his__L_c + orn_e <=> his__L_e + orn_c
CE2006te	Transport (ATP-Dependent) into Extracellular Space	h2o_c + atp_c + CE2006_c -> pi_c + h_c + adp_c + CE2006_e
PYRSMCT1	Pyruvate Transport by Smct1	na1_e + pyr_e <=> na1_c + pyr_c
HMR_7180	Beta-1, 3-Galactosyl-O-Glycosyl-Glycoprotein Beta-1, 6-N-Acetylglucosaminyltransferase	Tn_antigen_g + uacgam_g -> udp_g + M01871_g
3SALAASPm	Cysteinesulfinate-aspartate mitochondrial shuttle	asp__L_c + 3sala_m <=> 3sala_c + asp__L_m
ACOAD1fm	Acyl-CoA dehydrogenase (butanoyl-CoA), mitochondrial	fad_m + btcoa_m -> fadh2_m + b2coa_m
PCSF	P-Cresol Sulfate Formation from P-Cresol	paps_c + pcresol_c -> pap_c + pcs_c
ETHAK	Ethanolamine kinase	atp_c + etha_c -> h_c + adp_c + ethamp_c
ACGBGBSIDEtl	Acgbgbside hs intracellular transport	acgbgbside_hs_c <=> acgbgbside_hs_l
PYK4	Pyruvate kinase(4)	h_c + cdp_c + pep_c -> pyr_c + ctp_c
EX_M01989_e	EX M01989[e]	M01989_e <=>
RE1448N_1	Phosphatidylinositol-3,4,5-Trisphosphate 3-Phosphatase	h2o_n + pail5p_hs_n <=> pail_hs_n + pi_n
NDPK1m	Nucleoside-diphosphate kinase (ATP:GDP), mitochondrial	atp_m + gdp_m <=> adp_m + gtp_m
r1737	Y+LAT2 Utilized transport	na1_e + phe__L_c + met__L_e -> na1_c + phe__L_e + met__L_c
HMR_3422	Enoyl Coenzyme A Hydratase	10 coa_m + 5 fad_m + 10 h2o_m + 10 nad_m + dcsptn1coa_m -> 11 accoa_m + 5 fadh2_m + 10 h_m + 10 nadh_m
HSD3A1r	3 alpha-hydroxysteroid dehydrogenase (type 3)	h_r + andrstandn_r + nadh_r <=> andrstrn_r + nad_r
EX_C06314_e	Exchange of Lipoxin A4	C06314_e <=>
NACHEX7ly	Beta-N-acetylhexosaminidase, lysosomal	h2o_l + cs_d_deg5_l -> acgal_l + cs_d_deg6_l
EX_retnglc_e	Retinoyl glucuronide exchange	retnglc_e <=>
r0139	CDP diphosphohydrolase Pyrimidine metabolism EC:3.6.1.5	h2o_e + cdp_e <=> h_e + pi_e + cmp_e
PI345P5P	Phosphatidylinositol-3,4,5-trisphosphate 5-phosphatase	h2o_c + pail345p_hs_c -> pi_c + pail34p_hs_c
EX_lpchol_hs_e	Lysophosphatidylcholine (homo sapiens) exchange	lpchol_hs_e <=>
HMR_9807	5-Phosphonooxy-L-Lysine Phospho-Lyase	h2o_c + M03167_c -> pi_c + L2aadp6sa_c + nh4_c
EX_gluside_hs_e	Exchange/Demand Reaction	gluside_hs_e <=>
SRTNENT4tc	Serotonin Transport by Ent4	h_e + srtn_e <=> h_c + srtn_c
r2124	Major Facilitator(MFS) TCDB:2.A.1.13.1	bhb_c + ppa_e <=> bhb_e + ppa_c
MMEm	Methylmalonyl-CoA epimerase/racemase	mmcoa__R_m <=> mmcoa__S_m
OBDHc	2-Oxobutanoate dehydrogenase, cytosolic	nad_c + coa_c + 2obut_c -> nadh_c + co2_c + ppcoa_c
DMNONCRNt	4,8 dimethylnonanoyl crn transport	dmnoncrn_c <=> dmnoncrn_m
NACHEX3ly	Beta-N-acetylhexosaminidase, lysosomal	h2o_l + cs_b_deg1_l -> acgal_l + cs_b_deg2_l
S6T16g	Galactose/N-acetylglucosamine 6-O-sulfotransferase, Golgi apparatus	paps_g + ksii_core4_pre5_g -> h_g + pap_g + ksii_core4_pre6_g
CE1261t	Transport of 5-S-Cysteinyldopa	CE1261_c <=> CE1261_e
BACCL	Biotin acetyl CoA carboxylase ligase	h_c + atp_c + btn_c -> ppi_c + btamp_c
DESAT18_11	Stearoyl Coenzyme A Desaturase (N-C18:0CoA -> N-C18:1CoA)	h_c + nadh_c + o2_c + stcoa_c -> 2 h2o_c + nad_c + octd11ecoa_c
HMR_0629	Phospholipase D	h2o_c + pchol_hs_c -> h_c + HC02050_c + chol_c
DM_5cysdopa_c	DM 5cysdopa[c]	5cysdopa_c ->
DCIm	Dodecenoyl-Coenzyme A delta isomerase	dd2coa_m <=> dd3coa_m
CE1617te	Transport of 9-Cis-Retinoate	CE1617_c <=> CE1617_e
ARACHETH	Formation of O-Arachidonoyl Ethanolamine	h2o_e + pear_hs_e -> pa_hs_e + h_e + aracheth_e
r2220	Resistance-Nodulation-Cell Division (RND) TCDB:2.A.60.1.5	hco3_c + HC02201_c + arachd_e -> hco3_e + HC02201_e + arachd_c
EX_34dhpe_e	Exchange of 3, 4-Dihydroxyphenylethanol	34dhpe_e <=>
HMR_3679	Acyl Coenzyme A:Cholesterol O-Acyltransferase	chsterol_r + tetpent6coa_r -> coa_r + M01472_r
HMR_6839	Steryl-Sulfatase	h2o_c + triodthysuf_c -> h_c + so4_c + HC02187_c
RE2651R	RE2651	retinal_r <=> retinal_cis_9_r
SPODMx	Superoxide dismutase, peroxisome	2 h_x + 2 o2s_x -> o2_x + h2o2_x
RE2912M	Long-Chain-Fatty-Acid- Coenzyme A Ligase	coa_m + atp_m + hdcea_m -> amp_m + hdcoa_m + ppi_m
BILDGLCURt	Bilirubin beta-diglucuronide transport via bicarbonate countertransport	hco3_c + bildglcur_e <=> hco3_e + bildglcur_c
ILELAT1tc	Transport of L-Isoleucine by LAT1 in association with 4F2hc, across the apical surface of the memebranes and Amino Acid-Polyamine-Organocation (APC) TCDB:2.A.3.8.1	leu__L_c + ile__L_e <=> leu__L_e + ile__L_c
r0610	CTP:D-Tagatose 6-phosphate 1-phosphotransferase Galactose metabolism EC:2.7.1.11	ctp_c + HC00664_c <=> h_c + cdp_c + HC01180_c
LCAT19e	Lecithin-Cholesterol Acyltransferase, Formation of 2-Linoleoylglycerophosphoethanolamine	chsterol_e + pe_hs_e -> xolest2_hs_e + pe2linl_hs_e
EX_HC02204_e	Prostaglandin-b1 exchange	HC02204_e <=>
r1579	Amino Acid-Polyamine-Organocation (APC) TCDB:2.A.3.8.1	pro__L_c + gln__L_e <=> pro__L_e + gln__L_c
RE0566C	RE0566	h_c + nadph_c + CE2251_c <=> nadp_c + CE2247_c
DM_gpi_sig_r	DM gpi sig LPAREN er RPAREN	gpi_sig_r ->
LCAT53e	Lecithin-Cholesterol Acyltransferase, Formation of Lysopc A C28:0	chsterol_e + pchol_hs_e -> xolest2_hs_e + pcholn28_hs_e
NACt	Nicotinic acid transport	nac_e -> nac_c
FAOXC240200x_1	Beta Oxidation of Long Chain Fatty Acid	2 coa_x + 2 h2o_x + 2 nad_x + 2 o2_x + ttccoa_x -> 2 accoa_x + 2 h2o2_x + 2 h_x + 2 nadh_x + arachcoa_x
EX_Tyr_ggn_e	Tyr-194 of apo-glycogenin protein (primer for glycogen synthesis) exchange	Tyr_ggn_e <=>
SBCOAACOTx	Thioesterification of suberyl coa for release into cytosol	h2o_x + sbcoa_x -> coa_x + h_x + subeac_x
SMO	Squalene monooxygenase	h_c + nadph_c + o2_c + sql_c -> h2o_c + nadp_c + Ssq23epx_c
HMR_1493	Methylsterol Monooxygenase	h_c + nadph_c + o2_c + M00961_c -> 2 h2o_c + nadp_c + M00957_c
MAOLNOR	Monoamine oxidase (L-Normetanephrine)	h2o_c + o2_c + normete__L_c -> nh4_c + 3m4hpga_c + h2o2_c
HMR_3193	Acetyl Coenzyme A C-Acyltransferase	coa_m + M00911_m -> accoa_m + M02616_m
ARGt5r	ARGtiDF	arg__L_e <=> arg__L_c
G6PDH1er	Glucose-6-phosphate dehydrogenase, endoplasmic reticulum	g6p_r + nad_r <=> h_r + nadh_r + 6pgl_r
EX_sphmyln18115_hs_e	Exchange of Sphingomyelin (D18:1/15:0)	sphmyln18115_hs_e <=>
H7_ETer	H7 phosphoethanolaminyl transferase, endoplasmic reticulum	emem2gacpail_hs_r + pe_hs_r -> dag_hs_r + gpi_hs_r
S2T4g	Uronyl 2-sulfotransferase, Golgi	2 paps_g + hs_pre11_g -> 2 h_g + 2 pap_g + hs_pre12_g
RE3229C	RE3229	h_c + nadph_c + CE5150_c <=> nadp_c + CE5151_c
MI1345PP	D-myo-Inositol 1,3,4,5-tetrakisphosphate 5-phosphohydrolase	h2o_c + mi1345p_c -> pi_c + mi134p_c
NDPK3n	Nucleoside-diphosphate kinase (ATP:CDP),nuclear	atp_n + cdp_n <=> adp_n + ctp_n
ADRNCRNt	Transport into the mitochondria (carnitine)	adrncrn_c <=> adrncrn_m
EX_progly_e	L-Prolinylglycine exchange	progly_e <=>
EX_fol_e	EX fol LPAREN e RPAREN	fol_e <=>
HMR_0287	HMR 0287	h2o_c + atp_c + arach_c -> pi_c + h_c + adp_c + arach_e
GCCbim	Glycine cleavage complex lipoylprotein irreversible mitochondrial	thf_m + alpro_m -> mlthf_m + nh4_m + dhlpro_m
DM_datp_m	DATP demand	datp_m ->
GLNtm	L-glutamine transport via electroneutral transporter	gln__L_c -> gln__L_m
GLCNACT2g	Alpha-N-acetylglucosaminyltransferase II	uacgam_g + hs_pre2_g -> h_g + udp_g + hs_pre3_g
r1382_1	Folylpolyglutamyl Synthetase	6 atp_c + 6 glu__L_c + thf_c -> 6 pi_c + 6 h_c + 6 adp_c + 7thf_c
LCAT10e	Lecithin-Cholesterol Acyltransferase, Formation of 1-Myristoylglycerophosphocholine	chsterol_e + pchol_hs_e -> xolest2_hs_e + pcholmyr_hs_e
APRTO2	N acetylputrescine oxygen oxireductase deaminating	h2o_c + o2_c + aprut_c -> nh4_c + h2o2_c + n4abutn_c
GALASE10ly	Beta-galactosidase, lysosomal	h2o_l + ksi_deg26_l -> gal_l + ksi_deg27_l
r1822	Y+LAT2 Utilized transport	gly_c + na1_e + pro__L_e -> na1_c + gly_e + pro__L_c
TYRTAim	Tyrosine transaminase irreversible mitochondrial	glu__L_m + 34hpp_m <=> akg_m + tyr__L_m
TMDPP	Thymidine phosphorylase	pi_c + thymd_c <=> 2dr1p_c + thym_c
r1683	Y+LAT2 Utilized transport	na1_e + val__L_c + gly_e -> gly_c + na1_c + val__L_e
GGT5r	Gamma-glutamyltransferase 5	h2o_r + leuktrC4_r <=> glu__L_r + leuktrD4_r
HMR_0469	HMR 0469	h2o_c + atp_c + pe_hs_c -> pi_c + h_c + adp_c + pe_hs_e
HMR_3056	HMR 3056	10 coa_x + 10 h2o_x + 10 nad_x + 10 o2_x + M03047_x -> 10 accoa_x + 10 h2o2_x + 10 h_x + 10 nadh_x + ppcoa_x
r2126	Major Facilitator(MFS) TCDB:2.A.1.13.1	acac_e + bhb_c <=> acac_c + bhb_e
CHOLt4	Choline, sodium cotransport	na1_e + chol_e <=> na1_c + chol_c
GTHOm	Glutathione oxidoreductase	h_m + nadph_m + gthox_m -> nadp_m + 2 gthrd_m
ATVLACtdhc	Passive diffusion of atorvastatin lactone into hepatocytes	atvlac_e <=> atvlac_c
r1698	Y+LAT2 Utilized transport	na1_e + val__L_c + ala__L_e -> na1_c + ala__L_c + val__L_e
PCHOLN204_HSt1e	Transport of 1-Eicosatetraenoylglycerophosphocholine (Delta 8, 11, 14, 17), Sn1-Lpc (20:4), Vescicular	pcholn204_hs_e -> pcholn204_hs_c
r1565	Amino Acid-Polyamine-Organocation (APC) TCDB:2.A.3.8.1	leu__L_c + ala__L_e <=> ala__L_c + leu__L_e
THEXDDm	Hydrolysis of Trans7, 10-Hexadecadienoylcoa to 7Z, 10Z-Hexadecadienoic Acid	h2o_m + thexddcoa_m -> coa_m + h_m + thexdd_m
NACHEXA4ly	Beta-N-acetylhexosaminidase A, lysosomal	2 h2o_l + cs_c_deg3_l -> h_l + acgal_l + so4_l + cs_c_deg5_l
SLDx	L-sulfolactate dehydrogenase (NAD+)	nad_c + sl__L_c <=> h_c + nadh_c + 3spyr_c
EX_magste_hs_e	Exchange of 1-Stearoylglycerol	magste_hs_e <=>
AM4NCStep	Efflux of AM4N (cyclosporine) into portal blood	am4ncs_c <=> am4ncs_e
HMR_9583	HMR 9583	M02467_c <=> M02467_e
SIAT4Bg	Beta-galactoside alpha-2,3-sialyltransferase, Golgi apparatus	cmpacna_g + galgbside_hs_g -> h_g + cmp_g + acngalgbside_hs_g
RE3236C	RE3236	h_c + nadph_c + CE5158_c <=> nadp_c + nrvnccoa_c
IBUP_Stdu	Passive diffusion of ibuprofen S	ibup__S_e <=> ibup__S_c
r1610	Amino Acid-Polyamine-Organocation (APC) TCDB:2.A.3.8.1	cys__L_c + trp__L_e <=> trp__L_c + cys__L_e
S6TASE1ly	N-acetylglucosamine-6-sulfatase, lysosomal	h2o_l + hs_l <=> h_l + so4_l + hs_deg1_l
GLCt2_2	D-glucose transport in via proton symport	glc__D_e + 2 h_e <=> 2 h_c + glc__D_c
HMR_2687	Carnitine O-Palmitoyltransferase	crn_c + M01236_c <=> coa_c + M01775_c
GAMt1r	Glucosamine transport (uniport)	gam_e <=> gam_c
HOCTDEC2CRNe	Transport of 3-Hydroxyoctadecadienoyl Carnitine into Extra Cellular Space	3octdec2crn_c -> 3octdec2crn_e
EX_3mlda_e	3-Methylimidazoleacetic acid exchange	3mlda_e <=>
NACHEXA14ly	Beta-N-acetylhexosaminidase A, lysosomal	2 h2o_l + ksi_deg21_l -> h_l + acgam_l + so4_l + ksi_deg23_l
FACOAL200	Fatty-acid--CoA ligase	atp_c + coa_c + arach_c -> ppi_c + amp_c + arachcoa_c
GLACter	D-glucurono-6,3-lactone transport, endoplasmic reticulum	glac_c <=> glac_r
TMABADH	4-trimethylaminobutyraldehyde dehydrogenase	h2o_c + nad_c + 4tmeabut_c -> 2 h_c + nadh_c + 4tmeabutn_c
COKEtr	Transport of Cocaine, Endoplasmic Reticulum	coke_c <=> coke_r
HMR_6976	S-Adenosyl-L-Methionine:Cytochrome-C-L-Lysine N6-Methyltransferase	amet_c + M00213_c -> ahcys_c + Ndmelys_c
ACS2	Acetyl-CoA synthase (propionate)	atp_c + coa_c + ppa_c -> ppi_c + amp_c + ppcoa_c
r2312	Resistance-Nodulation-Cell Division (RND) TCDB:2.A.60.1.14	hco3_c + gthrd_c + dopa_e <=> hco3_e + gthrd_e + dopa_c
PCHOLSTE_HSt1e	Transport of 1-Stearoylglycerophosphocholine, Vescicular	pcholste_hs_e -> pcholste_hs_c
DESAT20_1	Fatty acyl-CoA desaturase (n-C20:3CoA -> n-C20:4CoA)	h_c + nadh_c + o2_c + dlnlcgcoa_c -> 2 h2o_c + nad_c + arachdcoa_c
HMR_3522	Medium-Chain Acyl Coenzyme A Dehydrogenase	fad_m + dmnoncoa_m -> fadh2_m + 2 h_m + CE4806_m
r0510	Steroyl Coenzyme A, Hydrogen-Donor:Oxygen Oxidoreductase Polyunsaturated Fatty Acid Biosynthesis	2 h_c + o2_c + 2 HC00619_c + pmtcoa_c -> 2 h2o_c + 2 HC00617_c + hdcoa_c
HMR_0232	HMR 0232	M01197_e -> M01197_c
BZtm	Intracellular Transport of Benzoate	bz_c <=> bz_m
EX_pchol2ste_hs_e	Exchange of 2-Stearoylglycerophosphocholine	pchol2ste_hs_e <=>
C12DCTD	Transport of Dodecanedioic Acid by Diffusion	dodecanac_x <=> dodecanac_c
r1298	Vesicular transport	lnlncg_l -> lnlncg_r
RETI3	Retinol isomerase (13-cis)	retinol_c <=> retinol_cis_13_c
PCHOLN28_HSPLA2	Formation of Lysopc A C28:0 by Phospholipase A2	h2o_c + pchol_hs_c -> h_c + Rtotal2_c + pcholn28_hs_c
LALDO	D-Lactaldehyde NAD+ oxidoreductase (glutathione-formylating)	nad_c + gthrd_c + lald__D_c <=> h_c + nadh_c + lgt__S_c
EX_pcholet_hs_e	Exchange of 1-Eicosatrienoylglycerophosphocholine (Delta 11, 14, 17)	pcholet_hs_e <=>
NDP8ex	Nucleoside-diphosphatase (UTP), extracellular	h2o_e + utp_e -> h_e + pi_e + udp_e
HMR_2965	Long-Chain-Fatty-Acid Coenzyme A Ligase	coa_r + atp_r + M02613_r -> ppi_r + amp_r + M02612_r
r2388	Mitochondrial Carrier (MC) TCDB:2.A.29.7.2	h_c + oxa_m + icit_c -> h_m + oxa_c + icit_m
r2114	Major Facilitator(MFS) TCDB:2.A.1.13.1	retn_c + ac_e <=> retn_e + ac_c
HMR_2296	Stearoyl Coenzyme A 9-Desaturase	h_c + nadph_c + o2_c + stcoa_c -> 2 h2o_c + nadp_c + M00116_c
UMPK7n	UMP kinase (dGTP),nuclear	dgtp_n + ump_n <=> udp_n + dgdp_n
FACOAL161	Fatty acid CoA ligase hexadecenoate	atp_c + coa_c + hdcea_c -> ppi_c + amp_c + hdcoa_c
HMR_2018	3 (Or 17)Alpha-Hydroxysteroid Dehydrogenase	h_c + nadph_c + andrstandn_c -> nadp_c + andrstrn_c
HMR_3096	3-Hydroxyacyl Coenzyme A Dehydrogenase	nad_x + HC01405_x -> h_x + nadh_x + HC01406_x
EX_HC02205_e	Prostaglandin-b2 exchange	HC02205_e <=>
HMR_1316	HMR 1316	HC02180_c <=> HC02180_r
GCHOLAt	Glycocholate transport via bicarbonate countertransport	hco3_c + gchola_e <=> hco3_e + gchola_c
r0365	3-hydroxypropanoate:NAD+ oxidoreductase beta-Alanine metabolism / Propanoate metabolism EC:1.1.1.59	nad_m + 3hpp_m -> h_m + nadh_m + msa_m
GASNASEly	Glycosylasparaginase, lysosomal	h2o_l + s2l2n2m2masn_l -> Asn_X_Ser_Thr_l + s2l2n2m2m_l
EX_56dura_e	Exchange of 5, 6-Dihydrouracil	56dura_e <=>
HMR_2657	Carnitine O-Palmitoyltransferase	crn_c + M00020_c <=> coa_c + odecrn_c
CDSm	Phosphatidate cytidylyltransferase	h_m + ctp_m + pa_hs_m -> ppi_m + cdpdag_hs_m
P45027A14m	5-beta-cytochrome P450, family 27, subfamily A, polypeptide 1	h_m + nadph_m + o2_m + xol7ah2_m -> h2o_m + nadp_m + xol7ah3_m
EX_M02956_e	EX M02956[e]	M02956_e <=>
SADT	Sulfate adenylyltransferase	h_c + atp_c + so4_c -> ppi_c + aps_c
RE3524R	RE3524	prostgd2_r <=> h2o_r + CE4876_r
r1751	Y+LAT2 Utilized transport	na1_e + trp__L_e + met__L_c -> trp__L_c + na1_c + met__L_e
ANDRSTANDRtr	Transport of 5Alpha-Androstane-3, 17-Dione, Endoplasmatic Reticulum	h2o_c + atp_c + andrstandn_r -> pi_c + h_c + adp_c + andrstandn_c
6EPVSthc	Uptake of 6-epi-pravastatin by hepatocytes	hco3_c + 6epvs_e <=> hco3_e + 6epvs_c
EX_prostgd2_e	Prostaglandin D2 exchange	prostgd2_e <=>
RTOTALFATPc	Uptake of Rtotal by enterocytes	atp_c + coa_c + Rtotal_e -> ppi_c + amp_c + Rtotalcoa_c
EX_acmana_e	N-Acetyl-D-mannosamine exchange	acmana_e <=>
S4TASE3ly	N-acetylgalactosamine-4-sulfatase, lysosomal	h2o_l + cs_b_l <=> h_l + so4_l + cs_b_deg1_l
DOCOSDIACTD	Excretion of Docosanedioic Acid	docosdiac_c <=> docosdiac_e
LCYSTAT	L-Cysteate:2-oxoglutarate aminotransferase	Lcyst_c + akg_c <=> glu__L_c + 3spyr_c
RE1901R	Retinal Dehydrogenase	h2o_r + nad_r + retinal_cis_9_r <=> 2 h_r + nadh_r + CE1617_r
RE2624X	Alpha-Methylacyl Coenzyme A Racemase	CE5166_x <=> cholcoar_x
PIPLCn	Phosphatidylinositol phospholipase C, nucleus	h2o_n + pail_hs_n -> dag_hs_n + h_n + mi1p__D_n
SCPx	Peroxisomal thiolase 2	coa_x + cholcoaone_x -> ppcoa_x + cholcoa_x
r1617	Amino Acid-Polyamine-Organocation (APC) TCDB:2.A.3.8.1	trp__L_e + ile__L_c <=> trp__L_c + ile__L_e
HMR_1033	Arachidonate:Oxygen 12-Oxidoreductase	o2_r + arachd_r -> 12HPET_r
LNLCCRNNAt	Transport of Linoleyl Carnitine, Sodium Symport	na1_c + lnlccrn_c <=> na1_e + lnlccrn_e
r2353	Organic anion transporter 5 Utilized transport	bilglcur_e <=> bilglcur_c
PIt9	Phosphate transport in/out via two Na+ symporter	2 na1_e + pi_e <=> pi_c + 2 na1_c
EX_fucfucfucgalacglc13galacglcgal14acglcgalgluside_hs_e	(Gal)4 (Glc)1 (GlcNAc)3 (LFuc)3 (Cer)1 exchange	fucfucfucgalacglc13galacglcgal14acglcgalgluside_hs_e <=>
RE3267E	Diacylglycerol Cholinephosphotransferase	12dgr120_e + cdpea_e -> pe_hs_e + h_e + cmp_e
NACHEXA11ly	Beta-N-acetylhexosaminidase A, lysosomal	2 h2o_l + ksi_deg12_l -> h_l + acgam_l + ksi_deg14_l + so4_l
HMR_0344	HMR 0344	M03153_e -> M03153_c
KYNATEtr2	Transport of Kynurenic Acid	kynate_e <=> kynate_c
PCHOLN201_HSABCt	Transport of 1-Eicosenoylglycerophosphocholine (Delta 11) , Sn1-Lpc (20:1)	h2o_c + atp_c + pcholn201_hs_c -> pi_c + h_c + adp_c + pcholn201_hs_e
ETHAMPtr	Transport of Ethanolamine Phosphate	ethamp_e <=> ethamp_c
HMR_1706	3Alpha, 7Alpha, 12Alpha-Trihydroxy-5Beta-Cholest-24-Enoyl Coenzyme A Hydratase	h2o_x + dhcholoylcoa_x -> thcholoylcoa_x
GK1	Guanylate kinase (GMP:ATP)	atp_c + gmp_c <=> adp_c + gdp_c
XOL27OHte	Transport of 26-Hydroxycholesterol, Extracellular Space, within Lipoproteins	xol27oh_c -> xol27oh_e
FAOXC2442246x	Beta oxidation of long chain fatty acid	coa_x + h2o_x + nad_x + o2_x + tettet6coa_x -> accoa_x + h2o2_x + h_x + nadh_x + adrncoa_x
NEU25	Sialidase, Cytosol (Neu2)	h2o_c + gm2_hs_c -> acnam_c + ga2_hs_c
DM_tcdca3s_c	DM tcdca3s(c)	tcdca3s_c ->
HMR_0191	HMR 0191	M03051_e -> M03051_c
SK_nadp_c	Sink nadp[c]	nadp_c <=>
EX_34hpl_e	Exchange of 3- (4-Hydroxyphenyl)Lactate	34hpl_e <=>
PCt	Phosphatidylcholine transporter	h2o_c + atp_c + pchol_hs_c -> pi_c + h_c + adp_c + pchol_hs_e
HMR_3170	Medium-Chain Acyl Coenzyme A Dehydrogenase	fad_m + M02052_m -> fadh2_m + M00044_m
HMR_0317	HMR 0317	h2o_c + atp_c + docosac_c -> pi_c + h_c + adp_c + docosac_e
HMR_3635	Acyl Coenzyme A:Cholesterol O-Acyltransferase	chsterol_r + hpdcacoa_r -> coa_r + M01495_r
C120CPT1	Production of Dodecanoylcarnitine	crn_c + ddcacoa_c <=> coa_c + ddeccrn_c
CORE5t	Core5 (Mucin O-Glycan) Export	core5_g -> core5_e
NACSMCTte	Nicotinate Transport by Smct1	na1_e + nac_e <=> na1_c + nac_c
HMR_3636	Acyl Coenzyme A:Cholesterol O-Acyltransferase	chsterol_r + M00004_r -> coa_r + M01454_r
H7ET2er	H7 phosphoethanolaminyl transferase, endoplasmic reticulum	pe_hs_r + em2emgacpail_hs_r -> dag_hs_r + gpi_hs_r
r1919	Y+LAT2 Utilized transport	na1_e + orn_c + ala__L_e -> na1_c + ala__L_c + orn_e
HMGCOAtm	Hydroxymethylglutaryl CoA reversible mitochondrial transport	hmgcoa_c <=> hmgcoa_m
FAOXC181C161x	Fatty Acid Beta Xoidation (C18:1->C16:1), Peroxisomal	coa_x + h2o_x + nad_x + o2_x + ocde9ecoa_x -> accoa_x + h2o2_x + h_x + nadh_x + hexde7coa_x
MALt	Malate exchange, diffusion	mal__L_e <=> mal__L_c
PAFt	1-Alkyl 2-Acteylglycerol 3-Phosphocholine Transport, Vescicular	paf_hs_e -> paf_hs_c
FAOXC80	Beta oxidation of med/long chain fatty acid	3 coa_m + 3 fad_m + 3 h2o_m + 3 nad_m + occoa_m -> 4 accoa_m + 3 fadh2_m + 3 h_m + 3 nadh_m
GLUt7l	Glutamate transport, lysosomal	glu__L_l -> glu__L_c
HOMOVALte	Transport of Homovanillate by Oat3	akg_e + homoval_c <=> akg_c + homoval_e
EX_diholineth_e	Exchange of Dihomo-Gamma-Linolenoyl Ethanolamide	diholineth_e <=>
r2376	Mitochondrial Carrier (MC) TCDB:2.A.29.7.2	oxa_c + icit_m <=> oxa_m + icit_c
GLCAT9g	Heparan glucuronyltransferase II	hs_pre7_g + udpglcur_g -> h_g + udp_g + hs_pre8_g
HMR_0322	HMR 0322	M01582_e -> M01582_c
r1605	Amino Acid-Polyamine-Organocation (APC) TCDB:2.A.3.8.1	thr__L_c + met__L_e <=> thr__L_e + met__L_c
EX_trideceth_e	Exchange of Tridecanoyl Thanolamide (C13:0)	trideceth_e <=>
FPGS3m	Folylpolyglutamate synthetase, mitochondrial	glu__L_m + atp_m + 6thf_m -> h_m + pi_m + adp_m + 7thf_m
RE1709N	4A-Hydroxytetrahydrobiopterin Dehydratase	thbpt4acam_n <=> h2o_n + CE5236_n
34DHPEt	Transport of 3, 4-Dihydroxyphenylethanol via Passive Diffusion	34dhpe_e <=> 34dhpe_c
GAO1	Ganglioside O-acetylation	accoa_c + gd3_hs_c -> coa_c + oagd3_hs_c
CLHCOtex	Chloride transport via bicarbonate countertransport	2 hco3_c + cl_e -> 2 hco3_e + cl_c
CSEPASEly	Chondroitin sulfate E proteoglycan protease, lysosome (endosome)	h2o_l + cspg_e_l -> Ser_Gly_Ala_X_Gly_l + cs_e_l
DESAT22_1p	Fatty acyl-CoA desaturase (n-C22:4CoA -> n-C22:5CoA)	o2_x + h_x + nadh_x + adrncoa_x -> 2 h2o_x + nad_x + dcsptn1coa_x
FAOXC5OHc	(3-Hydroxyisovalerylcoa->3-Hydroxyisovalerylcarnitine)	crn_c + 3ivcoa_c <=> coa_c + 3ivcrn_c
CARN160t_m	Hexadecanoyl-l-carnitine:carnitine antiport (Cytosol to mitochondira)	crn_m + pmtcrn_c <=> crn_c + pmtcrn_m
DM_tdca3s_c	DM tdca3s(c)	tdca3s_c ->
PCHOLSTE_HSPLA2	Formation of 1-Stearoylglycerophosphocholine by Phospholipase A2	h2o_c + pchol_hs_c -> h_c + Rtotal2_c + pcholste_hs_c
r0936	Transport Reaction	hdca_l -> hdca_r
HMR_6910	3-Demethylubiquinol 3-O-Methyltransferase	M00770_m + amet_m -> 3 h_m + q10h2_m + ahcys_m
r2347	Organic anion transporter 5 Utilized transport	HC02180_e <=> HC02180_c
HMR_0827	(N-Acetylneuraminyl)-Galactosylglucosylceramide N-Acetylgalactosaminyltransferase	gm3_hs_c + udpacgal_c -> h_c + udp_c + gm2_hs_c
r2375	Mitochondrial Carrier (MC) TCDB:2.A.29.7.2	succ_c + icit_m <=> succ_m + icit_c
HMR_3351	Enoyl Coenzyme A Hydratase	h2o_x + M03022_x -> M01573_x
EX_dgsn_e	Deoxyguanosine exchange	dgsn_e <=>
4AABUTNt	Diffusion of 4-Acetamidobutanoate	4aabutn_e <=> 4aabutn_c
35DHPVStep	3-alpha-5-beta-dihydroxy pravastatin exit into portal blood	35dhpvs_c <=> 35dhpvs_e
HOXG	Heme oxygenase 1	5 h_c + 3 nadph_c + 3 o2_c + pheme_c -> 3 h2o_c + 3 nadp_c + fe2_c + biliverd_c + co_c
EX_cysi__L_e	L Cystine exchange	cysi__L_e <=>
FAOXTC102C101m	Fatty Acid Beta Oxidation Trans (C10:2->C10:1), Mitochondrial	h_m + nadph_m + ctdecdcoa_m -> nadp_m + dece3coa_m
r1947	Y+LAT2 Utilized transport	na1_e + tyr__L_e + lys__L_c -> na1_c + tyr__L_c + lys__L_e
PI345P3Pn	Phosphatidylinositol-3,4,5-trisphosphate 3-phosphatase, nuclear	h2o_n + pail345p_hs_n -> pi_n + pail45p_hs_n
r1609	Amino Acid-Polyamine-Organocation (APC) TCDB:2.A.3.8.1	trp__L_e + tyr__L_c <=> trp__L_c + tyr__L_e
RE3170C	RE3170	h_c + malcoa_c + eicostetcoa_c -> co2_c + coa_c + CE4850_c
GALASE6ly	Beta-galactosidase, lysosomal	h2o_l + ksi_deg14_l -> gal_l + ksi_deg15_l
EX_pailste_hs_e	Exchange of 1-Stearoylglycerophosphoinositol	pailste_hs_e <=>
H7MTer_U	H7 mannosyltransferase, endoplasmic reticulum	em2emgacpail_hs_r + 0.1 dolmanp_U_r -> h_r + 0.1 dolp_U_r + mem2emgacpail_hs_r
HCO3_CLt	Bicarbonate transport (Cl-/HCO3- exchange)	hco3_e + cl_c <=> hco3_c + cl_e
RDH3a	Retinol dehydrogenase (11-cis,NADPH)	nadp_c + retinol_cis_11_c -> h_c + nadph_c + retinal_11_cis_c
HMR_2090	HMR 2090	CE5253_c <=> CE5253_l
r1646	Amino Acid-Polyamine-Organocation (APC) TCDB:2.A.3.8.1	leu__L_e + hom__L_c <=> leu__L_c + hom__L_e
EX_pydxn_e	Pyridoxine exchange	pydxn_e <=>
FAOXTC122m	Isomerization Trans (C12:2), Mitochondrial	tddedicoa_m -> tddedi2coa_m
HMR_3728	Steryl-Ester Acylhydrolase	h2o_r + M01455_r -> chsterol_r + h_r + M00010_r
GALGT3	Beta-1,4 N-acetylgalactosaminyltransferase	gd3_hs_g + udpacgal_g -> h_g + udp_g + gd2_hs_g
H3ETer	H3 phosphoethanolaminyl transferase, endoplasmic reticulum	pe_hs_r + m2gacpail_hs_r -> dag_hs_r + memgacpail_hs_r
PPPG9tm	Protoporphyrinogen IX mitochondrial transport	pppg9_c <=> pppg9_m
HMR_5249	HMR 5249	sphmyln_hs_l -> sphmyln_hs_r
DM_gncore2_g	Demand for gncore 2, Golgi Apparatus	gncore2_g ->
r2514	Utilized transport	crn_r + hdcea_c <=> crn_c + hdcea_r
r0836	Mitochondrial Carrier (MC) TCDB:2.A.29.2.2	so3_m + HC00319_c <=> so3_c + HC00319_m
HMR_7755	ATP:Glycerone Phosphotransferase	atp_e + dha_e -> h_e + adp_e + dhap_e
PE203_HSPLA2	Formation of 1-Eicosatrienoylglycerophosphoethanolamine (Delta 11, 14, 17), Lpe (20:3) by Phospholipase A2	h2o_c + pe_hs_c -> h_c + Rtotal2_c + pe203_hs_c
HGENTISt	Transport of Homogentisate	hgentis_c <=> hgentis_e
EX_dhap_e	Exchange of glycerone phosphate(2-)	dhap_e <=>
RNDR3	Ribonucleoside-diphosphate reductase (CDP)	cdp_c + trdrd_c -> h2o_c + dcdp_c + trdox_c
MTHFR3	5 10 methylenetetrahydrofolatereductase NADPH	2 h_c + nadph_c + mlthf_c -> nadp_c + 5mthf_c
r1935	Y+LAT2 Utilized transport	na1_e + his__L_c + met__L_e -> na1_c + his__L_e + met__L_c
EX_CE5797_e	Neuromedin N exchange	CE5797_e <=>
IM4ACte	Assumed Passive Diffusion into Extracellular Space	im4ac_e <=> im4ac_c
EX_crn_e	L-Carnitine exchange	crn_e <=>
O2Stm	Superoxide anion transport via diffusion (mitochondria)	o2s_c <=> o2s_m
HMR_0002	Lipoprotein Lipase	h2o_e + M02956_e -> M00234_e + M01807_e
RE3011M	Alcohol Dehydrogenase	nad_m + leuktrB4woh_m <=> h_m + nadh_m + CE2053_m
CYTK2n	Cytidylate kinase (dCMP),nuclear	dcmp_n + atp_n <=> dcdp_n + adp_n
CHSTEROLt2	Cholesterol intracellular transport	chsterol_r <=> chsterol_m
NACHEX27ly	Beta-N-acetylhexosaminidase, lysosomal	h2o_l + ha_deg1_l -> acgam_l + ha_pre1_l
SK_phe__L_c	Sink phe L[c]	phe__L_c <=>
GARFT	Phosphoribosylglycinamide formyltransferase	10fthf_c + gar_c <=> h_c + thf_c + fgam_c
GLYt7_311_r	GLYt7 LPAREN 311 RPAREN r	3 na1_e + cl_e + gly_e <=> gly_c + 3 na1_c + cl_c
NEU24	Sialidase, Cytosol (Neu2)	h2o_c + gm1_hs_c -> acnam_c + ga1_hs_c
LEUKTRB4WOHt	Transport of W-Hydroxyl Leukotriene B4, Active Transport	h2o_c + atp_c + leuktrB4woh_c -> pi_c + h_c + adp_c + leuktrB4woh_e
FAOXC183806m	Beta oxidation of fatty acid	5 coa_m + 5 h2o_m + 5 nad_m + 2 o2_m + lnlncgcoa_m -> 5 accoa_m + 5 h_m + 5 nadh_m + occoa_m + 2 h2o2_m
UGT1A7r	UDP-glucuronosyltransferase 1-10 precursor, microsomal	udpglcur_r + ahandrostan_r -> udp_r + ahandrostanglc_r
EX_M00021_e	EX M00021[e]	M00021_e <=>
HMR_2270	Very-Long-Chain Enoyl Coenzyme A Reductase	h_c + nadph_c + M00067_c -> nadp_c + M03047_c
HMR_3073	Acetyl Coenzyme A C-Acyltransferase	coa_x + CE2251_x -> accoa_x + stcoa_x
SPODMn	Superoxide dismutase, nuclear	2 h_n + 2 o2s_n -> h2o2_n + o2_n
EX_c16dc_e	Exchange of Hexadecanedioic Acid Mono-L-Carnitine Ester	c16dc_e <=>
G14T21g	Beta-N-acetylglucosaminylglycopeptide beta-1,4-galactosyltransferase, Golgi	ksii_core4_pre9_g + udpgal_g -> h_g + udp_g + ksii_core4_pre10_g
r1019	Postulated transport reaction	dcholcoa_x <=> dcholcoa_c
APNPT	ATP:pantetheine 4-phosphotransferase	atp_c + ptth_c -> h_c + adp_c + pan4p_c
PA_HSter	Phosphatidate scramblase	pa_hs_c <=> pa_hs_r
r1571	Amino Acid-Polyamine-Organocation (APC) TCDB:2.A.3.8.1	ile__L_c + ala__L_e <=> ala__L_c + ile__L_e
EX_bildglcur_e	Bilirubin beta-diglucuronide exchange	bildglcur_e <=>
EX_pcholhep_hs_e	Exchange of 1-Heptadecanoylglycerophosphocholine	pcholhep_hs_e <=>
ACORNt	Diffusion of N(2)-Acetyl-L-Ornithine	acorn_c <=> acorn_e
BBHOX	4-Trimethylammoniobutanoate,2-oxoglutarate:oxygen oxidoreductase (3-hydroxylating)	o2_c + 4tmeabutn_c + akg_c -> co2_c + crn_c + succ_c
r2037	Amino Acid-Polyamine-Organocation (APC) TCDB:2.A.3.8.15	thr__L_c + orn_e -> thr__L_e + orn_c
HMR_0267	Long-Chain-Fatty-Acid Coenzyme A Ligase	atp_c + coa_c + elaid_c -> ppi_c + amp_c + M00127_c
ASNPHELAT2tc	Transport of L-Asparagine into the cell and efflux of L-Phenylalanine out of the cell by LAT2 on the basolateral surfaces of kidney and intestine and Amino Acid-Polyamine-Organocation (APC) TCDB:2.A.3.8.1	asn__L_e + phe__L_c <=> asn__L_c + phe__L_e
SELMETHt2e	Assumed Passive Diffusion into Extracellular Space	selmeth_e <=> selmeth_c
PPMI12346Ptn	5-diphosphatidylinositol pentakisphosphate nuclear transport (diffusion)	ppmi12346p_c <=> ppmi12346p_n
FAOXC225C226x	Fatty Acid Beta Oxidation (C22:5->C22:6), Peroxisomal	o2_x + dcsptn1coa_x -> h2o2_x + docohexcoa_x
GULND	Gulonate dehydrogenase	h_c + nadph_c + glcur_c <=> nadp_c + guln__L_c
HMR_3107	Medium-Chain Acyl Coenzyme A Dehydrogenase	fad_m + docoscoa_m -> fadh2_m + CE2242_m
A4GNT2g	Alpha 1,4-N-acetylglucosaminyltransferase, Golgi apparatus	core2_g + uacgam_g -> h_g + udp_g + gncore2_g
r1914	Y+LAT2 Utilized transport	na1_e + gly_e + orn_c -> gly_c + na1_c + orn_e
SPHMYLN181221_hs_ATPt	Transport of Sphingomyelin (D18:1/22:1), Active	h2o_c + atp_c + sphmyln181221_hs_c -> pi_c + h_c + adp_c + sphmyln181221_hs_e
SPHMYLN1824_hs_ATPt	Transport of Sphingomyelin (D18:0/24:0), Active Transport	h2o_c + atp_c + sphmyln1824_hs_c -> pi_c + h_c + adp_c + sphmyln1824_hs_e
HMR_0239	HMR 0239	h2o_c + atp_c + hpdca_c -> pi_c + h_c + adp_c + hpdca_e
EX_prostgf2_e	Prostaglandin F2alpha exchange	prostgf2_e <=>
CHLPCTD	Choline phosphate cytididyltransferase	h_c + ctp_c + cholp_c -> ppi_c + cdpchol_c
HMR_6874	L-Tyrosine, L-Dopa:Oxygen Oxidoreductase	o2_c + tyr__L_c -> h2o_c + dopaqn_c
DM_ethamp_r	Ethanolamine phosphate demand	ethamp_r ->
r0086	2-Oxoglutaramate amidohydrolase Glutamate metabolism EC:3.5.1.3	h2o_m + HC00591_m -> nh4_m + akg_m
r1902	Y+LAT2 Utilized transport	na1_e + trp__L_c + ile__L_e -> na1_c + trp__L_e + ile__L_c
GALGALGALTHCRMtg	Galgalgalthcrm hs intracellular transport	galgalgalthcrm_hs_c <=> galgalgalthcrm_hs_g
r1763	Y+LAT2 Utilized transport	na1_e + ala__L_c + phe__L_e -> na1_c + phe__L_c + ala__L_e
LNLCCPT2	Carnitine transferase	coa_m + lnlccrn_m <=> crn_m + lnlccoa_m
r1716	Y+LAT2 Utilized transport	na1_e + ile__L_c + gln__L_e -> na1_c + ile__L_e + gln__L_c
r2484	Resistance-Nodulation-Cell Division (RND) TCDB:2.A.60.1.14	hco3_e + HC02201_e + hista_c -> hista_e + hco3_c + HC02201_c
HMR_3350	Acyl Coenzyme A Oxidase	o2_x + M01141_x -> h2o2_x + M03022_x
SPHMYLN18117_hs_SECt	Transport of Sphingomyelin (D18:1/17:0)	sphmyln18117_hs_c -> sphmyln18117_hs_e
EX_pcholpalme_hs_e	Exchange of 1-Palmitoleoylglycerophosphocholine (Delta 9)	pcholpalme_hs_e <=>
NRPPHRt4_2_r	NRPPHRt4 LPAREN 2 RPAREN r	2 na1_e + nrpphr_e <=> 2 na1_c + nrpphr_c
HMR_3660	Acyl Coenzyme A:Cholesterol O-Acyltransferase	chsterol_r + M02112_r -> coa_r + M01497_r
OCTDECCPT1	Transport of Octadecenoyl Coenzyme A into Mitochondrial Matrix	crn_c + octdececoa_c <=> coa_c + octdececrn_c
HMR_7720	HMR 7720	cmp_c <=> cmp_l
RE0581C	RE0581	h_c + nadph_c + 3ohodcoa_c <=> nadp_c + CE2248_c
TRPt	L-tryptophan transport	trp__L_e <=> trp__L_c
C162ACBP	Transport of 3-Hydroxy Trans7, 10-Hexadecadienoylcoa from Mitochondria into Cytosol	3thexddcoa_m <=> 3thexddcoa_c
EX_prist_e	Exchange of Pristanic Acid	prist_e <=>
EX_Lkynr_e	Exchange of L-Kynurenine	Lkynr_e <=>
r1691	Y+LAT2 Utilized transport	na1_e + trp__L_c + ala__L_e -> na1_c + trp__L_e + ala__L_c
TTDCRNt	Transport into the mitochondria (carnitine)	ttdcrn_c <=> ttdcrn_m
AACOAT	Acetoacetyl-CoA:acetate CoA-transferase	atp_c + coa_c + acac_c -> ppi_c + amp_c + aacoa_c
RE3177M	3-Hydroxyacyl Coenzyme A Dehydrogenase	nad_m + CE4801_m <=> h_m + nadh_m + CE4803_m
HMR_3231	Enoyl Coenzyme A Hydratase	h2o_m + M03019_m -> M00172_m
SK_T_antigen_g	DM T antigen[g]	T_antigen_g <=>
r1585	Amino Acid-Polyamine-Organocation (APC) TCDB:2.A.3.8.1	ser__L_e + met__L_c <=> ser__L_c + met__L_e
EX_lys__L_e	L-Lysine exchange	lys__L_e <=>
MINOHPtn	Inositol hexakisphosphate nuclear transport diffusion	minohp_c <=> minohp_n
NDPK10n	Nucleoside-diphosphate kinase (ATP:dIDP), nuclear	atp_n + didp_n <=> adp_n + ditp_n
10FTHF5GLUtm	5-glutamyl-10FTHF transport, mitochondrial	10fthf5glu_m -> 10fthf5glu_c
D_LACt2	D lactate transport via proton symport	h_e + lac__D_e <=> h_c + lac__D_c
EX_c4crn_e	Exchange reaction for butyryl carnitine	c4crn_e <=>
HMR_3230	Medium-Chain Acyl Coenzyme A Dehydrogenase	fad_m + M01191_m -> fadh2_m + M03019_m
LCAT8e	Lecithin-Cholesterol Acyltransferase, Formation of 1-Linoleoylglycerophosphocholine (Delta 9, 12)	chsterol_e + pchol_hs_e -> xolest2_hs_e + pchollinl_hs_e
GLYSARPEPT1tc	Transport of Glycylsarcosine by the apical PEPT1 amino acid transporters across the brush border cells of the enterocytes of the intestine, renal cells and brain.	h_e + glysar_e -> h_c + glysar_c
GUACYC	Guanylate cyclase	gtp_c -> ppi_c + 35cgmp_c
ESTRIOLtr	Estriol intracellular transport	estriol_r <=> estriol_c
C204CPT1	Carnitine C20:4 transferase	crn_c + arachdcoa_c <=> coa_c + arachdcrn_c
MAN1PT	Mannose 1 phosphate guanylyltransferase	h_c + gtp_c + man1p_c -> ppi_c + gdpmann_c
r0361	Glycolysis / Glyconeogenesis EC:2.7.1.1	datp_c + man_c -> h_c + dadp_c + man6p_c
H2Otm	H2O transport mitochondrial	h2o_c <=> h2o_m
EX_13_cis_retnglc_e	13-cis-retinoyl glucuronide exchange	13_cis_retnglc_e <=>
AHCYSte	Transport of S-adenosyl-L-homocysteine	ahcys_e <=> ahcys_c
HMR_1557	HMR 1557	h_c + nadh_c + o2_c + lthstrl_c -> 2 h2o_c + nad_c + 7dhchsterol_c
HMR_9561	HMR 9561	h2o_e + M02837_e -> retinol_e + hdca_e
r1175	Sterol Esterase	h2o_r + HC02022_r -> chsterol_r + h_r + ocdca_r
EX_ddeccrn_e	Exchange of Lauroyl Carnitine	ddeccrn_e <=>
PGESr	Prostaglandin E synthase	prostgh2_r <=> prostge2_r
MEOHt2	Methanol diffusion	meoh_e <=> meoh_c
r1591	Amino Acid-Polyamine-Organocation (APC) TCDB:2.A.3.8.1	ser__L_e + pro__L_c <=> ser__L_c + pro__L_e
NDPK6n	Nucleoside-diphosphate kinase (ATP:dUDP), nuclear	atp_n + dudp_n <=> dutp_n + adp_n
5OHHEXAte	Transport of 5-Hydroxy-Hexanoate, Extracellular	5ohhexa_c -> 5ohhexa_e
HMR_0979	HMR 0979	o2_c + 2 CE2084_c <=> 2 CE5178_c
FAOXC225C204x	Fatty Acid Beta Oxidation (C22:5->C20:4), Peroxisomal	coa_x + h2o_x + nad_x + 2docopencoa_x -> accoa_x + h_x + nadh_x + eitetcoa_x
r1928	Y+LAT2 Utilized transport	ser__L_e + na1_e + arg__L_c -> ser__L_c + na1_c + arg__L_e
DPCOAPP	Pyrophasphatase (dephospho-CoA)	h2o_c + dpcoa_c <=> 2 h_c + amp_c + pan4p_c
S4TASE5ly	N-acetylgalactosamine-4-sulfatase, lysosomal	h2o_l + cs_e_deg4_l <=> h_l + so4_l + cs_e_deg5_l
EX_dopa_e	Dopamine exchange	dopa_e <=>
HMR_3205	Acetyl Coenzyme A C-Acyltransferase	coa_m + M00899_m -> accoa_m + ppcoa_m
GALGLUSIDEtg	Galgluside hs intracellular transport	galgluside_hs_c <=> galgluside_hs_g
Clt	Major Facilitator(MFS) TCDB:2.A.1.14.6	cl_e <=> cl_c
LTHSTRLt	Transport of Lathosterol, Diffusion	lthstrl_c <=> lthstrl_e
HMR_1644	3Alpha, 7Alpha, 12Alpha-Trihydroxy-5Beta-Cholest-24-Enoyl Coenzyme A Hydratase	h2o_m + cholcoads_m -> HC01459_m
r0909	Transport Reaction	acgam_l <=> acgam_r
ITCOALm	Itaconate CoA ligase ADP forming mitochondrial	coa_m + atp_m + itacon_m -> pi_m + adp_m + itaccoa_m
NTD4	5-nucleotidase (CMP)	h2o_c + cmp_c -> pi_c + cytd_c
HMR_7329	Alpha-1, 6-Mannosyl-Glycoprotein 4-Beta-N-Acetylglucosaminyltransferase	uacgam_g + M01869_g -> M01870_g + h_g + udp_g
ST3GAL22g	CMP-N-acetylneuraminate-beta-galactosamide-alpha-2,3-sialyltransferase, Golgi apparatus	cmpacna_g + gm1_hs_g -> h_g + cmp_g + gd1a_hs_g
r1392	Amylo-1,6-glucosidase, 4-alpha-glucanotransferase EC:3.2.1.33	h2o_c + HC02136_c <=> glc__D_c + glygn3_c
HMR_0889	N-Acetyllactosaminide Beta-1, 3-N-Acetylglucosaminyltransferase	uacgam_c + M02683_c -> h_c + udp_c + acglcgal14acglcgalgluside_hs_c
G6PDH2c	Glucose 6-Phosphate Dehydrogenase	3 nadp_c + 3 g6p_c -> 3 h_c + 3 nadph_c + 3 6pgl_c
EX_sl__L_e	L-sulfolactate exchange	sl__L_e <=>
3MHISt2	Transport of Methyl-Histidine by System L Transport (Lat1)	leu__L_c + 3mhis_e <=> leu__L_e + 3mhis_c
r1517	ATP-binding Cassette (ABC) TCDB:3.A.1.211.1	h2o_c + atp_c + strdnc_c -> pi_c + h_c + adp_c + strdnc_e
PNTEH	Hydrolase Class RXN R02973	h2o_c + ptth_c -> cysam_c + pnto__R_c
EX_prostge2_e	Prostaglandin E2 exchange	prostge2_e <=>
DLNLCGCRNt	Transport into the mitochondria (carnitine)	dlnlcgcrn_c <=> dlnlcgcrn_m
r1673	Y+LAT2 Utilized transport	na1_e + gly_e + gln__L_c -> gly_c + na1_c + gln__L_e
PTPATim	Panthetheine phosphate adenylyltransferase	h_m + atp_m + pan4p_m -> ppi_m + dpcoa_m
r1604	Amino Acid-Polyamine-Organocation (APC) TCDB:2.A.3.8.1	val__L_c + met__L_e <=> val__L_e + met__L_c
r1174	EC:3.1.1.13	h2o_r + HC02021_r -> chsterol_r + h_r + hdcea_r
ALACYSNaEx	L-alanine/L-cysteine Na-dependent exchange (Ala-L in)	cys__L_c + na1_e + ala__L_e -> na1_c + ala__L_c + cys__L_e
PGS	Prostaglandin G/H synthase	h_c + nadph_c + 2 o2_c + arachd_c -> h2o_c + nadp_c + prostgh2_c
EX_asp__L_e	L-Aspartate exchange	asp__L_e <=>
HMR_2722	HMR 2722	crn_m + tmndnccrn_c <=> crn_c + tmndnccrn_m
SMPD3l	Sphingomyelin phosphodiesterase 3, neutral membrane (neutral sphingomyelinase II)	h2o_l + sphmyln_hs_l -> h_l + cholp_l + crm_hs_l
HMR_7756	2-Phenylacetamide Amidohydrolase	h2o_c + M00673_c -> nh4_c + pac_c
HMR_3687	Steryl-Ester Acylhydrolase	h2o_r + M01487_r -> chsterol_r + h_r + ttdcea_r
HMR_0278	HMR 0278	M02613_e -> M02613_c
SERHL	L-Serine hydro-lyase	ser__L_c -> h2o_c + 2amac_c
C180CPT1	Carnitine O-stearoyl transferase	crn_c + stcoa_c <=> coa_c + stcrn_c
PROSTGE2t2	Prostaglandin uniport	prostge2_e <=> prostge2_c
FAOXC61x	Isomerization (C6:1), Peroxisomal	hexe3coa_x -> hx2coa_x
PNTOte	Transport of (R)-Pantothenate	pnto__R_e <=> pnto__R_c
DM_1a25dhvitd3_n	Demand for Vitamin D3	1a25dhvitd3_n ->
HEXCCOAtx	Fatty acid intracellular transport	hexccoa_c <=> hexccoa_x
HMR_3454	3-Hydroxyacyl Coenzyme A Dehydrogenase	nad_m + CE2438_m <=> h_m + nadh_m + CE2439_m
HMR_0291	HMR 0291	h2o_c + atp_c + M00017_c -> pi_c + h_c + adp_c + M00017_e
RE1516M	RE1516M	fad_m + lnlccoa_m <=> fadh2_m + CE2434_m
FAOXC122x	Isomerization (C12:2), Peroxisomal	3ddecdicoa_x -> 2ddecdicoa_x
EX_thf_e	5,6,7,8-Tetrahydrofolate exchange	thf_e <=>
FACOAL180	Fatty acid CoA ligase octadecanoate	atp_c + coa_c + ocdca_c -> ppi_c + amp_c + stcoa_c
FAOXC205C184x	Fatty Acid Beta Oxidation (C20:5->C18:4), Peroxisomal	coa_x + h2o_x + nad_x + eipencoa_x -> accoa_x + h_x + nadh_x + 3octdectecoa_x
GBAl	Glucosylceramidase	h2o_l + gluside_hs_l -> crm_hs_l + glc__D_l
DOCTETETH	Formation of Docosatetraenoyl Ethanolamide (22:4, Delta 7, 10, 13, 16)	h2o_e + pe224_hs_e -> pa_hs_e + docteteth_e
r2386	Mitochondrial Carrier (MC) TCDB:2.A.29.7.2	succ_m + h_c + icit_c -> h_m + succ_c + icit_m
HMR_1739	7Alpha-Hydroxycholest-4-En-3-One 12Alpha-Hydroxylase	h_c + nadph_c + o2_c + M00978_c -> h2o_c + nadp_c + M00976_c
HACD1x	(S)-3-Hydroxybutanoyl-CoA:NAD oxidoreductase	h_x + nadh_x + aacoa_x <=> nad_x + 3hbcoa_x
r2105	Major Facilitator(MFS) TCDB:2.A.1.13.1	lac__L_c + akg_e <=> lac__L_e + akg_c
GALC	Galactocerebrosidase	h2o_l + galside_hs_l -> gal_l + crm_hs_l
PCHOLHEP_HSt1e	Transport of 1-Heptadecanoylglycerophosphocholine, Vescicular	pcholhep_hs_e -> pcholhep_hs_c
AHCYStr	S-Adenosyl-L-homocysteine intracellular diffusion	ahcys_c <=> ahcys_r
HSAT4ly	Heparan-glucosaminide N-acetyltransferase, lysosomal	accoa_c + hs_deg19_l -> h_l + coa_c + hs_deg20_l
EX_hepdeceth_e	Exchange of Heptadecanoyl Thanolamide (C17:0)	hepdeceth_e <=>
HMR_3864	HMR 3864	h_c + 3sala_m + glu__L_c -> h_m + glu__L_m + 3sala_c
EX_hexdeceeth_e	Exchange of Hexadecenoyl Ethanolamide, C16:1-Ethanolamide (Delta 9)	hexdeceeth_e <=>
PELINETH	Formation of Linoleoyl Ethanolamide	h2o_e + pelinl_hs_e -> pa_hs_e + lineth_e
NDPK5	Nucleoside-diphosphate kinase (ATP:dGDP)	atp_c + dgdp_c <=> adp_c + dgtp_c
FAOXC16C16OHm	Fatty Acid Beta Oxidation (C16->C16Oh), Mitochondrial	fad_m + h2o_m + pmtcoa_m -> fadh2_m + 3hexdcoa_m
r0308	Palmitoyl-CoA hydrolase Fatty acid elongation in mitochondria EC:3.1.2.22 EC:3.1.2.2	coa_x + h_x + arachd_x -> h2o_x + arachdcoa_x
NADS1n	NAD synthase nh3 nuclear	atp_n + dnad_n + nh4_n -> h_n + ppi_n + amp_n + nad_n
EX_CE7085_e	Exchange of (+-)-5-Hydroxy-6E,8Z,11Z,14Z,17Z-Eicosapentaenoic Acid	CE7085_e <=>
r1700	Y+LAT2 Utilized transport	na1_e + hom__L_c + ala__L_e -> na1_c + ala__L_c + hom__L_e
r1881	Y+LAT2 Utilized transport	thr__L_e + na1_e + ile__L_c -> thr__L_c + na1_c + ile__L_e
FAOXC2252053x	Beta oxidation of long chain fatty acid	coa_x + h2o_x + nad_x + o2_x + dcsptn1coa_x -> accoa_x + h2o2_x + h_x + nadh_x + tmndnccoa_x
PYRt2	Pyruvate transport in via proton symport	h_e + pyr_e <=> h_c + pyr_c
EX_aqcobal_e	Aquacob(III)alamin exchange	aqcobal_e <=>
HYPTROX_cho	Hypotaurine oxidase	o2_c + 2 hyptaur_c -> 2 taur_c
HMR_2676	HMR 2676	crn_c + M02611_m <=> crn_m + M02611_c
NDPK2n	Nucleoside-diphosphate kinase (ATP:UDP), nuclear	udp_n + atp_n <=> utp_n + adp_n
HMR_0868	Fucosylgalactoside 3-Alpha-Galactosyltransferase	M02195_c + udpgal_c -> h_c + galfucgalacglcgalgluside_hs_c + udp_c
RE3485C	Arachidonate 5-Lipoxygenase	o2_c + tmndnc_c -> CE6508_c
EX_oh1_e	OH1 Exchange	oh1_e <=>
HMR_3639	Acyl Coenzyme A:Cholesterol O-Acyltransferase	chsterol_r + M00020_r -> coa_r + M01464_r
CO2tm	CO2 transport diffusion mitochondrial	co2_c <=> co2_m
r2112	Major Facilitator(MFS) TCDB:2.A.1.13.1	lac__L_c + ac_e <=> lac__L_e + ac_c
PYDXNtr	Pyridoxine transport via diffusion	pydxn_e <=> pydxn_c
CEPTC	Choline phosphotransferase	dag_hs_c + cdpchol_c -> h_c + cmp_c + pchol_hs_c
DM_4abut_n	Demand for 4-Aminobutanoate, Nuclear	4abut_n ->
HMR_1504	Methylsterol Monooxygenase	h_c + nadph_c + o2_c + M00959_c -> h2o_c + nadp_c + M00955_c
RE0567C	RE0567	CE2247_c <=> h2o_c + CE2243_c
EX_pe2linl_hs_e	Exchange of 2-Linoleoylglycerophosphoethanolamine	pe2linl_hs_e <=>
TAURtcx	Taurine transport (sodium symport) (cytosol to peroxisome)	na1_c + taur_c <=> na1_x + taur_x
C4OHc	Production of 3-hydroxybytyryl carnitinec	crn_c + 3hbcoa__R_c <=> coa_c + 3bcrn_c
EX_3bcrn_e	Exchange reaction for 3-hydroxy butyryl carnitine	3bcrn_e <=>
EX_crm_hs_e	Exchange of N-Acylsphingosine	crm_hs_e <=>
PCHOLN205_HSPLA2	Formation of 1-Eicosapentenoylglycerophosphocholine (Delta 5, 8, 11, 14, 17), Sn1-Lpc (20:5) by Phospholipase A2	h2o_c + pchol_hs_c -> h_c + Rtotal2_c + pcholn205_hs_c
SUCCt4_2	Succinate transport via sodium symport	2 na1_e + succ_e <=> 2 na1_c + succ_c
HMR_2738	Carnitine O-Acetyltransferase	crn_m + M00343_m <=> coa_m + M00342_m
CRNt	L carnitine reversible transport	crn_e <=> crn_c
HMR_3951	HMR 3951	na1_c + so3_c <=> na1_e + so3_e
LEUKTRB4tr	Leukotriene intracellular transport	leuktrB4_c <=> leuktrB4_r
IDOURte	L-iduronate transport, extracellular	idour_e <=> idour_c
HMR_0255	Long-Chain-Fatty-Acid Coenzyme A Ligase	atp_c + coa_c + M00019_c -> ppi_c + amp_c + M00020_c
EX_dheas_e	Dehydroepiandrosterone sulfate exchange	dheas_e <=>
PCHOLN225_HSABCt	Transport of 1-Docosapentenoylglycerophosphocholine (Delta 7, 10, 13, 16, 19), Sn1-Lpc (22:5)-W3	h2o_c + atp_c + pcholn225_hs_c -> pi_c + h_c + adp_c + pcholn225_hs_e
EX_L2aadp_e	Exchange of L-2-Aminoadipate	L2aadp_e <=>
EX_C04805_e	Exchange of 5(S)-HETE	C04805_e <=>
r1603	Amino Acid-Polyamine-Organocation (APC) TCDB:2.A.3.8.1	asn__L_c + met__L_e <=> asn__L_e + met__L_c
HMR_0362	Palmitoyl Coenzyme A Hydrolase	h2o_c + tmndnccoa_c -> h_c + coa_c + tmndnc_c
PI5P3K	Phosphatidylinositol-5-phosphate 3-kinase	atp_c + pail5p_hs_c -> h_c + adp_c + pail35p_hs_c
r1045	Concentrative Nucleoside Transporter (CNT) TCDB:2.A.41.2.4	na1_e + dgsn_e -> na1_c + dgsn_c
BGAL1l	Beta-Galactosidase, Lysosomal	h2o_l + gm1_hs_l -> gal_l + gm2_hs_l
DM_13_cis_retn_n	13-cis-retinoate demand	13_cis_retn_n ->
r1686	Y+LAT2 Utilized transport	na1_e + gly_e + ile__L_c -> gly_c + na1_c + ile__L_e
HMR_2435	Very-Long-Chain (3R)-3-Hydroxyacyl Coenzyme A Dehydratase	M00085_c -> h2o_c + M03008_c
EX_M00117_e	EX M00117[e]	M00117_e <=>
RE3420C_1	RE3420C	CE6504_c <=> 5 h_c + C08261_c + CE2577_c
FldAct	Fldact	fald_c + thf_c -> h2o_c + mlthf_c
TETTET6COAtx	Fatty acid intracellular transport	tettet6coa_c <=> tettet6coa_x
LEUKTRA4t	Leukotriene A4 transmembrane (homo sapiens) transport	leuktrA4_e <=> leuktrA4_c
THEXDDte	Transport of 7Z, 10Z-Hexadecadienoic Acid into Extracellular Space	h2o_c + atp_c + thexdd_c -> pi_c + h_c + adp_c + thexdd_e
DM_lca24g_c	DM lca24g(c)	lca24g_c ->
EX_lgnc_e	Lignoceric acid exchange	lgnc_e <=>
C142CPT1	Production of Tetradecadienoylcarnitine	crn_c + tetdec2coa_c <=> coa_c + tetdec2crn_c
GALASE19ly	Beta-galactosidase, lysosomal	h2o_l + f1a_l -> gal_l + core6_l
r1908	Y+LAT2 Utilized transport	na1_e + asn__L_c + ile__L_e -> asn__L_e + na1_c + ile__L_c
HMR_4124	UDP-D-Glucuronate Carboxy-Lyase (UDP-D-Xylose-Forming)	h_r + udpglcur_r -> udpxyl_r + co2_r
HMR_1637	Acyl Coenzyme A Oxidase	o2_m + cholcoas_m -> h2o2_m + cholcoads_m
DOLMANP_Uter	Dolichol-phosphate mannose flippase (uterus)	0.1 dolmanp_U_c -> 0.1 dolmanp_U_r
PTDCAt	Fatty acid transport via diffusion	ptdca_e <=> ptdca_c
AIRCr	Phosphoribosylaminoimidazole carboxylase	co2_c + air_c <=> h_c + 5aizc_c
HSAT2ly	Heparan-glucosaminide N-acetyltransferase, lysosomal	accoa_c + hs_deg7_l -> h_l + coa_c + hs_deg8_l
C05770te3	Passive Diffusion into Extracellular Space	C05770_c -> C05770_e
DM_btn_n	DM btn[n]	btn_n ->
10FTHF5GLUtl	5-glutamyl-10FTHF transport, lysosomal	10fthf5glu_c -> 10fthf5glu_l
EX_sphmyln18117_hs_e	Exchange of Sphingomyelin (D18:1/17:0)	sphmyln18117_hs_e <=>
IDPtn	IDP nuclear transport	idp_c <=> idp_n
CYSO	Cysteine oxidase	cys__L_c + o2_c -> 2 h_c + 3sala_c
MI145PP	D-myo-Inositol-1,4,5-trisphosphate 5-phosphohydrolase	h2o_c + mi145p_c -> pi_c + mi14p_c
MGSA2	Methyglyoxylate synthase 2 (from g3p)	g3p_c -> pi_c + mthgxl_c
PCHOLAR_HSABCt	Transport of 1-Arachidonoyl-Glycero-3-Phosphocholine	h2o_c + atp_c + pcholar_hs_c -> pi_c + h_c + adp_c + pcholar_hs_e
ADPCOACROT	Production of adipoyl carnitine	crn_x + adpcoa_x <=> coa_x + c6dc_x
GPIAT	Glucosaminylphosphatidyl inositol acetyltransferase	pmtcoa_c + gpail_hs_c -> coa_c + gacpail_hs_c
PE203_HSABCt	1-Eicosatrienoylglycerophosphoethanolamine (Delta 11, 14, 17), Lpe (20:3)	h2o_c + atp_c + pe203_hs_c -> pi_c + h_c + adp_c + pe203_hs_e
SPMDAT1	Spermidine acetyltransferase	spmd_c + accoa_c <=> h_c + coa_c + N1aspmd_c
RE3014R	Leukotriene-B4 20-Monooxygenase	h_r + nadph_r + o2_r + leuktrB4woh_r -> h2o_r + nadp_r + CE2056_r
HMR_2343	Very-Long-Chain 3-Oxoacyl Coenzyme A Reductase	h_c + nadph_c + M00843_c -> nadp_c + M00702_c
PPPGO	Protoporphyrinogen oxidase (aerobic)	1.5 o2_c + pppg9_c -> 3 h2o_c + ppp9_c
FACOAL40im	Fatty-acid--CoA ligase (butanoate), mitochondrial	coa_m + atp_m + but_m -> btcoa_m + amp_m + ppi_m
SK_arg__L_c	Sink arg L[c]	arg__L_c <=>
RE2677N_1	N-Acylsphingosine Galactosyltransferase	crm_hs_n + udpgal_n -> udp_n + galside_hs_n + h_n
G6Pt6er	Glucose 6-phosphate, inorganic phosphate antiport, endoplasmic reticular transport	pi_r + g6p_c -> pi_c + g6p_r
r1931	Y+LAT2 Utilized transport	ser__L_e + na1_e + citr__L_c -> ser__L_c + na1_c + citr__L_e
r2425	Mitochondrial Carrier (MC) TCDB:2.A.29.16.1	adp_m + dgdp_c -> adp_c + dgdp_m
HMR_1750	Cholestanetriol 26-Monooxygenase	3 h_m + nadph_m + o2_m + M00746_m -> h2o_m + nadp_m + M02977_m
PROFVSCOAitx	PROFVSCOAitx	profvscoa_x <=> profvscoa_c
SBTR	D sorbitol reductase	h_c + nadph_c + glc__D_c -> nadp_c + sbt__D_c
APOCF	Apocarboxylase formation	lys__L_c + apoC_c -> h2o_c + h_c + apoC_Lys_c
FACOAL2042	Fatty-acid--CoA ligase	atp_c + coa_c + eicostet_c -> ppi_c + amp_c + eicostetcoa_c
ACNAMtn	N-acetylneuraminate nuclear import	acnam_c -> acnam_n
RE2270E	Carboxypeptidase A	h2o_e + CE5786_e <=> leu__L_e + CE5789_e
LALDO2	D-Lactaldehyde:NADP+ 1-oxidoreductase	h_c + nadph_c + mthgxl_c -> nadp_c + lald__D_c
HMR_7628	L-Phenylalanine:Oxygen Oxidoreductase (Decarboxylating)	phe__L_c + o2_c -> h2o_c + co2_c + M00673_c
EX_ppiogly_e	Exchange of Propionyl-Glycine	ppiogly_e <=>
BILIRED2	Nadh biliverdin reductase	h_c + nadh_c + biliverd_c -> nad_c + bilirub_c
RE2563C	RE2563	h2o_c + C13856_c <=> h_c + arachd_c + glyc_c
r1165	EC:2.3.1.26	chsterol_r + hdd2coa_r -> coa_r + HC02021_r
ICDHyp	Isocitrate dehydrogenase NADP	icit_x + nadp_x -> akg_x + co2_x + nadph_x
ALADGLNexR	L-alanine/glutamine reversible exchange	gln__L_c + ala__D_e <=> gln__L_e + ala__D_c
PCHOLOLE_HSPLA2	Formation of 1-Oleoylglycerophosphocholine (Delta 9) by Phospholipase A2	h2o_c + pchol_hs_c -> h_c + Rtotal2_c + pcholole_hs_c
r1824	Y+LAT2 Utilized transport	na1_e + pro__L_e + gln__L_c -> na1_c + pro__L_c + gln__L_e
EX_Rtotal2_e	R total 2 position exchange	Rtotal2_e <=>
ENO	Enolase	2pg_c <=> h2o_c + pep_c
HMR_2622	Carnitine O-Acetyltransferase	crn_m + M01141_m <=> coa_m + M02976_m
r2084	Major Facilitator(MFS) TCDB:2.A.1.13.1	retn_e + acac_c <=> acac_e + retn_c
AMETt2m	S-Adenosyl-L-methionine reversible transport, mitochondrial	amet_c + ahcys_m <=> ahcys_c + amet_m
ESTRIOLGLCte	Glucuronidated compound transport	h2o_c + atp_c + estriolglc_c -> pi_c + h_c + adp_c + estriolglc_e
EX_2m3hvac_e	Exchange of 2-Methyl-3-Hydroxy-Valerate	2m3hvac_e <=>
C14826td	Transport of 12 (13)-Epome, Diffusion	C14826_c <=> C14826_e
HMR_2999	Long-Chain-Fatty-Acid Coenzyme A Ligase	coa_r + atp_r + tettet6_r -> ppi_r + amp_r + tettet6coa_r
TMDOATthc	Uptake of torasemide into hepatocytes via OAT1	na1_e + akg_c + tmd_e <=> na1_c + akg_e + tmd_c
EX_thbpt_e	Exchange of 5,6,7,8-Tetrahydrobiopterin	thbpt_e <=>
FAOXC204184m	Beta oxidation fatty acid	coa_m + fad_m + h2o_m + nad_m + eicostetcoa_m -> accoa_m + fadh2_m + h_m + nadh_m + strdnccoa_m
HC02149td	Transport of O-Propanoylcarnitine, Sodium Symport	pcrn_c <=> pcrn_e
NAt5	Sodium/ammonium proton antiporter	na1_c + nh4_e <=> na1_e + nh4_c
EX_ocdca_e	Octadecanoate (n-C18:0) exchange	ocdca_e <=>
HMR_0430	Palmitoyl Coenzyme A Hydrolase	h2o_c + CE4843_c -> h_c + coa_c + M00008_c
5ADTSTSTERONEtr	5 alpha dihydrotesterone intracellular transport	5adtststerone_r <=> 5adtststerone_c
HMR_2947	Long-Chain-Fatty-Acid Coenzyme A Ligase	coa_r + atp_r + M00117_r -> ppi_r + amp_r + HC10784_r
GALSIDEtg	Galactocerebroside intracellular transport	galside_hs_c <=> galside_hs_g
EX_sphmyln181201_hs_e	Exchange of Sphingomyelin (D18:1/20:1)	sphmyln181201_hs_e <=>
r1621	Amino Acid-Polyamine-Organocation (APC) TCDB:2.A.3.8.1	phe__L_e + pro__L_c <=> phe__L_c + pro__L_e
THRASNNaEx	L-threonine/L-asparagine Na-dependent exchange (Thr-L in)	thr__L_e + na1_e + asn__L_c -> thr__L_c + asn__L_e + na1_c
4TMEABUTNt2	Transport of 4- (Trimethylammonio)Butanoate, Proton Symport	h_c + 4tmeabutn_c <=> h_e + 4tmeabutn_e
GGNG	Glycogenin self-glucosylation	8 udpg_c + Tyr_ggn_c -> 8 h_c + 8 udp_c + ggn_c
HMR_3626	Acyl Coenzyme A:Cholesterol O-Acyltransferase	chsterol_r + M03050_r -> coa_r + M01510_r
HMR_3095	Enoyl Coenzyme A Hydratase	h2o_x + HC01415_x -> HC01405_x
FPGS9m	Folylpolyglutamate synthetase (10fthf), mitochondrial	glu__L_m + atp_m + 10fthf6glu_m -> h_m + pi_m + adp_m + 10fthf7glu_m
r1525	ATP-binding Cassette (ABC) TCDB:3.A.1.211.1	h2o_c + atp_c + dlnlcg_c -> pi_c + h_c + adp_c + dlnlcg_e
PCRESOLup	P-Cresol Uptake into the Liver	pcresol_e -> pcresol_c
r1922	Y+LAT2 Utilized transport	na1_e + gln__L_e + lys__L_c -> na1_c + gln__L_c + lys__L_e
EX_txa2_e	Thromboxane A2 exchange	txa2_e <=>
ABTt	L arabinitol transport via passive diffusion	abt_e <=> abt_c
HMR_3426	Enoyl Coenzyme A Hydratase	8 coa_m + 5 fad_m + 8 h2o_m + 8 nad_m + lnlncacoa_m -> 9 accoa_m + 5 fadh2_m + 8 h_m + 8 nadh_m
ALAyLATthc	Transport of Alanine by y+LAT1 or y+LAT2 with co-transporter of h in small intestine and kidney	arg__L_c + h_e + ala__L_e -> h_c + ala__L_c + arg__L_e
HMR_0836	Beta-N-Acetylhexosaminidase	h2o_l + M02013_l -> acgal_l + M02012_l + gm3_hs_l
ASNALANaEx	L-alanine/L-asparagine Na-dependent exchange (Asn-L in)	asn__L_e + na1_e + ala__L_c -> asn__L_c + na1_c + ala__L_e
UGALGTg	UDPgalactose:D-glucose 4-beta-D-galactosyltransferase, Golgi apparatus	udpgal_g + glc__D_g -> h_g + udp_g + lcts_g
HPYRDC	Hydroxypyruvate decarboxylase	h_c + hpyr_c -> co2_c + gcald_c
HMR_2281	Stearoyl Coenzyme A 9-Desaturase	h_c + nadph_c + o2_c + tdcoa_c -> 2 h2o_c + nadp_c + M00129_c
LCAT36e	Lecithin-Cholesterol Acyltransferase, Formation of 1-Docosatetraenoylglycerophosphocholine (Delta 7, 10, 13, 16)	chsterol_e + pchol_hs_e -> xolest2_hs_e + pcholn224_hs_e
PGPP_hs	Phosphatidylglycerol phosphate phosphatase (homo sapiens)	h2o_c + pgp_hs_c -> pi_c + pglyc_hs_c
r1380	Delta24-sterol reductase Biosynthesis of steroids EC:1.3.1.72	h_r + nadph_r + zymst_r -> nadp_r + zymstnl_r
HMR_3520	HMR 3520	crn_m + dmnoncrn_c <=> crn_c + dmnoncrn_m
FAS100COA	Fatty acyl CoA synthase n C100CoA	3 h_c + 2 nadph_c + malcoa_c + occoa_c -> h2o_c + 2 nadp_c + co2_c + coa_c + dcacoa_c
MLTHFtm	5,10-Methylenetetrahydrofolate transport from the cytosol to the mitochondria	mlthf_c <=> mlthf_m
r2145	Resistance-Nodulation-Cell Division (RND) TCDB:2.A.60.1.14	hco3_c + gthrd_c + HC02193_e <=> hco3_e + gthrd_e + HC02193_c
G3PDm	Glycerol 3 phosphate dehydrogenase FAD mitochondrial	fad_m + glyc3p_m -> fadh2_m + dhap_m
HMR_3429	Enoyl Coenzyme A Hydratase	10 coa_m + 5 fad_m + 10 h2o_m + 10 nad_m + clpndcoa_m -> 11 accoa_m + 5 fadh2_m + 10 h_m + 10 nadh_m
HMR_3200	3-Hydroxyacyl Coenzyme A Dehydrogenase	nad_m + M00782_m -> h_m + nadh_m + M00877_m
DOPAt4_2_r	DOPAt4 LPAREN 2 RPAREN r	2 na1_e + dopa_e <=> 2 na1_c + dopa_c
FAOXC2452253x	Beta oxidation of long chain fatty acid	coa_x + h2o_x + nad_x + o2_x + tetpent3coa_x -> accoa_x + h2o2_x + h_x + nadh_x + clpndcoa_x
FAOXC164m	Isomerization (C16:4), Mitochondrial	3hexdtetcoa_m -> 2hexdtetcoa_m
RNTR3	Ribonucleoside triphosphate reductase CTP	ctp_c + trdrd_c <=> h2o_c + trdox_c + dctp_c
HMR_9719	Enoyl Coenzyme A Hydratase	8 coa_m + 4 fad_m + 8 h2o_m + 8 nad_m + strdnccoa_m -> 9 accoa_m + 4 fadh2_m + 8 h_m + 8 nadh_m
SK_nad_c	Sink nad[c]	nad_c <=>
3HPVSTETCOAitx	3HPVSTETCOAitx	3hpvstetcoa_x <=> 3hpvstetcoa_c
EX_dopa4glcur_e	Exchange of Dopamine 4-O-Glucuronide	dopa4glcur_e <=>
EGMEte	Transport of Succinic Semialdehyde, Extracellular Space	egme_c <=> egme_e
RE3166C	RE3166	h_c + nadph_c + CE4845_c <=> nadp_c + CE4844_c
3HPVSTETCOAhcx	Beta oxidation of 3-S-hydroxy-pravastatin-CoA to tetranor-CoA in hepatocytes, peroxisomes	2 coa_x + 2 h2o_x + 2 nad_x + o2_x + 3hpvscoa_x -> 2 accoa_x + 2 h2o2_x + 2 h_x + 2 nadh_x + 3hpvstetcoa_x
NTD5	5-nucleotidase (dTMP)	h2o_c + dtmp_c -> pi_c + thymd_c
PROt4	Na+/Proline-L symporter	na1_e + pro__L_e -> na1_c + pro__L_c
HMR_0307	HMR 0307	h2o_c + atp_c + M02457_c -> pi_c + h_c + adp_c + M02457_e
ATVLACThc	Uptake of atorvastatin-lactone into hepatocytes	hco3_c + atvlac_e <=> hco3_e + atvlac_c
r1020	Postulated transport reaction	xol7ah3_m <=> xol7ah3_c
L_LACDcm	L-Lactate dehydrogenase, cytosolic/mitochondrial	lac__L_c + 2 ficytC_m -> 2 h_c + pyr_c + 2 focytC_m
DADK	Deoxyadenylate kinase	atp_c + damp_c <=> adp_c + dadp_c
r0357	Glycolysis / Glyconeogenesis EC:2.7.1.1	fru_c + itp_c -> h_c + idp_c + f6p_c
r1778	Y+LAT2 Utilized transport	na1_e + ala__L_c + tyr__L_e -> na1_c + tyr__L_c + ala__L_e
r1854	Y+LAT2 Utilized transport	na1_e + val__L_e + gln__L_c -> na1_c + val__L_c + gln__L_e
SK_dd2coa_c	Sink for Trans-Dodec-2-Enoyl Coenzyme A	dd2coa_c <=>
HMR_6747	L-Metanephrine:Oxygen Oxidoreductase (Deaminating) (Flavin-Containing)	h2o_c + o2_c + mepi_c -> 3m4hpga_c + h2o2_c + mma_c
EX_co_e	EX co LPAREN e RPAREN	co_e <=>
RE3156X	3-Hydroxyacyl Coenzyme A Dehydrogenase	nad_x + CE4832_x <=> h_x + nadh_x + CE4820_x
10FTHF6GLUtm	6-glutamyl-10FTHF transport, mitochondrial	10fthf6glu_m -> 10fthf6glu_c
EBP1r	3-beta-hydroxysteroid-delta(8),delta(7)-isomerase	zymst_r -> chlstol_r
r1743	Y+LAT2 Utilized transport	na1_e + val__L_c + met__L_e -> na1_c + val__L_e + met__L_c
r1880	Y+LAT2 Utilized transport	thr__L_e + na1_e + hom__L_c -> thr__L_c + na1_c + hom__L_e
C4CRNe	Transport of butyryl carnitine into the extra cellular space	c4crn_c -> c4crn_e
OXYPtepv	Release of oxypurinol into portal blood	h_c + oxyp_c <=> h_e + oxyp_e
EX_pcreat_e	Exchange of Phosphocreatine	pcreat_e <=>
ATPtx	ATP transporter, peroxisomal	atp_c <=> atp_x
HMR_3714	Steryl-Ester Acylhydrolase	h2o_r + M01457_r -> chsterol_r + h_r + M01582_r
r0962	Facilitated diffusion	fol_c -> fol_m
THFt2_1	Tetrahydrofolate Transport via Anion Antiport	h2o_c + thf_e <=> h2o_e + thf_c
SPHMYLN18123_hs_ATPt	Transport of Sphingomyelin (D18:1/23:0), Active	h2o_c + atp_c + sphmyln18123_hs_c -> pi_c + h_c + adp_c + sphmyln18123_hs_e
HMR_6729	L-Tyrosine:Oxygen Oxidoreductase	2 h_c + o2_c + tyr__L_c -> h2o_c + 34dhphe_c
HEXDECEETH	Formation of C16:1-Ethanolamide	h2o_e + pe161_hs_e -> pa_hs_e + hexdeceeth_e
BGAL3l	Beta-Galactosidase, Lysosomal	h2o_l + gd1b_hs_l -> gal_l + gd2_hs_l
EX_ttdcrn_e	Exchange reaction for myristoyl carnitine	ttdcrn_e <=>
P45027A16m	Cytochrome P450 27	nadph_m + o2_m + xol7ah2al_m -> h2o_m + nadp_m + dhcholestanate_m
PPIOGLYte	Transport of Propionyl-Glycine, Extracellular	ppiogly_c -> ppiogly_e
r0783	Lanosterol D24-reductase Biosynthesis of steroids EC:1.3.1.72	nadp_r + lthstrl_r <=> h_r + nadph_r + chlstol_r
PDHm	Pyruvate dehydrogenase	coa_m + nad_m + pyr_m -> accoa_m + nadh_m + co2_m
PCHOLN2254_HSABCt	Transport of 1-Docosapentenoylglycerophosphocholine (Delta 4, 7, 10, 13, 16), Sn1-Lpc (22:5)-W6	h2o_c + atp_c + pcholn2254_hs_c -> pi_c + h_c + adp_c + pcholn2254_hs_e
EX_digalsgalside_hs_e	Digalactosylceramidesulfate exchange	digalsgalside_hs_e <=>
HMR_2269	Very-Long-Chain (3R)-3-Hydroxyacyl Coenzyme A Dehydratase	M00802_c -> h2o_c + M00067_c
CYTK2_1	Adenylate kinase	ctp_c + dcmp_c <=> cdp_c + dcdp_c
ADCim	Acetoacetate decarboxylation (irreversible), mitochondrial	h_m + acac_m -> co2_m + acetone_m
EX_M00510_e	EX M00510[e]	M00510_e <=>
PI45P5P	Phosphatidylinositol-4,5-bisphosphate 5-phosphatase	h2o_c + pail45p_hs_c -> pi_c + pail4p_hs_c
PELINL_HSPLA2	Formation of 1-Linoleoylglycerophosphoethanolamine (Delta 9, 12) by Phospholipase A2	h2o_c + pe_hs_c -> h_c + Rtotal2_c + pelinl_hs_c
APAT2rm	3-Aminopropanoate:2-oxoglutarate aminotransferase (m)	akg_m + ala_B_m <=> glu__L_m + msa_m
BILGLCURt	Bilirubin monoglucuronide transport via bicarbonate countertransport	hco3_c + bilglcur_e <=> hco3_e + bilglcur_c
r1052	Vesicular transport	chsterol_l -> chsterol_c
TAUPAT1c	Transport of taurine into the intestinal cells by PAT1	h_e + taur_e -> h_c + taur_c
GLYC_Rt	Transport of D-Glycerate, Diffusion	glyc__R_c <=> glyc__R_e
RE1957R_1	1-Phosphatidylinositol-4-Phosphate 5-Kinase	atp_r + pail35p_hs_r -> h_r + adp_r + pail345p_hs_r
r2412	Mitochondrial Carrier (Mc) Tcdb:2.A.29.19.1	h_c + orn_c + citr__L_m -> h_m + citr__L_c + orn_m
HMR_2776	Carnitine O-Acetyltransferase	crn_m + CE4847_m <=> coa_m + M00263_m
TCDCA3St	Taurochenodeoxycholic acid 3-sulfate transport via bicarbonate countertransport	hco3_c + tcdca3s_e <=> hco3_e + tcdca3s_c
EX_ditp_e	EX ditp[e]	ditp_e <=>
HEXA1l	Hexosaminidase A, Lysosomal	h2o_l + gm2_hs_l -> acgal_l + gm3_hs_l
HMR_2998	Long-Chain-Fatty-Acid Coenzyme A Ligase	coa_r + atp_r + adrn_r -> ppi_r + amp_r + adrncoa_r
HMR_6500	HMR 6500	q10_m + CE5021_c <=> q10h2_m + CE5022_c
FAOXC3DC	Malonylcoa->Malonylcarnitine	malcoa_c + crn_c <=> coa_c + c3dc_c
5FTHFt2_1	5-Formyltetrahydrofolate Transport via Anion Exchange	h2o_c + 5fthf_e <=> h2o_e + 5fthf_c
ACN23ACNGALGBSIDEtg	Acn23acngalgbside intracellular transport	acn23acngalgbside_hs_c <=> acn23acngalgbside_hs_g
ACONT	Aconitate hydratase	cit_c <=> icit_c
SPHK22n	Sphingosine Kinase 2	sphgn_n + atp_n -> sph1p_n + h_n + adp_n
EX_aracheth_e	Exchange of O-Arachidonoyl Ethanolamine	aracheth_e <=>
EX_dha_e	Dihydroxyacetone exchange	dha_e <=>
r1519	ATP-binding Cassette (ABC) TCDB:3.A.1.211.1	h2o_c + atp_c + elaid_c -> pi_c + h_c + adp_c + elaid_e
ACChex	Palmitoyl Coenzyme A Hydrolase	h_c + coa_c + hexc_c <=> h2o_c + hexccoa_c
EX_estrones_e	Estrone 3-sulfate exchange	estrones_e <=>
HMR_3652	Acyl Coenzyme A:Cholesterol O-Acyltransferase	chsterol_r + M02052_r -> coa_r + M01494_r
PEHSFABPe	Transport of Lysophosphatidylethanolamine	2 pe_hs_c <=> 2 pe_hs_r
DM_ach_c	DM ach[c]	ach_c ->
r1879	Y+LAT2 Utilized transport	thr__L_e + na1_e + val__L_c -> thr__L_c + na1_c + val__L_e
r1851	Y+LAT2 Utilized transport	asn__L_e + na1_e + ile__L_c -> asn__L_c + na1_c + ile__L_e
GALOR	D-Galactose:NADP+ 1-oxidoreductase	h_c + nadph_c + gal_c <=> nadp_c + galt_c
RE1531M	Acetyl Coenzyme A C-Acyltransferase	coa_m + CE0713_m <=> accoa_m + CE0849_m
r0926	Postulated transport reaction	3pg_m -> 3pg_c
SK_akg_c	Sink akg(c)	akg_c <=>
CSPG_Ctly	Chondroitin sulfate C transport, extracellular to lysosome	cspg_c_e -> cspg_c_l
HMR_0305	Long-Chain-Fatty-Acid Coenzyme A Ligase	atp_c + coa_c + M02457_c -> ppi_c + h_c + amp_c + M00101_c
EX_C04717_e	Exchange of 13(S)-HPODE	C04717_e <=>
r1932	Y+LAT2 Utilized transport	na1_e + lys__L_c + met__L_e -> na1_c + lys__L_e + met__L_c
EX_fe3_e	Fe3+ exchange	fe3_e <=>
SPHMYLN18116_hs_SECt	Transport of Sphingomyelin (D18:1/16:0)	sphmyln18116_hs_c -> sphmyln18116_hs_e
EX_f1a_e	Exchange of F1Alpha (Mucin O-Glycan)	f1a_e <=>
PMTCRNte	Transport of L-Palmitoylcarnitine	na1_c + pmtcrn_c -> na1_e + pmtcrn_e
RE3171C	RE3171	h_c + nadph_c + CE4850_c <=> nadp_c + CE4848_c
LKYNRtr2	Transport of L-Kynurenine	phe__L_c + Lkynr_e <=> phe__L_e + Lkynr_c
EX_3ddcrn_e	Exchange reaction for 3-hydroxydodecanoyl carnitine	3ddcrn_e <=>
PE_HSter	Phosphatidylethanolamine scramblase	pe_hs_c <=> pe_hs_r
EX_elaid_e	Elaidic acid exchange	elaid_e <=>
RE0456N	Ribonucleoside-Diphosphate Reductase	utp_n + trdrd_n <=> dutp_n + h2o_n + trdox_n
PNTOt5	Pantothenate sodium symporter II	h2o_c + atp_c + 2 na1_e + pnto__R_e -> pi_c + h_c + adp_c + 2 na1_c + pnto__R_c
HMR_0849	Lactosylceramide Alpha-2, 3-Sialyltransferase	cmpacna_c + ga2_hs_c -> h_c + cmp_c + gm2_hs_c
HMR_3062	Acyl Coenzyme A Oxidase	o2_x + ttccoa_x -> h2o2_x + CE2245_x
EX_C14825_e	Exchange of 9 (10)-Epome	C14825_e <=>
PELINL_HSABCt	Transport of 1-Linoleoylglycerophosphoethanolamine (Delta 9, 12)	h2o_c + atp_c + pelinl_hs_c -> pi_c + h_c + adp_c + pelinl_hs_e
r1561	Amino Acid-Polyamine-Organocation (APC) TCDB:2.A.3.8.1	trp__L_c + ala__L_e <=> trp__L_e + ala__L_c
PCHOLDOC_HSPLA2	Formation of 1-Docosahexaenoylglycerophosphocholine by Phospholipase A2	h2o_c + pchol_hs_c -> h_c + Rtotal2_c + pcholdoc_hs_c
EX_etoh_e	Ethanol exchange	etoh_e <=>
PPItm	Diphopshate transporter, mitochondrial	ppi_c <=> ppi_m
EX_adpac_e	Exchange of Adipic Acid	adpac_e <=>
HMR_2263	Very-Long-Chain 3-Oxoacyl Coenzyme A Synthase	h_c + malcoa_c + M02612_c -> co2_c + coa_c + M00873_c
HDCACBP	Transport of (S)-3-Hydroxydecanoyl-CoA from mitochondria into the cytosol	3hdcoa_m <=> 3hdcoa_c
CLOHtex2_1	Chloride Transport via Hydroxide Antiport (2:1)	h2o_c + 2 cl_e -> h2o_e + 2 cl_c
FAOXC12C12OHm	Fatty Acid Beta Oxidation (C12->Ohc12), Mitochondrial	fad_m + h2o_m + ddcacoa_m -> fadh2_m + 3hddcoa_m
EX_ddca_e	Dodecanoate (n-C12:0) exchange	ddca_e <=>
FAOXC163C164Gm	Fatty Acid Beta Oxidation (C16:3->C16:4), Mitochondrial	fad_m + 4hexdtricoa_m -> fadh2_m + hexdectecoa_m
EX_sql_e	Exchange of Squalene	sql_e <=>
SPH1Pter	Sphinganine 1 phosphate endoplasmic reticular transport	sph1p_c <=> sph1p_r
DM_cbl2_m	DM cbl2[m]	cbl2_m ->
r2049	Amino Acid-Polyamine-Organocation (APC) TCDB:2.A.3.8.15	leu__L_c + his__L_e -> his__L_c + leu__L_e
GD3tlc	Transport of Gd3, Lysosomal	gd3_hs_l -> gd3_hs_c
PEt	Phosphatidylethanolamine Transport	pe_hs_e <=> pe_hs_c
EX_pep_e	Phosphoenolpyruvate exchange	pep_e <=>
r1459	Transport reaction	ppi_c <=> ppi_n
HMR_2361	Very-Long-Chain 3-Oxoacyl Coenzyme A Synthase	h_c + malcoa_c + lneldccoa_c -> co2_c + coa_c + M00871_c
EX_CE4633_e	Hypochlorous acid exchange	CE4633_e <=>
AHEXASEly	Beta-N-acetylhexosaminidase, lysosomal	2 h2o_l + n2m2mn_l -> 2 acgam_l + m2mn_l
G3PD2m	Glycerol-3-phosphate dehydrogenase (FAD), mitochondrial	fad_m + glyc3p_c -> fadh2_m + dhap_c
NRVNCCOAtxc	Transport of nervonylcoa into peroxisomes	h2o_c + atp_c + nrvnccoa_c -> pi_c + h_c + adp_c + nrvnccoa_x
G6PDH2r	Glucose 6-phosphate dehydrogenase	nadp_c + g6p_c <=> h_c + nadph_c + 6pgl_c
S23T4g	Beta-galactoside alpha-2,3-sialyltransferase	cmpacna_g + ksii_core4_pre1_g -> h_g + cmp_g + ksii_core4_pre2_g
RE0565C	RE0565	h_c + malcoa_c + stcoa_c -> co2_c + coa_c + CE2251_c
GALGLUSIDEtl	Galgluside hs intracellular transport	galgluside_hs_c <=> galgluside_hs_l
r2111	Major Facilitator(MFS) TCDB:2.A.1.13.1	ppa_c + ac_e <=> ppa_e + ac_c
GCCam	Glycine cleavage complex lipoylprotein mitochondrial	h_m + gly_m + lpro_m <=> alpro_m + co2_m
TYMte2	Tyraminium Proton Symport, Cytosol	h_c + tym_c <=> h_e + tym_e
CSNATp	Carnitine O acetyltransferase reverse direction peroxisomal	accoa_x + crn_x <=> coa_x + acrn_x
HMR_2715	HMR 2715	crn_m + strdnccrn_c <=> crn_c + strdnccrn_m
r1941	Y+LAT2 Utilized transport	na1_e + trp__L_e + citr__L_c -> trp__L_c + na1_c + citr__L_e
SK_thf_c	EX thf LPAREN c RPAREN	thf_c <=>
EX_pe226_hs_e	Exchange of 1-Docosahexenoylglyceroethanolamine (Delta 4, 7, 10, 13, 16, 19), Lpe (22:6)	pe226_hs_e <=>
FACOAL1812	Fatty-acid--CoA ligase	atp_c + coa_c + vacc_c -> ppi_c + vacccoa_c + amp_c
CLOHtex2	Chloride transport via hydroxide countertransport (2:1)	2 cl_e + oh1_c -> 2 cl_c + oh1_e
PCHOLN203_HSPLA2	Formation of 1-Dihomo-Linolenoylglycerophosphocholine (20:3, Delta 8, 11, 14), Lysopc A C20:3 by Phospholipase A2	h2o_c + pchol_hs_c -> h_c + Rtotal2_c + pcholn203_hs_c
UROLACer	Uronolactonase, endoplasmic reticulum	h_r + glcur_r <=> h2o_r + glac_r
HACD6p	3 Hydroxyacyl CoA dehydrogenase 3 oxotetradecanoyl CoA peroxisomal	h_x + nadh_x + 3otdcoa_x <=> nad_x + 3htdcoa_x
SMS9	Sphingomyelin Synthase, Formation of Sm (D18:1/20:0)	crm_hs_c + pchol_hs_c -> dag_hs_c + sphmyln18120_hs_c
EX_pa_hs_e	Exchange of Phosphatidate	pa_hs_e <=>
r1761	Y+LAT2 Utilized transport	na1_e + trp__L_e + ile__L_c -> trp__L_c + na1_c + ile__L_e
r0595	3-Mercaptopyruvate:cyanide sulfurtransferase Cysteine metabolism EC:2.8.1.2	h_c + so3_c + mercppyr_c -> pyr_c + HC01501_c
SBPP3er	Sphingoid base-phosphate phosphatase (sphinganine 1-phosphatase), endoplasmic reticulum	h2o_r + sphs1p_r -> pi_r + sphings_r
DEDOLP2_L	Dehydrodolichol phosphate phosphatase (liver)	h2o_c + 0.1 dedolp__L_c -> pi_c + 0.1 dedol__L_c
r1744	Y+LAT2 Utilized transport	thr__L_c + na1_e + met__L_e -> thr__L_e + na1_c + met__L_c
r1650	Amino Acid-Polyamine-Organocation (APC) TCDB:2.A.3.8.1	thr__L_c + pro__L_e <=> thr__L_e + pro__L_c
r2109	Major Facilitator(MFS) TCDB:2.A.1.13.1	akg_e + 2hb_c <=> akg_c + 2hb_e
SK_Ser_Gly_Ala_X_Gly_r	Sink Ser Gly Ala X Gly, Endoplasmic Reticulum	Ser_Gly_Ala_X_Gly_r <=>
HMR_2689	Carnitine O-Acetyltransferase	crn_m + M01236_m <=> coa_m + M01775_m
HMR_9661	HMR 9661	core7_c <=> core7_e
2HATVACIDthc	Uptake of 2-hydroxy-atorvastatin-acid into hepatocytes	hco3_c + 2hatvacid_e <=> hco3_e + 2hatvacid_c
DM_anth_c	Demand for Anthranilate	anth_c ->
RE2626C	RE2626	h2o_c + nadp_c + CE4872_c <=> 2 h_c + nadph_c + thcholstoic_c
S2T2g	Chondroitin 2-sulfotransferase, Golgi	paps_g + cs_d_pre5_g -> h_g + pap_g + cspg_d_g
RE3134C	Delta14-Sterol Reductase	h_c + nadph_c + CE2313_c <=> nadp_c + CE2314_c
HACD5p	3 hydroxyacyl CoA dehydrogenase 3 oxodecanoyl CoA peroxisomal	h_x + nadh_x + 3oddcoa_x <=> nad_x + 3hddcoa_x
DM_CE5026_c	DM CE5026[c]	CE5026_c ->
LCAT14e	Lecithin-Cholesterol Acyltransferase, Formation of 1-Palmitoylglycerophosphocholine	chsterol_e + pchol_hs_e -> xolest2_hs_e + pcholpalm_hs_e
EX_lineth_e	Exchange of Linoleoyl Ethanolamide	lineth_e <=>
DPMVDx	Diphosphomevalonate decarboxylase	atp_x + 5dpmev_x -> co2_x + adp_x + ipdp_x + pi_x
HMR_2977	Long-Chain-Fatty-Acid Coenzyme A Ligase	coa_r + atp_r + lgnc_r -> ppi_r + amp_r + ttccoa_r
EX_pheme_e	Protoheme exchange	pheme_e <=>
FPGS4m_1	Folylpolyglutamate Synthetase (Dhf), Mitochondrial	4 glu__L_m + atp_m + dhf_m -> 3 h2o_m + h_m + pi_m + adp_m + 5dhf_m
CHSTEROLtg	Cholesterol efflux (ATP depedent), golgi	h2o_c + atp_c + chsterol_g -> pi_c + h_c + adp_c + chsterol_c
ISOBUTte	Transport of Isobutyrylglycine into Extracellular Space	CE4969_c -> CE4969_e
ASNTHRNaEx	L-threonine/L-asparagine Na-dependent exchange (Asn-L in)	thr__L_c + asn__L_e + na1_e -> thr__L_e + asn__L_c + na1_c
HMR_3698	Steryl-Ester Acylhydrolase	h2o_r + M01464_r -> chsterol_r + h_r + M00019_r
HMR_9178	HMR 9178	ahandrostan_c <=> ahandrostan_e
TETPENT6CPT2	Carnitine transferase	coa_m + tetpent6crn_m <=> crn_m + tetpent6coa_m
NADPHtru	NADPH transporter, endoplasmic reticulum	nadph_c -> nadph_r
DEDOLR_L	Dehydrodolichol reductase (liver)	h_c + nadph_c + 0.1 dedol__L_c -> nadp_c + 0.1 dolichol__L_c
GPDDA1	Glycerophosphodiester phosphodiesterase (Glycerophosphocholine)	h2o_c + g3pc_c -> h_c + chol_c + glyc3p_c
r2338	Major Facilitator(MFS) TCDB:2.A.1.19.1	ach_e <=> ach_c
r1789	Y+LAT2 Utilized transport	thr__L_c + na1_e + tyr__L_e -> thr__L_e + na1_c + tyr__L_c
DESAT22_2p	Fatty acyl-CoA desaturase (n-C22:5CoA -> n-C22:6CoA)	o2_x + h_x + nadh_x + clpndcoa_x -> 2 h2o_x + nad_x + c226coa_x
r2063	Amino Acid-Polyamine-Organocation (APC) TCDB:2.A.3.8.15	tyr__L_c + citr__L_e -> tyr__L_e + citr__L_c
3HADICOAx	Formation of 3-Hydroxy-Adipoyl Coa	h2o_x + o2_x + adpcoa_x -> h2o2_x + 3hadicoa_x
r1637	Amino Acid-Polyamine-Organocation (APC) TCDB:2.A.3.8.1	asn__L_c + cys__L_e <=> cys__L_c + asn__L_e
HMR_7727	HMR 7727	gmp_c <=> gmp_l
EX_gsn_e	Guanosine exchange	gsn_e <=>
DM_Lcystin_c	Demand for L-Cystine	cysi__L_c ->
FAOXC160	Beta oxidation of long chain fatty acid	7 coa_m + 7 fad_m + 7 h2o_m + 7 nad_m + pmtcoa_m -> 8 accoa_m + 7 fadh2_m + 7 h_m + 7 nadh_m
RE3565C	Prostaglandin-A1 Delta-Isomerase	HC02206_c <=> HC02204_c
r0714_1	(S)-3-Hydroxyhexadecanoyl Coenzyme A:NAD+ Oxidoreductase	nad_m + HC01397_m -> h_m + nadh_m + 3ohdcoa_m
PCHOL_HSter	Phosphatidylcholine scramblase	pchol_hs_c <=> pchol_hs_r
FAOXC183C163m	Fatty Acid Beta Oxidation (C18:3->C16:3), Mitochondrial	coa_m + fad_m + h2o_m + nad_m + lnlncacoa_m -> accoa_m + fadh2_m + h_m + nadh_m + hexdtrcoa_m
SMS15	Sphingomyelin Synthase, Formation of Sm (D18:0/24:0)	crm_hs_c + pchol_hs_c -> dag_hs_c + sphmyln1825_hs_c
MEPIt	Transport of Metanephrine	mepi_e <=> mepi_c
RE3010M	Carbonyl Reductase (NADPH)	nad_m + leuktrB4_m <=> h_m + nadh_m + CE4990_m
PCHOLN2254_HSt1e	Transport of 1-Docosapentenoylglycerophosphocholine (Delta 4, 7, 10, 13, 16), Sn1-Lpc (22:5)-W6, Vescicular	pcholn2254_hs_e -> pcholn2254_hs_c
HMR_2691	HMR 2691	crn_m + M00122_c <=> crn_c + M00122_m
10FTHF7GLUtl	7-glutamyl-10FTHF transport, lysosomal	10fthf7glu_c -> 10fthf7glu_l
FAOXC1811601m	Beta oxidation fatty acid	5 coa_m + 4 fad_m + 5 h2o_m + 5 nad_m + od2coa_m -> 5 accoa_m + 4 fadh2_m + 5 h_m + 5 nadh_m + occoa_m
PSSA2_hs	Phosphatidylserine synthase homo sapiens	ser__L_c + pe_hs_c <=> etha_c + ps_hs_c
HMR_2262	Very-Long-Chain Enoyl Coenzyme A Reductase	h_c + nadph_c + M00054_c -> nadp_c + M02612_c
r1820	Y+LAT2 Utilized transport	na1_e + leu__L_e + hom__L_c -> leu__L_c + na1_c + hom__L_e
41R2A1H12BOOX	4-[(1R)-2-Amino-1-hydroxyethyl]-1,2-benzenediol:oxygen oxidoreductase(deaminating)(flavin-containing)	h2o_c + nrpphr_c + o2_c -> 34dhmald_c + nh4_c + h2o2_c
HMR_0019	HMR 0019	xolest2_hs_e -> xolest2_hs_l
NDPK5m	Nucleoside-diphosphate kinase (ATP:dGDP), mitochondrial	atp_m + dgdp_m -> adp_m + dgtp_m
HMR_0809	HMR 0809	udpgal_c + gbside_hs_c -> h_c + udp_c + galgbside_hs_c
GLYCK	Glycerate kinase	atp_c + glyc__R_c -> h_c + adp_c + 3pg_c
r1830	Y+LAT2 Utilized transport	cys__L_c + na1_e + pro__L_e -> na1_c + cys__L_e + pro__L_c
PGLYCtm	Transport of Phosphatidylglycerol, Endoplasmatic Reticulum	pglyc_hs_m <=> pglyc_hs_c
THMt3	Thiamine transport in via proton antiport	h_c + thm_e <=> h_e + thm_c
r2390	Mitochondrial Carrier (MC) TCDB:2.A.29.7.2	succ_m + h_c + HC00342_c -> h_m + succ_c + HC00342_m
RE3095C	Peroxidase	dopa_c + h2o2_c -> 2 h2o_c + CE5276_c
SQLSr	Squalene synthase	h_r + nadph_r + 2 frdp_r -> 2 ppi_r + nadp_r + sql_r
NDPK2	Nucleoside-diphosphate kinase (ATP:UDP)	atp_c + udp_c <=> adp_c + utp_c
NP1	Nucleotide phosphatase	h_c + nac_c + r1p_c -> pi_c + nicrns_c
HMR_6549	1-Phosphatidyl-1D-Myo-Inositol-3, 4-Bisphosphate 4-Phosphohydrolase	h2o_c + pail34p_hs_c -> pi_c + pail3p_hs_c
FPGS5	Folylpolyglutamate synthetase (DHF)	atp_c + 5dhf_c + glu__L_c -> pi_c + h_c + adp_c + 6dhf_c
SPRMti	Absorption for spermine across the basolateral side	sprm_e <=> sprm_c
HMR_2943	Long-Chain-Fatty-Acid Coenzyme A Ligase	coa_r + atp_r + M03051_r -> ppi_r + amp_r + M03050_r
EX_sphmyln181221_hs_e	Exchange of Sphingomyelin (D18:1/22:1)	sphmyln181221_hs_e <=>
MALSO4tm	Malate:sulfate antiport, mitochondrial	mal__L_c + so4_m <=> mal__L_m + so4_c
ARGSS	Argininosuccinate synthase	atp_c + asp__L_c + citr__L_c -> ppi_c + h_c + argsuc_c + amp_c
IDOAASE1ly	Alpha-L-iduronidase, lysosomal	h2o_l + hs_deg4_l -> idour_l + hs_deg5_l
HMR_9648	HMR 9648	n5m2masn_c <=> n5m2masn_e
FADRx2	FAD reductase	h_c + nadph_c + fad_c -> nadp_c + fadh2_c
HSPGtly	Heparan sulfate transport, extracellular to lysosome	hspg_e -> hspg_l
HMR_3111	Medium-Chain Acyl Coenzyme A Dehydrogenase	fad_m + arachcoa_m -> fadh2_m + CE2243_m
r0786	Sphinganine-1-phosphate palmitaldehyde-lyase Sphingolipid metabolism EC:4.1.2.27	sphs1p_c -> ethamp_c + HC02228_c
FRDPtr	Lipid, flip-flop intracellular transport	frdp_x <=> frdp_r
CPK1	Adenylate kinase	cmp_c + ctp_c <=> 2 cdp_c
r0842	Postulated transport reaction	udpg_c <=> udpg_r
EX_oleth_e	Exchange of Oleoyl Ethanolamide	oleth_e <=>
THMtrbc	Thiamine transprot (passive - red blood cell)	thm_e <=> thm_c
RE2649C	Palmitoyl Coenzyme A Hydrolase	h2o_c + ppcoa_c <=> h_c + coa_c + ppa_c
r1846	Y+LAT2 Utilized transport	leu__L_c + asn__L_e + na1_e -> asn__L_c + na1_c + leu__L_e
NTD2l	5-nucleotidase (UMP), lysosome	h2o_l + ump_l -> pi_l + uri_l
SMS8	Sphingomyelin Synthase, Formation of Sm (D18:1/20:1)	crm_hs_c + pchol_hs_c -> dag_hs_c + sphmyln181201_hs_c
EX_drib_e	Deoxy D Ribose exchange	drib_e <=>
EX_C04849_e	(5Z,9E,14Z)-(8xi,11R,12S)-11,12-epoxy-8-hydroxyicosa-5,9,14-trienoate exchange	C04849_e <=>
EX_nfdlac_e	Exchange reaction of lactone form of nifedipine in portal vein	nfdlac_e <=>
C6DCc	Production of adipoylcarnitine	crn_c + adpcoa_c <=> coa_c + c6dc_c
ACRNtp	Acetylcarnitine transport out of peroxisome	acrn_x <=> acrn_c
r1749	Y+LAT2 Utilized transport	na1_e + trp__L_e + gln__L_c -> trp__L_c + na1_c + gln__L_e
3ISPVStep	3-alpha-iso-pravastatin exit into portal blood	3ispvs_c <=> 3ispvs_e
RDH2a	Retinol dehydrogenase (9-cis,NADPH)	nadp_c + retinol_9_cis_c -> h_c + nadph_c + retinal_cis_9_c
FORGLUt	Transport of N-Formimidoyl-L-Glutamate	forglu_c <=> forglu_e
PAILR_HSSECt	Transport of 1-Arachidonoylglycerophosphoinositol	pailar_hs_c -> pailar_hs_e
C14768td	Transport of 5, 6-EET, Diffusion	C14768_c <=> C14768_e
FAOXC226C227m	Fatty Acid Beta Oxidation (C22:6->C22:7), Mitochondrial	fad_m + c226coa_m -> fadh2_m + docohepcoa_m
PCHOLHEP_HSABCt	Transport of 1-Heptadecanoylglycerophosphocholine	h2o_c + atp_c + pcholhep_hs_c -> pi_c + h_c + adp_c + pcholhep_hs_e
HMR_0270	HMR 0270	M00115_e -> M00115_c
PTE3x	Peroxisomal acyl-CoA thioesterase	h2o_x + pristcoa_x -> coa_x + h_x + prist_x
NTD1	5-nucleotidase (dUMP)	h2o_c + dump_c -> pi_c + duri_c
EX_3hexdcrn_e	Exchange reaction for 3-hydroxyhexadecanoyl carnitine	3hexdcrn_e <=>
EX_CE4723_e	Neocasomorphin (1-5) exchange	CE4723_e <=>
STS2	Steryl-sulfatase	h2o_c + estrones_c -> h_c + so4_c + estrone_c
BTNPL	Holocarboxylase synthestase (biotin protein ligase)	btamp_c + apoC_Lys_c -> h_c + amp_c + apoC_Lys_btn_c
DPCOAtl	Dephospho-CoA transport from lysosome via diffusion	dpcoa_l <=> dpcoa_c
IBUP_Rtdu	Passive diffusion of ibuprofen R	ibup__R_e <=> ibup__R_c
PSSA1_hs	Phosphatidylserine synthase homo sapiens	ser__L_c + pchol_hs_c <=> chol_c + ps_hs_c
PNTOt4	Pantothenate sodium symporter	na1_e + pnto__R_e <=> na1_c + pnto__R_c
RE3568C	RE3568	prostge1_c <=> h2o_c + HC02202_c
CYSPHELAT2tc	Transport of L-Cysteine into the cell and efflux of L-Phenylalanine out of the cell by LAT2 on the basolateral surfaces of kidney and intestine and Amino Acid-Polyamine-Organocation (APC) TCDB:2.A.3.8.1	phe__L_c + cys__L_e <=> cys__L_c + phe__L_e
PCHOLN261_HSPLA2	Formation of Lysopc A C26:1 (Delta 5) by Phospholipase A2	h2o_c + pchol_hs_c -> h_c + Rtotal2_c + pcholn261_hs_c
PTRCtex2	Putrescine excretion cytosol to extracellular	ptrc_c <=> ptrc_e
HMR_1565	Cholesterol:NADP+ Delta7-Oxidoreductase	h_c + nadph_c + 7dhchsterol_c -> nadp_c + chsterol_c
PMANM	Phosphomannomutase	man1p_c <=> man6p_c
FA160COAabcp_1	Fatty acyl-CoA peroxisomal transport via ABC system (16:0)	h2o_c + atp_c + pmtcoa_c -> pi_c + h_c + adp_c + pmtcoa_x
LEULEULAPc	Hydrolysis of Leucylleucine in the small intestine for cellular uptake	h2o_c + leuleu_c <=> 2 leu__L_c
XOL27OHtm	27 hydroxy cholesterol transport	xol27oh_r <=> xol27oh_m
RE2759X	Alpha-Methylacyl Coenzyme A Racemase	CE5125_x <=> CE5126_x
CHOLtr	Choline intracellular transport	chol_r <=> chol_c
DCSPTN1COAtxc	Transport of docosapentenoylcoa into peroxisomes.	h2o_c + atp_c + dcsptn1coa_c -> pi_c + h_c + adp_c + dcsptn1coa_x
EX_docteteth_e	Exchange of Docosatetraenoyl Ethanolamide (22:4, Delta 7, 10, 13, 16)	docteteth_e <=>
HMR_6907	HMR 6907	3 h_m + nadph_m + o2_m + 2dp6mep_m -> h2o_m + nadp_m + M00658_m
HMR_0614	Ethanolaminephosphotransferase	HC02057_c + cdpea_c -> h_c + cmp_c + pe_hs_c
HMR_9803	3-Oxopropionyl Coenzyme A:NAD+ Oxidoreductase	2 h_m + nadph_m + malcoa_m <=> h2o_m + nadp_m + M03168_m
EX_ctp_e	Exchange of CTP(4-)	ctp_e <=>
HMR_0273	HMR 0273	h2o_c + atp_c + M00115_c -> pi_c + h_c + adp_c + M00115_e
COKECBESr	Carboxylesterase (cocaine) (er)	h2o_r + coke_r -> h_r + bz_r + egme_r
4HPROLTASCT1	Exit of hydroxy-proline across the basolateral surface of enterocytes	na1_e + ala__L_e + 4hpro_LT_c -> na1_c + ala__L_c + 4hpro_LT_e
HISSNAT5tc	Transport of L-Histidine with Symport of Sodium And Antiport of Proton by Snat5 Transporter	h_c + na1_e + his__L_e <=> na1_c + his__L_c + h_e
EX_glygn2_e	Glycogen, structure 2 (glycogenin-1,6-{7[1,4-Glc], 4[1,4-Glc]}) exchange	glygn2_e <=>
RE2112R	RE2112R	h2o_r + nadp_r + cholate_r -> h_r + nadph_r + o2_r + dchac_r
RE2658R	RE2658	retn_r <=> CE1617_r
NADPPPS	NADP phosphatase	h2o_c + nadp_c -> pi_c + nad_c
HMR_3190	Medium-Chain Acyl Coenzyme A Dehydrogenase	fad_m + M03116_m -> fadh2_m + M00071_m
PEPALM	Formation of Palmitoylethanolamide	h2o_e + pepalm_hs_e -> pa_hs_e + pmeth_e
SMS14	Sphingomyelin Synthase, Formation of Sm (D18:0/24:0)	crm_hs_c + pchol_hs_c -> dag_hs_c + sphmyln1824_hs_c
EX_stcrn_e	Exchange of O-Octadecanoyl-R-Carnitine	stcrn_e <=>
r1521	ATP-binding Cassette (ABC) TCDB:3.A.1.211.1	h2o_c + atp_c + lnlnca_c -> pi_c + h_c + adp_c + lnlnca_e
LINKDEG1ly	Degradation of proteoglycan linkage region, lysosomal	3 h2o_l + hs_deg25_l -> 2 gal_l + glcur_l + xyl__D_l
HMR_0817	Beta-Galactoside Alpha-2, 3-Sialyltransferase	cmpacna_c + ga1_hs_c -> h_c + gm1b_hs_c + cmp_c
EX_subeac_e	Exchange of Suberic Acid	subeac_e <=>
RE0452M	DTMP Kinase	datp_m + dtmp_m <=> dadp_m + dtdp_m
HMR_0890	HMR 0890	acglcgal14acglcgalgluside_hs_c + udpgal_c -> h_c + udp_c + galacglcgal14acglcgalgluside_hs_c
RTOTAL3CRNCPT2	R group transport into the mitochondria	coa_m + Rtotal3crn_m <=> crn_m + Rtotal3coa_m
HMR_2731	HMR 2731	crn_c + c226crn_m <=> crn_m + c226crn_c
r1966	Y+LAT2 Utilized transport	na1_e + pro__L_e + citr__L_c -> na1_c + pro__L_c + citr__L_e
EX_arach_e	Arachidic acid exchange	arach_e <=>
EX_chsterol_e	Cholesterol exchange	chsterol_e <=>
PMI12346PH	5 diphosphoinositol 1 2 3 4 6 pentakisphosphate diphosphohydrolase	h2o_c + ppmi12346p_c -> pi_c + h_c + minohp_c
HMR_1749	Cholestanetriol 26-Monooxygenase	h_m + nadph_m + o2_m + M01079_m -> 2 h2o_m + nadp_m + M00753_m
THRGLNexR	L-threonine/glycine reversible exchange	thr__L_e + gln__L_c <=> thr__L_c + gln__L_e
RE3247X	Acyl Coenzyme A Oxidase	o2_x + CE5166_x -> h2o2_x + cholcoads_x
GLNLASEer	Gluconolactonase, endoplasmic reticulum	h_r + guln__L_r <=> h2o_r + gullac_r
HS4ly	Heparan-N-sulfatase, lysosomal	h2o_l + hs_deg18_l -> h_l + so4_l + hs_deg19_l
HEXA3e	Hexosaminidase A, Plasma Membrane	h2o_e + gm2_hs_e -> acgal_e + gm3_hs_e
FAOXC163Gm	Isomerization (C16:3), Mitochondrial	3hexdtricoa_m -> 2hexdtricoa_m
HMR_1547	3Beta-Hydroxysteroid 3-Dehydrogenase	h_c + nadph_c + M00966_c -> nadp_c + M00967_c
C160CPT2	C160 transport into the mitochondria	coa_m + pmtcrn_m <=> crn_m + pmtcoa_m
5AOPt	Transport of 5-Amino-4-Oxopentanoate, Proton Symport	2 h_c + 5aop_c <=> 2 h_e + 5aop_e
FPGS7m_1	Folylpolyglutamate Synthetase (10Fthf), Mitochondrial	4 glu__L_m + atp_m + 10fthf_m -> 3 h2o_m + h_m + pi_m + adp_m + 10fthf5glu_m
GLCNACASE5ly	Alpha-N-acetylglucosaminidase, lysosomal	h2o_l + hs_deg24_l -> acgam_l + hs_deg25_l
EX_q10h2_e	Exchange reaction for ubiquinol	q10h2_e <=>
HMR_3447	Dodecenoyl Coenzyme A Isomerase	CE5116_m -> CE5114_m
r2387	Mitochondrial Carrier (MC) TCDB:2.A.29.7.2	h_c + mal__L_m + icit_c -> h_m + mal__L_c + icit_m
DSMSTEROLtr	Transport of Desmosterol, Endoplasmatic Reticulum, within Lipoproteins	dsmsterol_r -> dsmsterol_c
3H3MGLTte	Transport of 3-Hydroxy-3-Methyl-Glutarate	3h3mglt_c -> 3h3mglt_e
HMR_3657	Acyl Coenzyme A:Cholesterol O-Acyltransferase	chsterol_r + ttccoa_r -> coa_r + M01508_r
HACD6m	3-hydroxyacyl-CoA dehydrogenase (C14:0)	h_m + nadh_m + 3otdcoa_m <=> nad_m + 3htdcoa_m
C4STMO2r	C-4 methyl sterol oxidase	o2_r + nad_r + 4mzym_int2_r -> h_r + zym_int2_r + nadh_r + co2_r
CARN180t_m	Octadecanoyl-l-carnitine:carnitine antiport (Cytosol to mitochondira)	crn_m + stcrn_c <=> crn_c + stcrn_m
MLTHFte1	Transport by ABCa11 into Extracellular Space	h2o_c + atp_c + mlthf_c -> pi_c + h_c + adp_c + mlthf_e
HMR_3053	HMR 3053	11 coa_x + 11 h2o_x + 11 nad_x + 7 o2_x + CE4855_x -> 12 accoa_x + 7 h2o2_x + 11 h_x + 11 nadh_x
RE2985X	Acyl Coenzyme A Oxidase	o2_x + arachdcoa_x -> h2o2_x + CE4795_x
HMR_2963	Long-Chain-Fatty-Acid Coenzyme A Ligase	coa_r + atp_r + vacc_r -> ppi_r + amp_r + vacccoa_r
EX_tdchola_e	Taurochenodeoxycholate exchange	tdchola_e <=>
PIt8	Phosphate transport in/out via Na+ symporter	1.5 na1_e + pi_e <=> pi_c + 1.5 na1_c
CHAT	Choline O-acetyltransferase	accoa_c + chol_c <=> coa_c + ach_c
FAS140COA	Fatty acyl CoA synthase n C140CoA	3 h_c + 2 nadph_c + malcoa_c + ddcacoa_c -> h2o_c + 2 nadp_c + co2_c + coa_c + tdcoa_c
EX_M02560_e	EX M02560[e]	M02560_e <=>
EX_inost_e	Myo-Inositol exchange	inost_e <=>
FAOXC10080x	Beta oxidation of long chain fatty acid	coa_x + h2o_x + nad_x + o2_x + dcacoa_x -> accoa_x + h2o2_x + h_x + nadh_x + occoa_x
NDPK8m	Nucleoside-diphosphate kinase, mitochondria	atp_m + dadp_m -> adp_m + datp_m
TETDEC2CRNe	Transport of Tetradecadienoyl Carnitine into Extra Cellular Space	tetdec2crn_c -> tetdec2crn_e
CHOLPtr	Transport of Choline Phosphate	cholp_e <=> cholp_c
FE2utm	Iron II uptake mitochondrial	fe2_c -> fe2_m
r1532_1	ATP-Binding Cassette (ABC) Tcdb:3.A.1.208.15	h2o_c + atp_c + HC02200_c -> pi_c + h_c + adp_c + HC02200_e
r1611	Amino Acid-Polyamine-Organocation (APC) TCDB:2.A.3.8.1	leu__L_c + trp__L_e <=> trp__L_c + leu__L_e
FAOXC164GC163m	Fatty Acid Beta Oxidation (C16:4->C16:3), Mitochondrial	h_m + nadph_m + hexdectecoa_m -> nadp_m + 3hexdtricoa_m
FOLOAT1tc	Folate Transport by Oat1	na1_e + fol_e + akg_c <=> na1_c + akg_e + fol_c
RE2644C	Aspartoacylase	h2o_c + CE1556_c <=> asn__L_c + ac_c
r1893	Y+LAT2 Utilized transport	na1_e + asn__L_c + hom__L_e -> asn__L_e + na1_c + hom__L_c
RE2514E	Peroxidase	h_e + CE4633_e + no2_e <=> h2o_e + CE4881_e
EX_galt_e	Galactitol exchange	galt_e <=>
BGAL1e	Beta-Galactosidase, Plasma Membrane	h2o_e + galgluside_hs_e -> gluside_hs_e + gal_e
HMR_1651	3-Hydroxyacyl Coenzyme A Dehydrogenase	nad_m + HC01459_m <=> h_m + nadh_m + cholcoaone_m
HMR_3678	Acyl Coenzyme A:Cholesterol O-Acyltransferase	chsterol_r + tettet6coa_r -> coa_r + M01483_r
BPNT	3,5-bisphosphate nucleotidase	h2o_c + pap_c -> pi_c + amp_c
SPHMYLN18116_hs_ATPt	Transport of Sphingomyelin (D18:1/16:0), Active Transport	h2o_c + atp_c + sphmyln18116_hs_c -> pi_c + h_c + adp_c + sphmyln18116_hs_e
SIAASE3ly	Sialidase, lysosomal	h2o_l + ksii_core2_l -> acnam_l + ksii_core2_deg1_l
PRODt2r	D-proline reversible transport via proton symport	h_e + pro__D_e <=> h_c + pro__D_c
HMR_2770	Carnitine O-Acetyltransferase	crn_m + CE4843_m <=> coa_m + M01770_m
r1748	Y+LAT2 Utilized transport	na1_e + trp__L_e + ala__L_c -> trp__L_c + na1_c + ala__L_e
HMR_2710	Carnitine O-Acetyltransferase	crn_m + M00006_m <=> coa_m + M01726_m
HMR_3723	Steryl-Ester Acylhydrolase	h2o_r + M01468_r -> chsterol_r + h_r + tmndnc_r
FAOXC162C142m	Fatty Acid Beta Oxidation (C16:2->C14:2), Mitochondrial	coa_m + fad_m + h2o_m + nad_m + hexddcoa_m -> accoa_m + fadh2_m + h_m + nadh_m + tetdecdicoa_m
XOLESTte	Cholesterol ester transporter	xolest_hs_e <=> xolest_hs_c
NFDOHtep	Exit of hydroxy metabolite of nifedipine into portal vein	nfdoh_c <=> nfdoh_e
r1772	Y+LAT2 Utilized transport	na1_e + asn__L_c + phe__L_e -> asn__L_e + na1_c + phe__L_c
DHCRD2	Dihydroceramide desaturase	dhcrm_hs_c + fad_c -> crm_hs_c + fadh2_c
RE0937E	RE0937	h2o_e + CE2916_e <=> ile__L_e + CE4723_e
FOLt2_1	Folate Transport via Anion Antiport	h2o_c + fol_e <=> h2o_e + fol_c
HMGCOAS	Hydroxymethylglutaryl CoA synthase	h_c + coa_c + hmgcoa_c <=> h2o_c + accoa_c + aacoa_c
TALA	Transaldolase	g3p_c + s7p_c <=> f6p_c + e4p_c
r1708	Y+LAT2 Utilized transport	na1_e + tyr__L_c + gln__L_e -> na1_c + tyr__L_e + gln__L_c
FAOXC121C10x	Fatty Acid Beta Xoidation (C12:1->C10), Peroxisomal	coa_x + h2o_x + nad_x + dd2coa_x -> accoa_x + h_x + nadh_x + dcacoa_x
S4T4g	Chondroitin 4-sulfotransferase, Golgi apparatus	2 paps_g + cs_c_d_e_pre1_g -> 2 h_g + 2 pap_g + cs_e_pre2_g
PHCDm	L 1 pyrroline 3 hydroxy 5 carboxylate dehydrogenase	2 h2o_m + nad_m + 1p3h5c_m -> h_m + nadh_m + e4hglu_m
HMR_0177	Butyrate Coenzyme A Ligase	atp_c + coa_c + C01601_c -> ppi_c + amp_c + M02616_c
HC00342te	Transport of Cis-Aconitate, Extracellular	3 na1_c + HC00342_c <=> 3 na1_e + HC00342_e
3HKYNAKGAT	3-Hydroxy-L-kynurenine:2-oxoglutarate aminotransferase	akg_c + hLkynr_c -> glu__L_c + 42A3HP24DB_c
EX_egme_e	Exchange of Succinic Semialdehyde	egme_e <=>
RE3010C	Carbonyl Reductase (NADPH)	nad_c + leuktrB4_c <=> h_c + nadh_c + CE4990_c
HMR_5409	HMR 5409	h2co3_e -> hco3_e + h_e
r1451	Acyl-CoA Oxidase	q10_m + dcacoa_m -> q10h2_m + dc2coa_m
r1960	Y+LAT2 Utilized transport	na1_e + his__L_c + leu__L_e -> leu__L_c + na1_c + his__L_e
FAOXTC162TC142m	Fatty Acid Beta Oxidation Trans (C16:2->C14:2), Mitochondrial	coa_m + fad_m + h2o_m + nad_m + thexddcoa_m -> accoa_m + fadh2_m + h_m + nadh_m + ttetddcoa_m
LNELDCCPT2	Carnitine transferase	coa_m + lneldccrn_m <=> crn_m + lneldccoa_m
LDH_D	D-lactate dehydrogenase	nad_c + lac__D_c <=> h_c + nadh_c + pyr_c
EX_tymsf_e	Tyramine O-sulfate exchange	tymsf_e <=>
HMR_3179	Enoyl Coenzyme A Hydratase	h2o_m + M00046_m -> M00780_m
EX_srtn_e	Serotonin exchange	srtn_e <=>
HMR_3431	Enoyl Coenzyme A Hydratase	9 coa_m + 6 fad_m + 9 h2o_m + 9 nad_m + M00012_m -> 10 accoa_m + 6 fadh2_m + 9 h_m + 9 nadh_m
MERCPLACCYSt	3-mercaptolactate-cysteine disulfide transport, extracellular	mercplaccys_c -> mercplaccys_e
HMR_7181	HMR 7181	M01871_g + udpgal_g -> udp_g + M01872_g
r1318	Transport reaction	lnlccoa_c <=> lnlccoa_r
HMR_2718	HMR 2718	crn_m + eicostetcrn_c <=> crn_c + eicostetcrn_m
TLACFVStev	Exit of trans-lactone-fluvastatin into hepatic vein for excretion in urine	tlacfvs_c <=> tlacfvs_e
EX_3thexddcoacrn_e	Exchange of 3-Hydroxy Trans7, 10-Hexadecadienoyl Carnitine	3thexddcoacrn_e <=>
BAMPPALDOX	Beta-Aminopropion aldehyde NAD+ oxidoreductase	h2o_c + nad_c + bamppald_c -> 2 h_c + nadh_c + ala_B_c
HMR_2295	Stearoyl Coenzyme A 9-Desaturase	h_c + nadph_c + o2_c + stcoa_c -> 2 h2o_c + nadp_c + M00127_c
HMR_2705	Carnitine O-Palmitoyltransferase	crn_c + CE5155_c <=> coa_c + M01727_c
RE2973N_1	Phosphatidylinositol 3-Kinase	pail5p_hs_n + atp_n -> h_n + adp_n + pail35p_hs_n
HSD11B1r	11-beta-hydroxysteroid dehydrogenase type 1	h_r + nadph_r + cortsn_r <=> nadp_r + crtsl_r
CE0955tr	Transport of 6-Oxo-Prostaglandin F1Alpha, Intracellular	CE0955_r <=> CE0955_c
r1589	Amino Acid-Polyamine-Organocation (APC) TCDB:2.A.3.8.1	ser__L_e + cys__L_c <=> ser__L_c + cys__L_e
SK_ser__L_c	Sink ser L[c]	ser__L_c <=>
ALDD19x_P	Aldehyde dehydrogenase (phenylacetaldehyde, NADP)	h2o_c + nadp_c + pacald_c <=> 2 h_c + nadph_c + pac_c
EX_5mthf_e	5-Methyltetrahydrofolate exchange	5mthf_e <=>
HMR_2368	Linoleoyl Coenzyme A, Ferrocytochrome B5:Oxygen Oxidoreductase (6, 7 Cis-Dehydrogenating)	h_c + nadph_c + o2_c + lnlccoa_c -> 2 h2o_c + nadp_c + lnlncgcoa_c
HMR_6550	Phosphatidylinositol-3, 4, 5-Trisphosphate 3-Phosphatase	h2o_c + pail34p_hs_c -> pi_c + pail4p_hs_c
FAH3_1	Fatty Acid Omega-Hydroxylase	nadph_c + o2_c + hdca_c -> h2o_c + nadp_c + whhdca_c
ALCD2y	Alcohol dehydrogenase (ethanol, NADP)	nadp_c + etoh_c -> h_c + nadph_c + acald_c
LNELDCt	Fatty acid transport via diffusion	lneldc_e <=> lneldc_c
2OXOADOXm	2-Oxoadipate:lipoamde 2-oxidoreductase(decarboxylating and acceptor-succinylating) (mitochondria)	coa_m + nad_m + 2oxoadp_m -> nadh_m + co2_m + glutcoa_m
RE1517M	RE1517M	fad_m + CE0849_m <=> fadh2_m + CE2433_m
GTHRDtr	Glutathione transport via diffusion	gthrd_c <=> gthrd_r
EX_for_e	Formate exchange	for_e <=>
PEFLIPm	Phosphatidylethanolamine flippase	h2o_c + atp_c + pe_hs_c -> pi_c + h_c + adp_c + pe_hs_m
MI145PK	Inositol-1,4,5-trisphosphate 3-kinase	atp_c + mi145p_c -> h_c + adp_c + mi1345p_c
3OHSEBACx	Formation of 3-Hydroxy-Sebacic Acid	h2o_x + 3ohsebcoa_x -> coa_x + h_x + 3ohsebac_x
r2162	Resistance-Nodulation-Cell Division (RND) TCDB:2.A.60.1.14	hco3_c + HC02201_c + tchola_e -> hco3_e + HC02201_e + tchola_c
SK_pydam_c	Sink pydam[c]	pydam_c <=>
R_group_phosphotase_3	R group phosphotase 3	atp_c + coa_c + Rtotal3_c -> ppi_c + amp_c + Rtotal3coa_c
HMR_0020	HMR 0020	xolest2_hs_c <=> xolest2_hs_r
HMR_0308	HMR 0308	M02053_e -> M02053_c
EX_dopa4sf_e	Exchange of Dopamine 4-O-Sulfate	dopa4sf_e <=>
EX_pcrn_e	Exchange of O-Propanoylcarnitine	pcrn_e <=>
HCO3Em	HCO3 equilibration reaction	h2o_m + co2_m -> h_m + hco3_m
PI35P3P	Phosphatidylinositol-3,5-bisphosphate 3-phosphatase	h2o_c + pail35p_hs_c <=> pi_c + pail5p_hs_c
r1717	Y+LAT2 Utilized transport	ser__L_e + gly_c + na1_e -> ser__L_c + na1_c + gly_e
XOLTRIOLtm	Lipid, flip-flop intracellular transport	xoltriol_c <=> xoltriol_m
PGMT	Phosphoglucomutase	g1p_c <=> g6p_c
GASNASE3ly	Glycosylasparaginase, lysosomal	h2o_l + ksi_deg1_l -> Asn_X_Ser_Thr_l + ksi_deg2_l
r0774	Uroporphyrinogen I carboxy-lyase Porphyrin and chlorophyll metabolism EC:4.1.1.37	4 h_e + HC01609_e <=> 4 co2_e + cpppg1_e
HMR_1738	Cholest-5-Ene-3Beta, 7Alpha-Diol 3Beta-Dehydrogenase	nad_c + xoltri24_c -> h_c + nadh_c + M00978_c
TTDCEAc	Hydrolysis of Fatty Acyl Coenzyme A (14:1)	h2o_c + ttdceacoa_c -> h_c + coa_c + ttdcea_c
HMR_2267	Very-Long-Chain 3-Oxoacyl Coenzyme A Synthase	h_c + malcoa_c + M02052_c -> co2_c + coa_c + M00907_c
TYRTA	Tyrosine transaminase	tyr__L_c + akg_c <=> glu__L_c + 34hpp_c
EX_ldl_hs_e	Exchange of LDL Hs	ldl_hs_e <=>
EX_coprost_e	EX coprost(e)	coprost_e <=>
LCAT3e	Lecithin-Cholesterol Acyltransferase, Formation of 1-Arachidonoylglycerophosphoethanolamine	chsterol_e + pe_hs_e -> xolest2_hs_e + pear_hs_e
NH4tm	NH3 mitochondrial transport	nh4_c <=> nh4_m
EX_c5dc_e	Exchange of Glutaryl Carnitine	c5dc_e <=>
EX_his__L_e	L-Histidine exchange	his__L_e <=>
HMR_9663	HMR 9663	mem2emgacpail_prot_hs_c <=> mem2emgacpail_prot_hs_e
UMPK3n	UMP kinase (UTP),nuclear	utp_n + ump_n <=> 2 udp_n
DM_dem2emgacpail_prot_hs_r	Demand for Deacylated-(Phosphoethanolaminyl-Dimannosyl),(Phosphoethanolaminyl)-Mannosyl-Glucosaminyl-Acylphosphatidylinositol, Endoplasmatic Reticulum	dem2emgacpail_prot_hs_r ->
PCHOLN15_HSPLA2	Formation of 1-Pentadecanoylglycerophosphocholine, Sn1-Lpc (15:0) by Phospholipase A2	h2o_c + pchol_hs_c -> h_c + Rtotal2_c + pcholn15_hs_c
HMR_2604	Carnitine O-Acetyltransferase	coa_m + M01729_m <=> crn_m + ddcacoa_m
TRIODTHYt	T3 transport via bicarbonate countertransport	hco3_c + triodthy_e <=> hco3_e + triodthy_c
OIVD2m	2-oxoisovalerate dehydrogenase (acylating; 3-methyl-2-oxobutanoate), mitochondrial	coa_m + nad_m + 3mob_m -> nadh_m + co2_m + ibcoa_m
RNDR4	Ribonucleoside-diphosphate reductase (UDP)	udp_c + trdrd_c -> h2o_c + trdox_c + dudp_c
HMR_3668	Acyl Coenzyme A:Cholesterol O-Acyltransferase	chsterol_r + c226coa_r -> coa_r + M01466_r
HDECAACBP	Transport of 3-hydroxyhexadecanoylcoa from mitochondria into the cytosol	3hexdcoa_m <=> 3hexdcoa_c
MI3PS	1D-myo-inositol-3-phosphate lyase (isomerizing)	g6p_c -> mi3p__D_c
ACCOALm	Acetate-CoA ligase (AMP-forming)	coa_m + atp_m + ppa_m -> amp_m + ppi_m + ppcoa_m
CMPSASn	CMP sialic acid synthase, nuclear	ctp_n + acnam_n -> ppi_n + cmpacna_n
r1837	Y+LAT2 Utilized transport	gly_c + asn__L_e + na1_e -> asn__L_c + na1_c + gly_e
r1958	Y+LAT2 Utilized transport	na1_e + arg__L_c + leu__L_e -> leu__L_c + na1_c + arg__L_e
HMR_8476	HMR 8476	dcyt_c <=> dcyt_n
EX_gthrd_e	Reduced glutathione exchange	gthrd_e <=>
r1831	Y+LAT2 Utilized transport	leu__L_c + na1_e + pro__L_e -> na1_c + leu__L_e + pro__L_c
UDPXYLter	UDP-Xyl endoplasmic reticular transport via CMP antiport	udpxyl_c + ump_r <=> udpxyl_r + ump_c
HMR_3194	Medium-Chain Acyl Coenzyme A Dehydrogenase	fad_m + M02616_m -> fadh2_m + M00056_m
HMR_9180	HMR 9180	orn__D_c <=> orn__D_e
HMR_0215	HMR 0215	h2o_c + atp_c + ptdca_c -> pi_c + h_c + adp_c + ptdca_e
SPHMYLN18114_hs_SECt	Transport of Sphingomyelin (D18:1/14:0)	sphmyln18114_hs_c -> sphmyln18114_hs_e
STS4r	Steryl-sulfatase	h2o_r + prgnlones_r <=> h_r + prgnlone_r + so4_r
HMR_0311	HMR 0311	h2o_c + atp_c + M02053_c -> pi_c + h_c + adp_c + M02053_e
ICDHym	Isocitrate dehydrogenase NADP	nadp_m + icit_m <=> nadph_m + akg_m + co2_m
r1669	Y+LAT2 Utilized transport	arg__L_e + citr__L_c <=> arg__L_c + citr__L_e
HMR_1317	HMR 1317	h_c + nadh_c + CE1447_c <=> nad_c + HC02180_c
3SALACBOXL_cho	3-Sulfino-L-alanine carboxy-lyase	2 h_c + 3sala_c -> co2_c + hyptaur_c
HMR_2727	HMR 2727	crn_m + clpndcrn_c <=> crn_c + clpndcrn_m
ACNGALACGLCGAL14ACGLCGALGLUSIDEtg	Blood group intracellular transport	acngalacglcgal14acglcgalgluside_hs_g <=> acngalacglcgal14acglcgalgluside_hs_c
S6T17g	Galactose/N-acetylglucosamine 6-O-sulfotransferase, Golgi apparatus	paps_g + ksii_core4_pre8_g -> h_g + pap_g + ksii_core4_pre9_g
r2095	Major Facilitator (Mfs) Tcdb:2.A.1.13.1	pyr_e + for_c <=> pyr_c + for_e
EX_coke_e	Exchange of Cocaine	coke_e <=>
HMR_0601	Phosphatidate Phosphatase	h2o_c + HC02054_c -> pi_c + HC02060_c
HAtly	Hyaluronan transport, extracellular to lysosome	ha_e -> ha_l
DNDPt40m	DUTP transport via dADP antiport	dadp_m + dutp_c -> dutp_m + dadp_c
LYSACm	Acetylation of Lysine	accoa_m + lys__L_m -> coa_m + h_m + aclys_m
EX_HC01446_e	Exchange of 3-Ketolactose	HC01446_e <=>
FVSitx	FVSitx	fvs_c <=> fvs_x
r1948	Y+LAT2 Utilized transport	na1_e + arg__L_c + tyr__L_e -> na1_c + tyr__L_c + arg__L_e
HMR_3649	Acyl Coenzyme A:Cholesterol O-Acyltransferase	chsterol_r + M01236_r -> coa_r + M01484_r
SK_CE1273_c	Sink for Cholestane-3, 7, 12, 24, 25-Pentol	CE1273_c <=>
NACHEXA18ly	Beta-N-acetylhexosaminidase A, lysosomal	2 h2o_l + ksi_deg33_l -> h_l + acgam_l + so4_l + ksi_deg35_l
r1913	Y+LAT2 Utilized transport	na1_e + arg__L_c + gly_e -> gly_c + na1_c + arg__L_e
GLYPROt	Transport of Glycylproline	glypro_c <=> glypro_e
r0940	Free diffusion	HC00250_c <=> HC00250_e
EX_fucgalfucgalacglcgalgluside_hs_e	(Gal)3 (Glc)1 (GlcNAc)1 (LFuc)2 (Cer)1 exchange	fucgalfucgalacglcgalgluside_hs_e <=>
VALt4	L-valine transport in via sodium symport	na1_e + val__L_e -> na1_c + val__L_c
r2085	Major Facilitator(MFS) TCDB:2.A.1.13.1	acac_c + 2hb_e <=> acac_e + 2hb_c
DESAT16_2	Palmitoyl-CoA desaturase (n-C16:0CoA -> n-C16:1CoA)	h_c + nadh_c + o2_c + pmtcoa_c -> 2 h2o_c + nad_c + hdcoa_c
r0611	ITP:D-Tagatose 6-phosphate 1-phosphotransferase Galactose metabolism EC:2.7.1.11	HC00664_c + itp_c <=> h_c + HC01180_c + idp_c
S6T18g	Galactose/N-acetylglucosamine 6-O-sulfotransferase, Golgi apparatus	paps_g + ksii_core4_pre10_g -> h_g + pap_g + ksii_core4_g
r2218	Resistance-Nodulation-Cell Division (RND) TCDB:2.A.60.1.5	hco3_c + arachd_e + HC02199_c -> hco3_e + arachd_c + HC02199_e
HMR_2945	Long-Chain-Fatty-Acid Coenzyme A Ligase	coa_r + atp_r + M02745_r -> ppi_r + amp_r + M01141_r
UMPK6	UMP kinase (dCTP)	dctp_c + ump_c <=> udp_c + dcdp_c
RE1807M	RE1807	h2o_m + nadp_m + xol7ah2al_m <=> 2 h_m + nadph_m + dhcholestanate_m
PIK4	Phosphatidylinositol 4-kinase	atp_c + pail_hs_c -> h_c + adp_c + pail4p_hs_c
4MOPte	Transport of 4-methyl-2-oxopentanoate	4mop_e <=> 4mop_c
PYDXNK	Pyridoxine kinase	atp_c + pydxn_c -> h_c + adp_c + pdx5p_c
2AMADPTm	L-2-aminoadipate shuttle (cytosol/mitochondria)	akg_m + L2aadp_c -> akg_c + L2aadp_m
HMR_3001	Long-Chain-Fatty-Acid Coenzyme A Ligase	coa_r + atp_r + dcsptn1_r -> ppi_r + amp_r + dcsptn1coa_r
SUBEACTD	Transport of suberic acid into cytosol (diffusion)	subeac_x <=> subeac_c
CLPNDCPT1	Carnitine O-palmitoyltransferase	crn_c + clpndcoa_c <=> coa_c + clpndcrn_c
ADK1	Adenylate kinase	atp_c + amp_c <=> 2 adp_c
FAOXC5C5DCc	Production of Glutaryl Carnitine	h_c + crn_c + glutcoa_c <=> coa_c + c5dc_c
r1170	EC:2.3.1.26	chsterol_r + lnlncgcoa_r -> coa_r + HC02026_r
LCAT50e	Lecithin-Cholesterol Acyltransferase, Formation of 1-1-Lignocericylglycerophosphocholine (24:0)	chsterol_e + pchol_hs_e -> xolest2_hs_e + pcholn24_hs_e
EX_antipyrene_e	Antipyrene exchange	antipyrene_e <=>
EX_dttp_e	DTTP exchange	dttp_e <=>
HMR_3597	HMR 3597	xolest2_hs_l -> xolest2_hs_r
NAt3_1g	Sodium proton antiporter (H:NA is 1:1)	na1_c + h_g <=> h_c + na1_g
HMR_1916	HMR 1916	chsterol_c <=> chsterol_g
3AIBt	3-amino-isobutyrate transport	3aib_c -> 3aib_e
HOCTDACBP	Transport of 3-Hydroxyoctadecenoylcoa from Mitochondria into the Cytosol	3octdece1coa_m <=> 3octdece1coa_c
NADN	NAD nucleosidase	h2o_c + nad_c -> h_c + ncam_c + adprib_c
r2141	Resistance-Nodulation-Cell Division (RND) TCDB:2.A.60.1.14	hco3_c + gthrd_c + tchola_e <=> hco3_e + gthrd_e + tchola_c
PYDAMK	Pyridoxamine kinase	atp_c + pydam_c -> h_c + adp_c + pyam5p_c
C16OHc	Production of 3-hydroxyhexadecanoylcarnitinec	crn_c + 3hexdcoa_c <=> coa_c + 3hexdcrn_c
EX_CE2049_e	Exchange of 12,13-Hydroxyoctadec-9(Z)-Enoate	CE2049_e <=>
HMR_3108	Enoyl Coenzyme A Hydratase	h2o_m + CE2242_m -> CE2246_m
r1925	Y+LAT2 Utilized transport	na1_e + his__L_c + gln__L_e -> na1_c + his__L_e + gln__L_c
EX_hdca_e	Hexadecanoate (n-C16:0) exchange	hdca_e <=>
LCAT22e	Lecithin-Cholesterol Acyltransferase, Formation of 2-Stearoylglycerophosphocholine	chsterol_e + pchol_hs_e -> xolest2_hs_e + pchol2ste_hs_e
PI5P4K	Phosphatidylinositol-5-phosphate 4-kinase	atp_c + pail5p_hs_c -> h_c + adp_c + pail45p_hs_c
GALGLUSIDEtl2	Lactosylceramide Endocytosis	galgluside_hs_e -> galgluside_hs_l
LEUKTRD4t	Leukotriene D4 transport	leuktrD4_e <=> leuktrD4_c
CSPG_At	Chondroitin sulfate A transport, golgi to extracellular	cspg_a_g -> cspg_a_e
DDECCRNe	Transport of Lauroyl Carnitine into Extra Cellular Space	ddeccrn_c -> ddeccrn_e
FRDPtcr	Transport of Farnesyl diphosphate into the endoplasmic reticulum	frdp_c <=> frdp_r
RTOTAL3CRNCPT1	Carnitine fatty-acyl transferase	crn_c + Rtotal3coa_c <=> coa_c + Rtotal3crn_c
C10OHc	Production of 3-OHdecanoylcarnitinec	crn_c + 3hdcoa_c <=> coa_c + 3deccrn_c
HMR_0003	Triacylglycerol Lipase	h2o_e + M00234_e -> M01807_e + M00503_e
TYROXDAc	Tyramine:oxygen oxidoreductase(deaminating)(flavin-containing) (cytosol)	h2o_c + o2_c + tym_c -> nh4_c + h2o2_c + 4hoxpacd_c
DM_dgpi_prot_hs_r	Demand for Deacylated-Glycophosphatidylinositol (Gpi)-Anchored Protein, Endoplasmatic Reticulum	dgpi_prot_hs_r ->
EX_thr__L_e	L-Threonine exchange	thr__L_e <=>
EX_urea_e	Urea exchange	urea_e <=>
r1962	Y+LAT2 Utilized transport	na1_e + pro__L_e + lys__L_c -> na1_c + pro__L_c + lys__L_e
NFDDMEThr	Demethylation of nitropyridine metabolite of nifedipine in hepatocytes	ahcys_r + nfdnpy_r -> amet_r + nfdac_r
MALTly	Alpha-glucosidase, lysosomal	h2o_l + malt_l -> 2 glc__D_l
NDP1	Nucleoside diphosphatase ADP	h2o_c + adp_c -> pi_c + h_c + amp_c
2M3HBUte	Transport of 2-Methyl-3-Hydroxy-Butyrate, Extracellular	2m3hbu_c -> 2m3hbu_e
r2438	Mitochondrial Carrier (Mc) Tcdb:2.A.29.8.3	crn_m + c4crn_c <=> crn_c + c4crn_m
DM_btn_m	DM btn[m]	btn_m ->
5ADTSTSTERONEte	5 alpha dihydrotesterone transport	5adtststerone_e <=> 5adtststerone_c
H6ET3er	H6 phosphoethanolaminyl transferase, endoplasmic reticulum	pe_hs_r + m2emgacpail_hs_r -> dag_hs_r + em2emgacpail_hs_r
FAOXC182806m	Beta oxidation of fatty acid	5 coa_m + 3 fad_m + 5 h2o_m + 5 nad_m + lnlccoa_m -> 5 accoa_m + 3 fadh2_m + 5 h_m + 5 nadh_m + occoa_m
r1971	Y+LAT2 Utilized transport	asn__L_e + na1_e + citr__L_c -> asn__L_c + na1_c + citr__L_e
XOLEST2te	Cholesterol ester transporter	xolest2_hs_e <=> xolest2_hs_c
FAOXC18280m	Beta oxidation of fatty acid	5 coa_m + 3 fad_m + 5 h2o_m + 5 nad_m + lneldccoa_m -> 5 accoa_m + 3 fadh2_m + 5 h_m + 5 nadh_m + occoa_m
B3GNT33g	UDP-GlcNAc:betaGal beta-1,3-N-acetylglucosaminyltransferase 3, Golgi apparatus	udpgal_g + galgalthcrm_hs_g -> h_g + udp_g + galgalgalthcrm_hs_g
FAOXC121C101m	Fatty Acid Beta Oxidation (C12:1->C10:1), Mitochondrial	coa_m + fad_m + h2o_m + nad_m + dd5ecoa_m -> accoa_m + fadh2_m + h_m + nadh_m + dece3coa_m
INSTt4_2	Inositol transport via sodium symport	2 na1_e + inost_e <=> 2 na1_c + inost_c
r1955	Y+LAT2 Utilized transport	na1_e + his__L_c + cys__L_e -> cys__L_c + na1_c + his__L_e
ACACT7m	Acetyl-CoA C-acyltransferase (C16:0)	accoa_m + tdcoa_m <=> coa_m + 3ohdcoa_m
HMR_4790	HMR 4790	ala__L_c <=> ala__L_x
PGK	Phosphoglycerate kinase	atp_c + 3pg_c <=> adp_c + 13dpg_c
MI14PP	D-myo-Inositol-1,4-bisphosphate 1-phosphohydrolase	h2o_c + mi14p_c -> pi_c + mi4p__D_c
DCK1m	Deoxycytidine kinase, mitochondrial (ATP)	atp_m + dcyt_m <=> h_m + adp_m + dcmp_m
CHSTEROLSULT	Steroid sulfotransferase	chsterol_c + paps_c -> h_c + chsterols_c + pap_c
GGH_7DHFl	Gamma-glutamyl hydrolase (7DHF), lysosomal	h2o_l + 7dhf_l -> glu__L_l + 6dhf_l
ALAGLNexR	L-alanine/glutamine reversible exchange	gln__L_c + ala__L_e <=> ala__L_c + gln__L_e
r2144	Resistance-Nodulation-Cell Division (RND) TCDB:2.A.60.1.14	hco3_c + gthrd_c + HC02192_e <=> hco3_e + gthrd_e + HC02192_c
DMATT	Dimethylallyltranstransferase	dmpp_c + ipdp_c -> ppi_c + grdp_c
r1292	Postulated transport reaction	ppcoa_c <=> ppcoa_x
PAIL_HStn	Phosphatidylinositol nuclear transport (diffusion)	pail_hs_c <=> pail_hs_n
RE3597M	Carbonyl Reductase (NADPH)	h_m + nadph_m + leuktrB4wcooh_m <=> nadp_m + CE5947_m
ACETONEt2	Acetone transport via proton symport	h_e + acetone_e <=> h_c + acetone_c
GSNtl	Guanosine facilated transport from lysosome	gsn_l <=> gsn_c
HMR_2332	Very-Long-Chain 3-Oxoacyl Coenzyme A Synthase	h_c + malcoa_c + nrvnccoa_c -> co2_c + coa_c + M00879_c
HMR_1742	3Alpha-Hydroxysteroid 3-Dehydrogenase (Si-Specific)	h_c + nadph_c + M01081_c -> nadp_c + M01077_c
EX_prostgi2_e	Prostaglandin I2(1-) exchange	prostgi2_e <=>
EX_tdechola_e	Exchange reaction for Taurodeoxycholic acid	tdechola_e <=>
r2059	Amino Acid-Polyamine-Organocation (APC) TCDB:2.A.3.8.15	ser__L_c + citr__L_e -> ser__L_e + citr__L_c
HMR_2669	Carnitine O-Palmitoyltransferase	crn_c + M00116_c <=> coa_c + M02638_c
HMR_3223	Enoyl Coenzyme A Hydratase	h2o_m + CE5150_m -> CE5148_m
RE2985M	Acyl Coenzyme A Oxidase	arachdcoa_m + o2_m -> h2o2_m + CE4795_m
EX_chtn_e	Chitin exchange	chtn_e <=>
FAOXC16DCr	Fatty Acid Activation (C16Dc), Endoplasmatic Reticulum	coa_r + atp_r + hexdiac_r -> ppi_r + amp_r + hexdicoa_r
PROSTGF2t	Prostaglandin uniport	prostgf2_e <=> prostgf2_c
AG13T18g	N-acetyllactosaminide beta-1,3-N-acetylglucosaminyltransferase, Golgi apparatus	uacgam_g + ksii_core4_pre7_g -> h_g + udp_g + ksii_core4_pre8_g
FPGS2	Folylpolyglutamate synthetase	atp_c + glu__L_c + 5thf_c -> pi_c + h_c + adp_c + 6thf_c
HMR_2089	Peroxidase	2 h2o_l + CE5253_l <=> h2o2_l + hestratriol_l
EX_sphmyln181161_hs_e	Exchange of Sphingomyelin (D18:1/16:1)	sphmyln181161_hs_e <=>
GLCAASE6ly	Beta-glucuronidase, lysosomal	h2o_l + cs_d_deg3_l -> glcur_l + cs_d_deg4_l
PTPATi	Pantetheine-phosphate adenylyltransferase	h_c + atp_c + pan4p_c -> ppi_c + dpcoa_c
FPGS8m	Folylpolyglutamate synthetase (10fthf), mitochondrial	glu__L_m + atp_m + 10fthf5glu_m -> h_m + pi_m + adp_m + 10fthf6glu_m
CITt4_4	Citrate transport via sodium symport	4 na1_e + cit_e <=> 4 na1_c + cit_c
EX_mepi_e	Metanephrine exchange	mepi_e <=>
HMR_1516	HMR 1516	h_c + nadph_c + o2_c + chlstol_c -> 2 h2o_c + nadp_c + ddsmsterol_c
EX_c10crn_e	Exchange of Decanoyl Carnitine	c10crn_e <=>
EX_nfd_e	Exchange reaction for nifedipine in intestinal lumen	nfd_e <=>
CRNCARtm	Carnithine acetylcarnithine carrier mitochondrial	crn_m + acrn_c <=> crn_c + acrn_m
ACGPID	N-acetylglucosaminylphosphatidylinositol deacetylase	h2o_c + acgpail_hs_c -> ac_c + gpail_hs_c
DNADDP	Deamino-NAD+ nucleotidohydrolase	h2o_c + dnad_c <=> 2 h_c + amp_c + nicrnt_c
SPHMYLN181221_hs_SECt	Transport of Sphingomyelin (D18:1/22:1)	sphmyln181221_hs_c -> sphmyln181221_hs_e
EX_4hpro_LT_e	Exchange reaction for hydroxy proline	4hpro_LT_e <=>
GALGLUSIDEtg2	Lactosylceramide Endocytosis	galgluside_hs_e -> galgluside_hs_g
r0839	Postulated transport reaction	orot_e <=> orot_c
ST8SIA54g	Beta-galactoside alpha-2,3-sialyltransferase	cmpacna_g + gm1b_hs_g -> h_g + cmp_g + gd1c_hs_g
THRS	Threonine synthase	h2o_c + phom_c -> pi_c + thr__L_c
TMNDNCtl	Intracellular Transport of Timnodonic Acid	tmndnc_l <=> tmndnc_c
EX_glu__L_e	L-Glutamate exchange	glu__L_e <=>
HMR_3067	Enoyl Coenzyme A Hydratase	h2o_x + CE2242_x -> CE2246_x
STEETH	Formation of Stearoyl Ethanolamide	h2o_e + peste_hs_e -> pa_hs_e + steeth_e
RETFAt	Fatty acid retinol efflux	retfa_c -> retfa_e
CE2510ABCt	Transport of 11-Cis-Eicosenoate, Active	h2o_c + atp_c + CE2510_e -> pi_c + h_c + adp_c + CE2510_c
ACOADH120_m	Acyl-CoA dehydrogenase (12:0)	fad_m + ddcacoa_m -> fadh2_m + dd2coa_m
r1944	Y+LAT2 Utilized transport	na1_e + phe__L_e + orn_c -> na1_c + phe__L_c + orn_e
ID3ACALDtm	Indole 3 acetaldehyde mitochondrial transport via diffusion	id3acald_c <=> id3acald_m
RE3525M	Arachidonate 12-Lipoxygenase	o2_m + 2 C04805_m -> 2 leuktrB4_m
HMR_2659	Carnitine O-Acetyltransferase	crn_m + M00020_m <=> coa_m + odecrn_m
EX_M01807_e	EX M01807[e]	M01807_e <=>
ADPCOAPTE	Thioesterification of adipoyl coA for release into cytosol	h2o_x + adpcoa_x -> coa_x + h_x + adpac_x
O2t	O2 transport diffusion	o2_e <=> o2_c
r2199	Resistance-Nodulation-Cell Division (RND) TCDB:2.A.60.1.5	hco3_c + gthrd_c + bildglcur_e <=> hco3_e + gthrd_e + bildglcur_c
PENDECAETH	Formation of Pentadecanoyl Thanolamide (C15:0)	h2o_e + pe15_hs_e -> pa_hs_e + pendecaeth_e
ALATHRNaEx	L-alanine/L-threonine Na-dependent exchange (Ala-L in)	thr__L_c + na1_e + ala__L_e -> thr__L_e + na1_c + ala__L_c
EX_magpalm_hs_e	Exchange of 1-Palmitoylglycerol	magpalm_hs_e <=>
r1599	Amino Acid-Polyamine-Organocation (APC) TCDB:2.A.3.8.1	tyr__L_c + met__L_e <=> tyr__L_e + met__L_c
RE2269E	Chymase	2 h2o_e + CE5786_e <=> phe__L_e + leu__L_e + CE5788_e
RNDR2	Ribonucleoside-diphosphate reductase (GDP)	gdp_c + trdrd_c -> h2o_c + trdox_c + dgdp_c
r0423	Isocitrate:NADP+ oxidoreductase (decarboxylating) Citrate cycle (TCA cycle) EC:1.1.1.42	nadp_m + icit_m -> h_m + nadph_m + HC01434_m
HMR_3057	Acyl Coenzyme A Oxidase	o2_x + hexccoa_x -> h2o2_x + M00049_x
HMR_3688	Steryl-Ester Acylhydrolase	h2o_r + M01479_r -> chsterol_r + h_r + M00117_r
EX_estradiol_e	Estradiol exchange	estradiol_e <=>
PCHOL_HStg	Phosphatidylcholine scramblase	pchol_hs_c <=> pchol_hs_g
LINKDEG2ly	Degradation of proteoglycan linkage region, lysosomal	4 h2o_l + cs_a_deg5_l -> h_l + 2 gal_l + so4_l + glcur_l + xyl__D_l
HMR_2211	Very-Long-Chain 3-Oxoacyl Coenzyme A Synthase	h_c + malcoa_c + docoscoa_c -> co2_c + coa_c + CE2253_c
DNDPt39m	DUTP transport via dGDP antiport	dgdp_m + dutp_c -> dutp_m + dgdp_c
RE2625C	RE2625	nad_c + xoltetrol_c <=> h_c + nadh_c + CE4872_c
FAOXC2051843x	Beta oxidation of long chain fatty acid	coa_x + h2o_x + nad_x + tmndnccoa_x -> accoa_x + h_x + nadh_x + strdnccoa_x
EX_pailar_hs_e	Exchange of 1-Arachidonoylglycerophosphoinositol	pailar_hs_e <=>
CYTK8n	Cytidylate kinase (CMP,dATP),nuclear	cmp_n + datp_n <=> cdp_n + dadp_n
NACHEXA8ly	Beta-N-acetylhexosaminidase A, lysosomal	3 h2o_l + cs_e_deg4_l -> 2 h_l + acgal_l + 2 so4_l + cs_e_deg7_l
UGT1A10c	UDP-Glucuronosyltransferase 1-10 Precursor, Cytosol	udpglcur_c + bilirub_c <=> udp_c + bilglcur_c
HMR_3065	Acetyl Coenzyme A C-Acyltransferase	coa_x + CE2253_x -> accoa_x + docoscoa_x
3M4HDXPAC	3-Methoxy-4-hydroxyphenylacetaldehyde:NAD+ oxidoreductase	h2o_c + nad_c + 3mox4hpac_c <=> 2 h_c + nadh_c + homoval_c
r1710	Y+LAT2 Utilized transport	leu__L_c + na1_e + gln__L_e -> na1_c + leu__L_e + gln__L_c
DATPtm_cho	Transport of dATP into mitochondria	datp_c -> datp_m
TETHEX3COAtx	Fatty acid intracellular transport	tethex3coa_c <=> tethex3coa_x
NTD5l	5-nucleotidase (dTMP), lysosomal	h2o_l + dtmp_l -> pi_l + thymd_l
EX_taur_e	Taurine exchange	taur_e <=>
EX_utp_e	UTP exchange	utp_e <=>
GASNASE2ly	Glycosylasparaginase, lysosomal	h2o_l + n2m2nmasn_l -> Asn_X_Ser_Thr_l + n2m2nm_l
RE0569C	RE0569	h_c + malcoa_c + arachcoa_c -> co2_c + coa_c + CE2250_c
ACNAM9PL2	N-Acetylneuraminate 9-phosphate pyruvate-lyase (pyruvate-phosphorylating)	h2o_c + pep_c + man6p_c -> pi_c + kdnp_c
HMR_3424	Enoyl Coenzyme A Hydratase	10 coa_m + 8 fad_m + 10 h2o_m + 10 nad_m + M00023_m -> 11 accoa_m + 8 fadh2_m + 10 h_m + 10 nadh_m
METTRANSc	Methionine Transaminase	pyr_c + met__L_c <=> ala__L_c + 4mtob_c
PMI12346PS	5 diphosphoinositol 1 2 3 4 6 pentakisphosphate synthase	atp_c + minohp_c -> adp_c + ppmi12346p_c
7DHCHSTEROLtr	Cholesterol precursor intracellular transport	7dhchsterol_r <=> 7dhchsterol_c
EX_trypta_e	Exchange of Tryptamine	trypta_e <=>
SK_adprbp_c	Demand for Adenosine-5-Diphosphate-D-Ribose 2-Phosphate	adprbp_c <=>
EX_CE2047_e	Exchange of 9,10-Hydroxyoctadec-12(Z)-Enoate	CE2047_e <=>
PHACGLYc	Glycine N-Acyltransferase, Phenylacetate	gly_c + phaccoa_c -> h_c + coa_c + phacgly_c
HMR_2537	Very-Long-Chain Enoyl Coenzyme A Reductase	h_c + nadph_c + M03005_c -> nadp_c + M00012_c
CDS	Phosphatidate cytidylyltransferase	h_c + pa_hs_c + ctp_c -> ppi_c + cdpdag_hs_c
EX_3mox4hoxm_e	Exchange of 3-Methoxy-4-Hydroxymandelate	3mox4hoxm_e <=>
PCHOLN204_HSPLA2	Formation of 1-Eicosatetraenoylglycerophosphocholine (Delta 8, 11, 14, 17), Sn1-Lpc (20:4) by Phospholipase A2	h2o_c + pchol_hs_c -> h_c + Rtotal2_c + pcholn204_hs_c
EX_3ttetddcoacrn_e	Exchange of 3-Hydroxy Trans5, 8Tetradecadienoyl Carnitine	3ttetddcoacrn_e <=>
r2086	Major Facilitator(MFS) TCDB:2.A.1.13.1	pyr_e + 2hb_c <=> pyr_c + 2hb_e
HMR_2734	HMR 2734	crn_m + M00011_c <=> crn_c + M00011_m
r1921	Y+LAT2 Utilized transport	na1_e + ala__L_e + citr__L_c -> na1_c + ala__L_c + citr__L_e
PCSsec	Secretion of P-Cresol Sulfate	pcs_c -> pcs_e
PROt2r	L proline reversible transport via proton symport	h_e + pro__L_e <=> h_c + pro__L_c
CYTK5n	Cytidylate kinase (CMP),nuclear	cmp_n + gtp_n <=> cdp_n + gdp_n
RE3496C	Prostaglandin-E Synthase	CE7088_c <=> HC02213_c
HMR_8570	Alpha-Amylase	2 h2o_c + CE2838_c -> 2 fru_c + M02446_c
SK_mi14p_c	Demand for (1R,2R,3R,4R,5R,6S)-2,3,5,6-Tetrahydroxy-4-(Phosphonatooxy)Cyclohexyl Phosphate	mi14p_c <=>
GTHOr	Glutathione oxidoreductase	h_c + nadph_c + gthox_c -> nadp_c + 2 gthrd_c
CYTDtl	Cytidine facilated transport from lysosome	cytd_l <=> cytd_c
HMR_0432	HMR 0432	M00021_e -> M00021_c
RE3411C_1	RE3411C	h2o_c + h_c + C04717_c <=> C01601_c + CE2576_c
RE3413C	RE3413	CE2006_c <=> CE6506_c
PCHOL2OLE_HSPLA2	Formation of 2-Oleoylglycerophosphocholine by Phospholipase A2	h2o_c + pchol_hs_c -> h_c + Rtotal2_c + pchol2ole_hs_c
EX_malttr_e	Maltotriose exchange	malttr_e <=>
HMR_0276	Palmitoyl Coenzyme A Hydrolase	h2o_c + lneldccoa_c -> h_c + coa_c + lneldc_c
HMR_1102	Carbonyl Reductase (NADPH)	nadp_m + leuktrB4_m -> h_m + nadph_m + CE4990_m
SK_4abut_l	Sink 4abut[l]	4abut_l <=>
RE2526C	NADPH:Quinone Reductase	h_c + nadph_c + CE4888_c <=> nadp_c + CE5665_c
HS3ly	Heparan-N-sulfatase, lysosomal	h2o_l + hs_deg12_l -> h_l + so4_l + hs_deg13_l
INSK	Insosine kinase	atp_c + ins_c -> h_c + adp_c + imp_c
5EIPENCtm	Transport of 5, 8, 11, 14, 17-Eicosapentenoic Acid, Mitochondrial	h_c + 5eipenc_m -> h_m + 5eipenc_c
FAOXC183806x	Beta oxidation of long chain fatty acid	5 coa_x + 5 h2o_x + 5 nad_x + 2 o2_x + lnlncgcoa_x -> 5 accoa_x + 2 h2o2_x + 5 h_x + 5 nadh_x + occoa_x
EX_sphings_e	Exchange of Sphingosine	sphings_e <=>
r1681	Y+LAT2 Utilized transport	na1_e + gly_e + pro__L_c -> gly_c + na1_c + pro__L_e
r1741	Y+LAT2 Utilized transport	na1_e + pro__L_c + met__L_e -> na1_c + pro__L_e + met__L_c
C3STDH1	C 3 sterol dehydrogenase 4 methylzymosterol	nad_c + 4mzym_int1_c -> h_c + nadh_c + co2_c + 4mzym_int2_c
MMCDm	Methylmalonyl-CoA decarboxylase, mitochondrial	h_m + mmcoa__S_m -> ppcoa_m + co2_m
EX_pe17_hs_e	Exchange of 1-Heptadecanoylglycerophosphoethanolamine (C17:0 Pe)	pe17_hs_e <=>
NADQNOXR	Dt-Diaphorase: NAD Quinone Oxireductase	h_c + nadh_c + 23dh1i56dio_c -> nad_c + CE5665_c
H2O2tm	Hydrogen peroxide transport via diffusion, mitochondria	h2o2_c -> h2o2_m
MALTe	Alpha-glucosidase, extracellular	h2o_e + malt_e -> 2 glc__D_e
HMR_3647	Acyl Coenzyme A:Cholesterol O-Acyltransferase	chsterol_r + M00018_r -> coa_r + M01463_r
r0016	Fe(II):oxygen oxidoreductase Porphyrin and chlorophyll metabolism EC:1.16.3.1	4 fe2_e + 4 h_e + o2_e -> 2 h2o_e + 4 fe3_e
ADADir	Deoxycytidine kinase	atp_c + dcyt_c -> h_c + adp_c + dcmp_c
r0899	Amino acid transporter ATB0+ Facilitated diffusion	ala_B_c <=> ala_B_e
NDPK5n	Nucleoside-diphosphate kinase (ATP:dGDP), nuclear	atp_n + dgdp_n <=> adp_n + dgtp_n
HMR_2851	HMR 2851	M01724_r + crn_c <=> crn_r + M01724_c
FAOXC184C164m	Fatty Acid Beta Oxidation (C18:4->C16:4), Mitochondrial	coa_m + fad_m + h2o_m + nad_m + strdnccoa_m -> accoa_m + fadh2_m + h_m + nadh_m + 4hexdtetcoa_m
LCAT21e	Lecithin-Cholesterol Acyltransferase, Formation of 2-Palmitoylglycerophosphocholine	chsterol_e + pchol_hs_e -> xolest2_hs_e + pchol2palm_hs_e
HOCTDECCRNe	Transport of 3-Hydroxyoctadecanoyl Carnitine into Extra Cellular Space	3octdeccrn_c -> 3octdeccrn_e
AKR1D	Aldo-keto reductase family 1, member D1 (delta 4-3-ketosteroid-5-beta-reductase)	h_c + nadph_c + xol7aone_c -> nadp_c + xol7ah_c
RE3132R	Long-Chain-Fatty-Acid- Coenzyme A Ligase	coa_r + atp_r + tmndnc_r -> ppi_r + amp_r + tmndnccoa_r
r0191	UTP:D-fructose-6-phosphate 1-phosphotransferase EC:2.7.1.11	utp_c + f6p_c -> h_c + udp_c + fdp_c
SUCCOAPET	Thioesterification of succinyl coa for release into cytosol	h2o_x + succoa_x -> coa_x + h_x + succ_x
DGAT	Diacylglycerol acyltransferase	dag_hs_c + Rtotal3coa_c -> coa_c + tag_hs_c
LCAT39e	Lecithin-Cholesterol Acyltransferase, Formation of 1-Docosahexenoylglycerophosphocholine (Delta 4, 7, 10, 13, 16, 19)	chsterol_e + pchol_hs_e -> xolest2_hs_e + pcholn226_hs_e
r2161	Resistance-Nodulation-Cell Division (RND) TCDB:2.A.60.1.14	hco3_c + HC02200_c + tchola_e -> hco3_e + tchola_c + HC02200_e
SPRMt2i	Spermine transport via proton antiport irreversible	h_c + sprm_e <=> h_e + sprm_c
3HPVStep	3-hydroxy pravastatin exit into portal blood	3hpvs_c <=> 3hpvs_e
PRISTte	Transport (ATP-Dependent) into Extracellular Space	h2o_c + atp_c + prist_c -> pi_c + h_c + adp_c + prist_e
FATP3t	Fatty acid electroneutral transport	na1_c + ocdca_c <=> na1_e + ocdca_e
HMR_3663	Acyl Coenzyme A:Cholesterol O-Acyltransferase	chsterol_r + eicostetcoa_r -> coa_r + M01480_r
NADtn	NAD transport nuclear through pores	nad_n <=> nad_c
PCHOLMYR_HsABCt	Transport of 1-Myristoylglycerophosphocholine	h2o_c + atp_c + pcholmyr_hs_c -> pi_c + h_c + adp_c + pcholmyr_hs_e
RE3241C	RE3241	h_c + malcoa_c + hdcoa_c -> co2_c + coa_c + CE5160_c
ATP1ter	ADP/ATP transporter, endoplasmic reticulum	atp_c + adp_r <=> adp_c + atp_r
BALABETAtc	Transport of beta alanine into the intestinal cells by beta transport system	2 na1_e + cl_e + ala_B_e -> 2 na1_c + cl_c + ala_B_c
ACOAH	Acetyl-CoA hydrolase	h_c + coa_c + ac_c <=> h2o_c + accoa_c
SUCCtp	Succinate transporter, peroxisome	succ_c <=> succ_x
THCRMtl	Trihexosyl Ceramide Transport, Lysosomal	thcrm_hs_c -> thcrm_hs_l
UDPG3DOPA	Dopamine 3-O-Glucuronidation	dopa_c + udpglcur_c -> h_c + udp_c + dopa3glcur_c
FAOXC5C5OHm	Fatty Acid Beta Oxidation (C5->C5Oh), Mitochondrial	h2o_m + 3mb2coa_m -> 3ivcoa_m
GLXt	Glyoxylate transport	glx_c -> glx_e
EX_cpppg1_e	Exchange of CoproporphyrinogenI	cpppg1_e <=>
HMR_3186	Medium-Chain Acyl Coenzyme A Dehydrogenase	fad_m + M03050_m -> fadh2_m + M00069_m
PESTE_HSt1e	Transport of 1-Stearoylglycerophosphoethanolamine, Vescicular	peste_hs_e -> peste_hs_c
ASNtN1	Asparagine transport (Na, H coupled)	h_c + asn__L_e + 2 na1_e <=> asn__L_c + 2 na1_c + h_e
NDP7g	Nucleoside-diphosphatase (UDP), Golgi apparatus	h2o_g + udp_g -> h_g + pi_g + ump_g
RE2972M_1	1-Phosphatidylinositol 4-Kinase	atp_m + CE5101_m -> h_m + adp_m + pail45p_hs_m
FUCASE2ly	Alpha-fucosidase, lysosomal	h2o_l + ksi_l -> ksi_deg1_l + fuc__L_l
3MHISc	Formation of Methyl-Histidine	amet_c + his__L_c <=> h_c + ahcys_c + 3mhis_c
ADSL1r	Adenylsuccinate lyase	dcamp_c -> fum_c + amp_c
r1989	Y+LAT2 Utilized transport	na1_e + ile__L_e + orn_c -> na1_c + ile__L_c + orn_e
DPPS	Decaprenyl synthase	frdp_c + 7 ipdp_c -> 7 ppi_c + decdp_c
RE3225C	RE3225	h_c + malcoa_c + CE5151_c -> co2_c + coa_c + CE5152_c
EX_5adtststeroneglc_e	5alpha-Dihydrotestosterone glucuronide exchange	5adtststeroneglc_e <=>
EX_acorn_e	Exchange of N (2)-Acetyl-L-Ornithine	acorn_e <=>
THRGLNNaEx	L-threonine/L-glutamine Na-dependent exchange (Thr-L in)	thr__L_e + na1_e + gln__L_c -> thr__L_c + na1_c + gln__L_e
C05769te2	Passive Diffusion into Extracellular Space	C05769_c -> C05769_e
AASAD3	L-aminoadipate-semialdehyde dehydrogenase (NADH)	h2o_c + nad_c + L2aadp6sa_c -> 2 h_c + nadh_c + L2aadp_c
3OHSEBACte	Transport of 3-Hydroxy-Sebacic Acid, Extracellular	3ohsebac_c -> 3ohsebac_e
r0548	Aldehyde:NADP+ oxidoreductase Phenylalanine metabolism EC:1.2.1.5	h2o_m + nadp_m + pacald_m -> 2 h_m + nadph_m + pac_m
GGH_5THFl	Gamma-glutamyl hydrolase (5THF), lysosomal	4 h2o_l + 5thf_l -> 4 glu__L_l + thf_l
r0721	(S)-3-Hydroxytetradecanoyl Coenzyme A Hydro-Lyase	h2o_x + HC01412_x -> 3htdcoa_x
r0390_1	Isomaltose 6-Alpha-D-Glucanohydrolase	h2o_e + isomal_e <=> 2 glc__D_e
HMR_3704	Steryl-Ester Acylhydrolase	h2o_r + M01502_r -> chsterol_r + h_r + M02613_r
FAOXC163x	Isomerization (C16:3), Peroxisomal	3hexdtricoa_x -> 2hexdtricoa_x
COQ7m	Ubiquinone biosynthesis COQ7	h_m + nadph_m + o2_m + 2dp6mobq_me_m -> h2o_m + nadp_m + 2dpmhobq_m
GALTt	Transport of Galactitol	galt_c <=> galt_e
TTDCEAt	Transport of Tetradecenoate (N-C14:1), Diffusion	ttdcea_c <=> ttdcea_e
3MOX4HOXPGALDOX_NADP	3-Methoxy-4-hydroxyphenylglycolaldehyde:NADP+ oxidoreductase	h2o_c + nadp_c + 3m4hpga_c <=> 2 h_c + nadph_c + 3mox4hoxm_c
HMR_3023	HMR 3023	M02112_c -> M02112_x
EX_CE5787_e	Exchange of Kinetensin 1-3	CE5787_e <=>
RE0578C	Palmitoyl Coenzyme A Hydrolase	h2o_c + docoscoa_c <=> h_c + coa_c + docosac_c
FACOAE160	Fatty-acid-CoA thioesterase (hexadecanoate)	h2o_c + pmtcoa_c -> h_c + coa_c + hdca_c
HMR_2345	Very-Long-Chain Enoyl Coenzyme A Reductase	h_c + nadph_c + M03014_c -> nadp_c + M00018_c
RDH2	Retinol dehydrogenase (9-cis,NADH)	nad_c + retinol_9_cis_c <=> h_c + nadh_c + retinal_cis_9_c
HMR_2292	Stearoyl Coenzyme A 9-Desaturase	h_c + nadph_c + o2_c + stcoa_c -> 2 h2o_c + nadp_c + M00020_c
THBPTt	Transport of 5,6,7,8-Tetrahydrobiopterin	thbpt_c <=> thbpt_e
FOAXC122C101x	Fatty Acid Beta Oxidation (C12:2->C10:1), Peroxisomal	coa_x + h2o_x + nad_x + 2ddecdicoa_x -> accoa_x + h_x + nadh_x + dece4coa_x
C161CRNt	C161 transport into the mitochondria	hdcecrn_c <=> hdcecrn_m
ADKd	Adenylate kinase (d form)	damp_c + datp_c <=> 2 dadp_c
r1926	Y+LAT2 Utilized transport	na1_e + gln__L_e + citr__L_c -> na1_c + gln__L_c + citr__L_e
GLYCTO1	Glycolate oxidase	o2_c + glyclt_c -> h2o2_c + glx_c
r0575	Presqualene Diphosphate:Farnesyl-Diphosphate Farnesyltransferase	h_r + nadph_r + HC01118_r <=> ppi_r + nadp_r + sql_r
NACHEX1ly	Beta-N-acetylhexosaminidase, lysosomal	h2o_l + cs_a_deg1_l -> acgal_l + cs_a_deg2_l
3AIB_Dtm	Transport of 3aib D into mitochondria	3aib__D_c <=> 3aib__D_m
D3AIBTm	D-3-Amino-isobutanoate:pyruvate aminotransferase, mitochondrial	pyr_m + 3aib__D_m <=> 2mop_m + ala__L_m
r1916	Y+LAT2 Utilized transport	na1_e + gly_e + citr__L_c -> gly_c + na1_c + citr__L_e
DURIK1	Deoxyuridine kinase (ATP:Deoxyuridine)	atp_c + duri_c -> h_c + adp_c + dump_c
r1753	Y+LAT2 Utilized transport	na1_e + trp__L_e + tyr__L_c -> trp__L_c + na1_c + tyr__L_e
SK_HC02194_c	Sink for Ursodeoxycholate	HC02194_c <=>
FVSCOAitx	FVSCOAitx	fvscoa_c <=> fvscoa_x
HMR_0301	Long-Chain-Fatty-Acid Coenzyme A Ligase	atp_c + coa_c + M01207_c -> ppi_c + amp_c + M00123_c
MI4PP	1D-myo-Inositol 4-phosphate phosphohydrolase	h2o_c + mi4p__D_c -> pi_c + inost_c
HMR_0319	Long-Chain-Fatty-Acid Coenzyme A Ligase	atp_c + coa_c + doco13ac_c -> ppi_c + amp_c + CE5155_c
AMPTASEPG	Aminopeptidase (pro-gly)	h2o_c + progly_c <=> gly_c + pro__L_c
FAOXC163C143m	Fatty Acid Beta Oxidation (C16:3->C14:3), Mitochondrial	coa_m + fad_m + h2o_m + nad_m + hexdtrcoa_m -> accoa_m + fadh2_m + h_m + nadh_m + 5tedtricoa_m
XOL27OHtmc	Transport of 26-Hydroxycholesterol, Intracellular	xol27oh_m <=> xol27oh_c
CBR2	Carbonyl reductase [NADPH] 1	prostge2_c + h_c + nadph_c -> nadp_c + prostgf2_c
HMR_2712	HMR 2712	crn_c + M02637_m <=> crn_m + M02637_c
FAOXC4020m	Beta oxidation of med/long chain fatty acid	coa_m + fad_m + h2o_m + nad_m + btcoa_m -> 2 accoa_m + fadh2_m + h_m + nadh_m
C04483t2	Transport of Deoxycholate, Antiport with Bicarbonate	hco3_e + dchac_c <=> hco3_c + dchac_e
HMR_0815	(N-Acetylneuraminyl)-Galactosylglucosylceramide N-Acetylgalactosaminyltransferase	galgluside_hs_c + udpacgal_c -> h_c + udp_c + ga2_hs_c
CYTK11	Cytidylate kinase (dCMP,dGTP)	dgtp_c + dcmp_c <=> dcdp_c + dgdp_c
BALAt2r	Beta Alanine transport in via proton symport	h_e + ala_B_e -> h_c + ala_B_c
CARN1619Zt_m	(9Z)-hexadecenoyl-l-carnitine:carnitine antiport (Cytosol to mitochondira)	crn_m + hdcecrn_c <=> crn_c + hdcecrn_m
HMR_9652	HMR 9652	homoval_c -> homoval_e
OXAHCOtex	Oxalate transport via bicarbonate countertransport	2 hco3_c + oxa_e -> 2 hco3_e + oxa_c
r2507	Utilized transport	crn_r + arachd_c <=> crn_c + arachd_r
EX_acetone_e	Acetone exchange	acetone_e <=>
HMR_0634	Phosphatidylcholine:Sterol O-Acyltransferase	pchol_hs_c + chsterol_c -> xolest2_hs_c + lpchol_hs_c
HMR_0243	HMR 0243	h2o_c + atp_c + M00003_c -> pi_c + h_c + adp_c + M00003_e
C9BRxtc	Transport of dimethylnonanoylcarnitine from peroxisomes to cytosol	dmnoncrn_x <=> dmnoncrn_c
FAOXC226C225x	Fatty Acid Beta Oxidation (C22:6->C22:5), Peroxisomal	h_x + docohexcoa_x + nadph_x -> nadp_x + 3docopencoa_x
UDPGALt2n	UDPgalactose Transport (Nuclear)	udpgal_c -> udpgal_n
HMR_3715	Steryl-Ester Acylhydrolase	h2o_r + M01509_r -> chsterol_r + h_r + M03045_r
r1907	Y+LAT2 Utilized transport	na1_e + pro__L_c + ile__L_e -> na1_c + pro__L_e + ile__L_c
CSm	Citrate synthase	h2o_m + accoa_m + oaa_m -> coa_m + h_m + cit_m
HMR_3644	Acyl Coenzyme A:Cholesterol O-Acyltransferase	chsterol_r + lneldccoa_r -> coa_r + M01474_r
r1444	Acyl-CoA Oxidase	o2_x + tdcoa_x -> h2o2_x + HC01412_x
FAOXC16DCC14DCx	Fatty Acid Beta Oxidation (C16Dc->C14Dc), Peroxisomal	coa_x + h2o_x + nad_x + o2_x + hexdicoa_x -> accoa_x + h2o2_x + h_x + nadh_x + c14dccoa_x
GRTTx	Geranyltranstransferase	ipdp_x + grdp_x -> ppi_x + frdp_x
HMR_0593	1-Acylglycerol-3-Phosphate O-Acyltransferase	HC02042_c + HC02048_c -> coa_c + HC02054_c
SPHMYLN18118_hs_ATPt	Transport of Sphingomyelin (D18:1/18:0), Active	h2o_c + atp_c + sphmyln18118_hs_c -> pi_c + h_c + adp_c + sphmyln18118_hs_e
CDPDAGtm	Intracellular transport	cdpdag_hs_c <=> cdpdag_hs_m
HMR_0235	HMR 0235	h2o_c + atp_c + M01197_c -> pi_c + h_c + adp_c + M01197_e
S2TASE3ly	Iduronate-2-sulfatase, lysosomal	h2o_l + cs_b_deg2_l -> h_l + so4_l + cs_b_deg3_l
HMR_0395	HMR 0395	h2o_c + atp_c + M00315_c -> pi_c + h_c + adp_c + M00315_e
MALTt1r	Maltose transport (uniport)	malt_e <=> malt_c
r1169	EC:2.3.1.26	chsterol_r + lnlncgcoa_r -> coa_r + HC02025_r
FAOXC18480m	Beta oxidation of fatty acid	5 coa_m + fad_m + 5 h2o_m + 5 nad_m + strdnccoa_m -> 5 accoa_m + fadh2_m + 5 h_m + 5 nadh_m + occoa_m
HMR_2621	HMR 2621	crn_c + M02976_m <=> crn_m + M02976_c
LNLNCGCPT2	Carnitine transferase	coa_m + lnlncgcrn_m <=> crn_m + lnlncgcoa_m
TETTET6CPT1	Carnitine O-palmitoyltransferase	crn_c + tettet6coa_c <=> coa_c + tettet6crn_c
EX_12dgr120_e	Exchange of 1, 2-Diacyl-Sn-Glycerol (Didodecanoyl, N-C12:0)	12dgr120_e <=>
HMR_0597	Phosphatidate Phosphatase	h2o_c + HC02050_c -> pi_c + HC02056_c
HMR_0385	Long-Chain-Fatty-Acid Coenzyme A Ligase	atp_c + coa_c + M00341_c -> ppi_c + amp_c + M00343_c
PI45P3Kn	Phosphatidylinositol 4,5-bisphosphate 3-kinase, nuclear	atp_n + pail45p_hs_n -> h_n + adp_n + pail345p_hs_n
CO2ter	CO2 endoplasmic reticular transport via diffusion	co2_c <=> co2_r
C05770te4	Transport by OATP1B Carriers into Extracellular Space	hco3_c + C05770_e -> hco3_e + C05770_c
EX_HC02160_e	Exchange of GM2-pool	HC02160_e <=>
PIK5n	Phosphatidylinositol 5-kinase, nuclear	pail_hs_n + atp_n -> h_n + pail5p_hs_n + adp_n
GDPtg	GDP intracellular transport	gdp_c <=> gdp_g
SPHMYLN181201_hs_ATPt	Transport of Sphingomyelin (D18:1/20:1), Active	h2o_c + atp_c + sphmyln181201_hs_c -> pi_c + h_c + adp_c + sphmyln181201_hs_e
SAMHISTA	S-Adenosyl-L-methionine:histamine N-tele-methyltransferase	amet_c + hista_c -> h_c + ahcys_c + mhista_c
r1764	Y+LAT2 Utilized transport	na1_e + phe__L_e + gln__L_c -> na1_c + phe__L_c + gln__L_e
LNLCCRNtd	Transport of Linoleyl Carnitine, Diffusion	lnlccrn_c <=> lnlccrn_e
PRISTCOAtcx	Transport of pristanoylcoa from cytosol to peroxisomes.	h2o_c + atp_c + pristcoa_c -> pi_c + h_c + adp_c + pristcoa_x
PCHOLPALME_HSABCt	Transport of 1-Palmitoleoylglycerophosphocholine (Delta 9)	h2o_c + atp_c + pcholpalme_hs_c -> pi_c + h_c + adp_c + pcholpalme_hs_e
HMR_3709	Steryl-Ester Acylhydrolase	h2o_r + M01481_r -> chsterol_r + h_r + M01207_r
GALTg	UDP-D-galactose:D-xylose galactosyltransferase, Golgi apparatus	udpgal_g + xser_g -> h_g + udp_g + lxser_g
EX_3ispvs_e	Exchange reaction for 3-alpha-iso-pravastatin in portal blood	3ispvs_e <=>
LACLt	Lactate transport	lac__L_x -> lac__L_c
FAOXC10C10OHm	Fatty Acid Beta Oxidation (C10->Ohc10), Mitochondrial	fad_m + h2o_m + dcacoa_m -> fadh2_m + 3hdcoa_m
HDCECRNtr	Transport of Palmitoleoyl-Carnitine	hdcecrn_e <=> hdcecrn_c
SK_lnlccoa_c	Sink lnlccoa[c]	lnlccoa_c <=>
EX_HC02192_e	Taurolithocholate exchange	HC02192_e <=>
EX_pail_hs_e	Exchange of 1-Phosphatidyl-1D-Myo-Inositol	pail_hs_e <=>
4HOXPACDOX_NADP	4HOXPACDOX LPAREN NADP RPAREN	h2o_c + nadp_c + 4hoxpacd_c <=> 2 h_c + nadph_c + 4hphac_c
EX_lneldc_e	Linoelaidic acid exchange	lneldc_e <=>
NACHEX15ly	Beta-N-acetylhexosaminidase, lysosomal	h2o_l + ksi_deg22_l -> acgam_l + ksi_deg23_l
GLCAE2g	Heparosan-N-sulfate-glucuronate 5-epimerase	hs_pre10_g -> hs_pre11_g
ACNAMtr	N-Acetylneuraminate Export	acnam_c -> acnam_e
FAOXC13C11m	Fatty Acid Beta Oxidation (C13->C11), Mitochondrial	coa_m + fad_m + h2o_m + nad_m + tridcoa_m -> undcoa_m + accoa_m + fadh2_m + h_m + nadh_m
CARN1829Z12Zt_m	(9Z,12Z)-octadecadienoyl-l-carnitine:carnitine antiport (Cytosol to mitochondira)	crn_m + lnlccrn_c <=> crn_c + lnlccrn_m
EX_gudac_e	Exchange of Guanidinoacetic Acid	gudac_e <=>
NACHEX23ly	Beta-N-acetylhexosaminidase, lysosomal	h2o_l + ksii_core2_deg4_l -> acgam_l + ksii_core2_deg5_l
r1952	Y+LAT2 Utilized transport	na1_e + cys__L_e + lys__L_c -> cys__L_c + na1_c + lys__L_e
r1648	Amino Acid-Polyamine-Organocation (APC) TCDB:2.A.3.8.1	asn__L_c + pro__L_e <=> asn__L_e + pro__L_c
DM_CE5025_c	DM CE5025[c]	CE5025_c ->
EX_docosdiac_e	Exchange of Docosanedioic Acid	docosdiac_e <=>
HMR_2679	HMR 2679	crn_c + arachcrn_m <=> crn_m + arachcrn_c
SMS7	Sphingomyelin Synthase, Formation of Sm (D18:1/18:1)	crm_hs_c + pchol_hs_c -> dag_hs_c + sphmyln181181_hs_c
HMR_8643	Carboxylesterase	h2o_c + coke_c -> h_c + bz_c + egme_c
HMR_1077	Arachidonate 5-Lipoxygenase	2 h_r + o2_r + CE0347_r -> h2o_r + leuktrB4_r
FADH2tx	FADH2 transport, glyoxysome	fadh2_c <=> fadh2_x
r1164	EC:2.3.1.26	chsterol_r + pmtcoa_r -> coa_r + HC02020_r
ALAtmi	Alanine transport from mitochondia to cytoplasm	ala__L_m <=> ala__L_c
EX_gm1_hs_e	Exchange of Ganglioside Gm1	gm1_hs_e <=>
HOCDACBP	Transport of (S)-3-Hydroxyoctadecanoyl Coenzyme A from Mitochondria into the Cytosol	3hodcoa_m <=> 3hodcoa_c
TAURIBUP_Sthv	Release of taurine conjugate of S-ibuprofen into hepatic vein	tauribup__S_c <=> tauribup__S_e
2MB2COAc	Transport of 2-methylcrotonoyl-CoA into cytosol	2mb2coa_m <=> 2mb2coa_c
SO4t_e	Sulfate transport, extracellular	2 h_c + so4_c <=> 2 h_e + so4_e
HMR_3724	Steryl-Ester Acylhydrolase	h2o_r + M01475_r -> chsterol_r + h_r + clpnd_r
PE15_HSt1e	Transport of 1-Pentadecanoylglycerophosphoethanolamine (C15:0 Pe), Vescicular	pe15_hs_e -> pe15_hs_c
FAOXC1811602m_1	Beta Oxidation Fatty Acid	5 coa_m + 4 fad_m + 5 h2o_m + 5 nad_m + octd11ecoa_m -> 5 accoa_m + 4 fadh2_m + 5 h_m + 5 nadh_m + occoa_m
LDL_HSDEG	Degradation of LDL	h2o_e + ldl_hs_e -> 5 chsterol_e + 2 pchol_hs_e + Rtotal_e + Rtotal2_e + 2 HC00005_e + Rtotal3_e + glyc_e
HMR_3171	Enoyl Coenzyme A Hydratase	h2o_m + M00044_m -> M00778_m
OAGT3te	Oagt3 hs transport	oagt3_hs_c <=> oagt3_hs_e
LEUKTRB4WCOOHt	Transport of W-Carboxy Leukotriene B4, Active Transport	h2o_c + atp_c + leuktrB4wcooh_c -> pi_c + h_c + adp_c + leuktrB4wcooh_e
FAOXC183803m	Beta oxidation of fatty acid	5 coa_m + 2 fad_m + 5 h2o_m + 5 nad_m + lnlncacoa_m -> 5 accoa_m + 2 fadh2_m + 5 h_m + 5 nadh_m + occoa_m
HMR_0302	Palmitoyl Coenzyme A Hydrolase	h2o_c + M00123_c -> h_c + coa_c + M01207_c
ALAR	Alanine racemase	ala__L_c <=> ala__D_c
FAOXC11BRC9BRx	Fatty Acid Beta Oxidation (C11Br->C9Br), Peroxisomal	coa_x + h2o_x + nad_x + o2_x + h_x + tmuncoa_x -> h2o2_x + nadh_x + ppcoa_x + dmnoncoa_x
HS1ly	Heparan-N-sulfatase, lysosomal	h2o_l + hs_deg1_l -> h_l + so4_l + hs_deg2_l
r1566	Amino Acid-Polyamine-Organocation (APC) TCDB:2.A.3.8.1	pro__L_c + ala__L_e <=> ala__L_c + pro__L_e
r1693	Y+LAT2 Utilized transport	na1_e + tyr__L_c + ala__L_e -> na1_c + ala__L_c + tyr__L_e
PCHOL2OLE_HSt1e	Transport of 2-Oleoylglycerophosphocholine, Vescicular	pchol2ole_hs_e -> pchol2ole_hs_c
r1834	Y+LAT2 Utilized transport	thr__L_c + na1_e + pro__L_e -> thr__L_e + na1_c + pro__L_c
r0157	L-Glutamine:pyruvate aminotransferase Glutamate metabolism EC:2.6.1.15	gln__L_m + pyr_m -> HC00591_m + ala__L_m
URIt2	Uridine transport in via proton symport	h_e + uri_e <=> h_c + uri_c
GMPS2	GMP synthase	h2o_c + atp_c + gln__L_c + xmp_c -> ppi_c + 2 h_c + amp_c + gmp_c + glu__L_c
GLUtr	Intracellular transport	glu__L_c <=> glu__L_r
DIGALSGALSIDEATPte	Extracellular Transport of Digalactosylceramidesulfate, Active Transport	h2o_c + atp_c + digalsgalside_hs_c -> pi_c + h_c + adp_c + digalsgalside_hs_e
SALMCOM2	S-Adenosyl-L-methionine:catechol O-methyltransferase	amet_c + adrnl_c -> h_c + ahcys_c + mepi_c
HMR_9609	HMR 9609	2 na1_e + btn_e -> 2 na1_c + btn_c
r1150	Facilitated diffusion	pi_l -> pi_c
r1953	Y+LAT2 Utilized transport	na1_e + arg__L_c + cys__L_e -> cys__L_c + na1_c + arg__L_e
EIC21114TRc	Hydrolysis of Trans, Cis, Cis-2, 11, 14-Eicosatrienoyl Coenzyme A to Trans, Cis, Cis-2, 11, 14-Eicosatrienoic Acid	h2o_c + CE4842_c -> h_c + coa_c + eic21114tr_c
EX_gly_e	Glycine exchange	gly_e <=>
GGH_7THFl	Gamma-glutamyl hydrolase (7THF), lysosomal	h2o_l + 7thf_l -> glu__L_l + 6thf_l
EX_dopasf_e	Dopamine 3-O-sulfate exchange	dopasf_e <=>
ALAALACNc	Hydrolysis of Alanylalanine	h2o_c + alaala_c <=> 2 ala__L_c
FAOXC101C8x	Fatty Acid Beta Oxidation (C10:1->C8:0), Peroxisomal	coa_x + h2o_x + nad_x + dc2coa_x -> accoa_x + h_x + nadh_x + occoa_x
EX_pcholn281_hs_e	Exchange of Lysopc A C28:1 (Delta 5)	pcholn281_hs_e <=>
M4BTAer	M4B transamidase, endoplasmic reticulum	mem2emgacpail_hs_r + pre_prot_r -> gpi_sig_r + mem2emgacpail_prot_hs_r
HMR_0855	Alpha-N-Acetylneuraminate Alpha-2, 8-Sialyltransferase	cmpacna_c + gd3_hs_c -> h_c + cmp_c + gt3_hs_c
CPPPGO	Coproporphyrinogen oxidase (O2 required)	2 h_c + o2_c + cpppg3_c -> 2 h2o_c + 2 co2_c + pppg9_c
RE2992X	Dodecenoyl Coenzyme A Isomerase	CE2442_x <=> CE2433_x
HISyLATthc	Transport of Histidine by y+LAT1 or y+LAT2 with co-transporter of h in small intestine and kidney	arg__L_c + his__L_e + h_e -> h_c + his__L_c + arg__L_e
FBA2	D Fructose 1 phosphate D glyceraldehyde 3 phosphate lyase	f1p_c <=> dhap_c + glyald_c
SK_dhcholestanate_c	Sink for 3Alpha, 7Alpha-Dihydroxy-5Beta-Cholestanate	dhcholestanate_c <=>
HMR_3662	Acyl Coenzyme A:Cholesterol O-Acyltransferase	chsterol_r + strdnccoa_r -> coa_r + M01473_r
GBA	Glucosylceramidase	h2o_c + gluside_hs_c -> crm_hs_c + glc__D_c
ALDD20x	Aldehyde dehydrogenase (indole-3-acetaldehyde, NAD)	h2o_c + nad_c + id3acald_c -> 2 h_c + nadh_c + ind3ac_c
r1467	Postulated transport reaction	odecoa_c <=> odecoa_m
FUT99g	Alpha-(1,3)-fucosyltransferase	gdpfuc_g + galacglc13galacglcgal14acglcgalgluside_hs_g -> h_g + gdp_g + fucgalacglc13galacglcgal14acglcgalgluside_hs_g
3MLDAt	3MLDA extracellular transport via diffusion	3mlda_c <=> 3mlda_e
PCHOLAR_HSPLA2	Formation of 1-Arachidonoyl-Glycero-3-Phosphocholine by Phospholipase A2	h2o_c + pchol_hs_c -> h_c + Rtotal2_c + pcholar_hs_c
BUTt2r	Butyrate transport via proton symport, reversible	h_e + but_e <=> h_c + but_c
r0627	Galactosylglycerol galactohydrolase Galactose metabolism EC:3.2.1.22 EC:3.2.1.23	h2o_e + HC01444_e <=> gal_e + glyc_e
HMR_1764	HMR 1764	M00625_c <=> M00625_m
r2093	Major Facilitator(MFS) TCDB:2.A.1.13.1	pyr_e + akg_c <=> pyr_c + akg_e
GAL3ST12	Galactosylceramide sulfotransferase	paps_g + digalside_hs_g -> h_g + pap_g + digalsgalside_hs_g
r1171	EC:2.3.1.26	chsterol_r + arachdcoa_r -> coa_r + HC02027_r
r0797	Glycine N-choloyltransferase EC:2.3.1.65	gly_c + dcholcoa_c <=> coa_c + dgchol_c
HMR_1744	HMR 1744	M01077_c -> M01077_m
HMR_3224	3-Hydroxyacyl Coenzyme A Dehydrogenase	nad_m + CE5148_m -> h_m + nadh_m + CE5144_m
HMR_0765	HMR 0765	udpgal_r + gluside_hs_r -> h_r + udp_r + galgluside_hs_r
HMR_3407	Enoyl Coenzyme A Hydratase	8 coa_m + 7 fad_m + 8 h2o_m + 8 nad_m + M00127_m -> 9 accoa_m + 7 fadh2_m + 8 h_m + 8 nadh_m
SK_odecoa_c	Sink odecoa[c]	odecoa_c <=>
3MOX4HOXPGALDOX	3-Methoxy-4-hydroxyphenylglycolaldehyde:NAD+ oxidoreductase	h2o_c + nad_c + 3m4hpga_c -> 2 h_c + nadh_c + 3mox4hoxm_c
r1940	Y+LAT2 Utilized transport	na1_e + trp__L_e + his__L_c -> trp__L_c + na1_c + his__L_e
HMR_3628	Acyl Coenzyme A:Cholesterol O-Acyltransferase	chsterol_r + M00129_r -> coa_r + M01487_r
SPHS1Ptr	Sphingosine-1-phosphate transport	sphs1p_c <=> sphs1p_r
r1732	Y+LAT2 Utilized transport	gly_c + na1_e + met__L_e -> na1_c + gly_e + met__L_c
FAOXC163C142x	Fatty Acid Beta Oxidation (C16:3->C14:2), Peroxisomal	coa_x + h2o_x + nad_x + 2hexdtricoa_x -> accoa_x + h_x + nadh_x + tetdecdicoa_x
r1889	Y+LAT2 Utilized transport	na1_e + tyr__L_c + hom__L_e -> na1_c + tyr__L_e + hom__L_c
r0193	L-Cysteine L-homocysteine-lyase (deaminating) Cysteine metabolism EC:4.4.1.1	h2o_c + cys__L_c <=> h_c + HC00250_c + pyr_c + nh4_c
PPA	Inorganic diphosphatase	ppi_c + h2o_c -> 2 pi_c + h_c
r1946	Y+LAT2 Utilized transport	na1_e + phe__L_e + citr__L_c -> na1_c + phe__L_c + citr__L_e
r1660	Amino Acid-Polyamine-Organocation (APC) TCDB:2.A.3.8.1	thr__L_e + hom__L_c <=> thr__L_c + hom__L_e
3HADPACte	Transport of 3-Hydroxy-Adipate, Extracellular	3hadpac_c -> 3hadpac_e
EX_creat_e	Creatine exchange	creat_e <=>
CO2t	CO2 transporter via diffusion	co2_e <=> co2_c
r1739	Y+LAT2 Utilized transport	cys__L_c + na1_e + met__L_e -> na1_c + cys__L_e + met__L_c
HMR_2968	Long-Chain-Fatty-Acid Coenzyme A Ligase	coa_r + atp_r + M00017_r -> ppi_r + amp_r + M00018_r
r1253	Long-Chain-Fatty-Acid---Coa Ligase	8 h_r + coa_r + atp_r + strdnc_r -> ppi_r + amp_r + stcoa_r
OMHDEACIDTD	Transport of w-hydroxydecanoic acid by diffusion	omhdecacid_r <=> omhdecacid_c
GLCAE1g	Chondroitin-glucuronate 5-epimerase	cs_a_b_pre3_g -> cs_b_pre4_g
NTPP9	Nucleoside triphosphate pyrophosphorylase (itp)	h2o_c + itp_c -> ppi_c + h_c + imp_c
HPYRR2x_1	Hydroxypyruvate Reductase (NADH)	3 h_c + nadh_c + 2 hpyr_c -> nad_c + 2 glyc__S_c
r1692	Y+LAT2 Utilized transport	na1_e + phe__L_c + ala__L_e -> na1_c + ala__L_c + phe__L_e
r1516	ATP-binding Cassette (ABC) TCDB:3.A.1.211.1	h2o_c + atp_c + ocdcea_c -> pi_c + h_c + adp_c + ocdcea_e
34HPLFM	3 4 hydroxyphenyl lactate formation	h_m + nadh_m + 34hpp_m -> nad_m + 34hpl_m
DIDECAETH	Formation of C12:0-Ethanolamide	h2o_e + pe12_hs_e -> pa_hs_e + didecaeth_e
r1798	Y+LAT2 Utilized transport	na1_e + phe__L_c + cys__L_e -> cys__L_c + na1_c + phe__L_e
FAOXC170150m	Beta oxidation of long chain fatty acid (odd chain)	coa_m + fad_m + h2o_m + nad_m + hpdcacoa_m -> accoa_m + fadh2_m + h_m + nadh_m + ptdcacoa_m
HMR_0806	Globotriaosylceramide 3-Beta-N-Acetylgalactosaminyltransferase	udpacgal_l + thcrm_hs_l -> h_l + udp_l + gbside_hs_l
C10DCe	Transport of sebacoyl carnitine into extra cellular space	c10dc_c -> c10dc_e
RE1803C	RE1803	h_c + nadph_c + o2_c + xol27oh_c -> h2o_c + nadp_c + xoltri27_c
LCAT55e	Lecithin-Cholesterol Acyltransferase, Formation of 1-Palmitoylglycerophosphoinositol	chsterol_e + pail_hs_e -> xolest2_hs_e + pailpalm_hs_e
r1547	Amino Acid-Polyamine-Organocation (APC) TCDB:2.A.3.8.1	trp__L_c + gly_e <=> gly_c + trp__L_e
NACHEXA20ly	Beta-N-acetylhexosaminidase A, lysosomal	2 h2o_l + ksii_core2_deg3_l -> h_l + acgam_l + so4_l + ksii_core2_deg5_l
FAOXC11	Beta oxidation of long chain fatty acid	coa_m + h2o_m + nad_m + dmnoncoa_m -> accoa_m + h_m + nadh_m + dmhptcoa_m
SQLte	Transport of Squalene, Extracellular Space, within Chylomicron	sql_c -> sql_e
DMGLYtr	Transport of Dimethylglycine	dmgly_e <=> dmgly_c
HMR_1752	HMR 1752	M02977_m -> M02977_c
r2197	Resistance-Nodulation-Cell Division (RND) TCDB:2.A.60.1.14	hco3_c + gthrd_c + prostge2_e <=> prostge2_c + hco3_e + gthrd_e
GALSIDEter	Galactocerebroside Intracellular Transport	galside_hs_c <=> galside_hs_r
FACOAL1821	Linoleic acid:CoA ligase (AMP-forming)	atp_c + coa_c + lnlc_c -> ppi_c + amp_c + lnlccoa_c
RE3120C	RE3120	h_c + malcoa_c + tmndnccoa_c -> co2_c + coa_c + CE4819_c
HMR_2988	Long-Chain-Fatty-Acid Coenzyme A Ligase	coa_r + atp_r + crvnc_r -> ppi_r + amp_r + c226coa_r
r2131	Major Facilitator(MFS) TCDB:2.A.1.13.1	bhb_c + but_e <=> bhb_e + but_c
HMR_0185	HMR 0185	M03116_c <=> M03116_m
HMR_2264	Very-Long-Chain 3-Oxoacyl Coenzyme A Reductase	h_c + nadph_c + M00873_c -> nadp_c + M00778_c
FACOAE1829Z12Z	Linoleoyl-CoA hydrolase (18:2(9Z,12Z))	h2o_c + lnlccoa_c -> h_c + coa_c + lnlc_c
CSNATer	Carnitine O-acetyltransferase, endolasmic reticulum	crn_r + accoa_r <=> coa_r + acrn_r
HMR_2942	Long-Chain-Fatty-Acid Coenzyme A Ligase	coa_r + atp_r + ddca_r -> ppi_r + amp_r + ddcacoa_r
RE3158X	Acetyl Coenzyme A C-Acyltransferase	coa_x + 2 h_x + CE4820_x <=> accoa_x + adrncoa_x
EX_c8crn_e	Exchange reaction for octanoyl carnitine	c8crn_e <=>
EX_sphmyln1824_hs_e	Exchange of Sphingomyelin (D18:0/24:0)	sphmyln1824_hs_e <=>
FAOXC182C182OHm	Fatty Acid Beta Oxidation (C18:2->C18:2Oh), Mitochondrial	fad_m + h2o_m + lnlccoa_m -> fadh2_m + 3ocddcoa_m
FBP26	Fructose 2 6 bisphosphate 2 phosphatase	h2o_c + f26bp_c -> pi_c + f6p_c
HMR_1331	HMR 1331	prostgd2_c <=> prostgd2_r
HMR_2395	Very-Long-Chain 3-Oxoacyl Coenzyme A Synthase	h_c + malcoa_c + adrncoa_c -> co2_c + coa_c + CE4834_c
SK_tetdec2coa_c	Sink for Tetradecadienoyl Coenzyme A	tetdec2coa_c <=>
r1887	Y+LAT2 Utilized transport	na1_e + trp__L_c + hom__L_e -> na1_c + trp__L_e + hom__L_c
EX_dhbpt_e	Exchange of 6,7-Dihydrobiopterin	dhbpt_e <=>
ALAPAT4te	Transport of Alanine via Pat4	ala__L_e <=> ala__L_c
UMPK2	UMP kinase (CTP)	ctp_c + ump_c <=> udp_c + cdp_c
DHEASULT	Dehydroepiandrosterone sulfotransferase	paps_c + dhea_c -> h_c + dheas_c + pap_c
HMR_0758	Sphingosine N-Acyltransferase	h_c + coa_c + crm_hs_c -> HC02048_c + sphings_c
RE3003M	Dodecenoyl Coenzyme A Isomerase	CE5120_m <=> CE5119_m
HMR_0824	Lactosylceramide Alpha-2, 3-Sialyltransferase	cmpacna_c + galgluside_hs_c -> h_c + cmp_c + gm3_hs_c
EX_lnlncg_e	Gamma-linolenic acid exchange	lnlncg_e <=>
PPBNGS	Porphobilinogen synthase	2 5aop_c -> 2 h2o_c + h_c + ppbng_c
r2090	Major Facilitator(MFS) TCDB:2.A.1.13.1	lac__L_e + 2hb_c <=> lac__L_c + 2hb_e
ASPte	Diffusion of aspartate into blood	asp__L_c -> asp__L_e
FAOXOHC16C16DCc	Fatty Acid Omega Oxidation (W-Ohc16->C16Dc)	h2o_c + 2 nad_c + whhdca_c -> 2 h_c + 2 nadh_c + hexdiac_c
MI1PP	Myo-inositol 1-phosphatase	h2o_c + mi1p__D_c -> pi_c + inost_c
HMR_8505	HMR 8505	lald__L_c <=> lald__L_m
THYMDtl	Thymidine facilated transport from lysosome	thymd_l <=> thymd_c
HMR_8579	Alpha-Amylase	h2o_e + M02451_e -> glc__D_e + malttr_e
r2011	Amino Acid-Polyamine-Organocation (APC) TCDB:2.A.3.8.15	ser__L_c + arg__L_e -> ser__L_e + arg__L_c
EX_sphmyln18122_hs_e	Exchange of Sphingomyelin (D18:1/22:0)	sphmyln18122_hs_e <=>
4HGLSDm	L 4 hydroxyglutamate semialdehyde dehydrogenase mitochondrial	h2o_m + nad_m + 4hglusa_m -> 2 h_m + nadh_m + e4hglu_m
OXYPthc	Uptake of oxypurinol by hepatocytes	oxyp_e <=> oxyp_c
3HBCOAHLm	3-hydroxyisobutyryl-CoA hydrolase, mitochondrial	h2o_m + 3hibutcoa_m -> coa_m + h_m + 3hmp_m
r1653	Amino Acid-Polyamine-Organocation (APC) TCDB:2.A.3.8.1	asn__L_e + val__L_c <=> asn__L_c + val__L_e
FOLOAT2tc	Folate Transport by Oats	so4_c + fol_e <=> fol_c + so4_e
r0818	Transport reaction	dump_m -> dump_c
LPS6e	Lipase, Extracellular, Formation of 1-Stearoylglycerol	h2o_e + dag_hs_e -> h_e + magste_hs_e + Rtotal_e
r1705	Y+LAT2 Utilized transport	na1_e + gln__L_e + met__L_c -> na1_c + gln__L_c + met__L_e
EX_sphmyln18116_hs_e	Exchange of Sphingomyelin (D18:1/16:0)	sphmyln18116_hs_e <=>
G3PCt	Glycero 3 phosphocholine transport extracellular to cytosol	g3pc_e <=> g3pc_c
HMR_3204	3-Hydroxyacyl Coenzyme A Dehydrogenase	nad_m + M00797_m -> h_m + nadh_m + M00899_m
FACOAL241	Fatty-acid--CoA ligase	atp_c + coa_c + nrvnc_c -> ppi_c + amp_c + nrvnccoa_c
LCAT45e	Lecithin-Cholesterol Acyltransferase, Formation of 1-Myristoylglycerophosphoethanolamine (C14:0 Pe)	chsterol_e + pe_hs_e -> xolest2_hs_e + pe14_hs_e
EX_pcholeic_hs_e	Exchange of 1-Eicosadienoylglycerophosphocholine (Delta 11, 14)	pcholeic_hs_e <=>
r0970	Active transport	cholate_c <=> cholate_r
r0715	(S)-3-Hydroxyhexadecanoyl Coenzyme A:NAD+ Oxidoreductase	nad_x + HC01397_x -> h_x + nadh_x + 3ohdcoa_x
EX_ahandrostanglc_e	Etiocholan-3alpha-ol-17-one 3-glucuronide exchange	ahandrostanglc_e <=>
C204CPT2	Arachidonic acid transport into the mitochondria	coa_m + arachdcrn_m <=> crn_m + arachdcoa_m
RE3231C	RE3231	CE5153_c <=> h2o_c + CE5154_c
EX_tchola_e	Taurocholic acid exchange	tchola_e <=>
C14STR	C 14 sterol reductase	h_c + nadph_c + 44mctr_c -> nadp_c + 44mzym_c
SO4HCOtex	Sulfate transport via bicarbonate countertransport	2 hco3_c + so4_e -> 2 hco3_e + so4_c
HMR_3682	Acyl Coenzyme A:Cholesterol O-Acyltransferase	chsterol_r + M00023_r -> coa_r + M01461_r
NTPP2	Nucleoside triphosphate pyrophosphorylase (gtp)	h2o_c + gtp_c -> ppi_c + h_c + gmp_c
r1259	EC:6.2.1.3	coa_r + atp_r + lnlnca_r -> ppi_r + amp_r + lnlncgcoa_r
RE0915E	Alpha-Amylase	h2o_e + maltttr_e <=> glc__D_e + malttr_e
4HATVLACtep	Efflux of 4-hydroxy-atorvastatin-lactone into portal blood	4hatvlac_c <=> 4hatvlac_e
r2437	Mitochondrial Carrier (Mc) Tcdb:2.A.29.8.3	crn_m + pcrn_c <=> crn_c + pcrn_m
EX_gm2_hs_e	Exchange of N-Acetyl-Beta-D-Galactosaminyl-(1->4)-[Alpha-N-Acetylneuraminosyl-(2->3)]-Beta-D-Galactosyl-Beta-D-Glucosyl-(1<->1)-Ceramide Anion	gm2_hs_e <=>
NDP6	Nucleoside-diphosphatase (dCDP)	h2o_c + dcdp_c -> pi_c + h_c + dcmp_c
IND3ACtm	Indole 3 acetate mitochondrial transport via diffusion	ind3ac_c <=> ind3ac_m
HACD1m	3-Hydroxybutanoyl-CoA:NAD+ oxidoreductase, mitochondria	h_m + nadh_m + aacoa_m <=> nad_m + 3hbcoa_m
RE1915C	RE1915C	cys__L_c + dopaqn_c <=> CE1261_c
EX_CE4724_e	Apelin (1-12) exchange	CE4724_e <=>
INSTt2	Inositol transport in via proton symport	h_e + inost_e <=> h_c + inost_c
HMR_2088	Peroxidase	2 h2o_c + CE5253_c <=> h2o2_c + hestratriol_c
G3PD	Glycerol-3-phosphate dehydrogenase (FAD)	glyc3p_c + fad_c -> dhap_c + fadh2_c
ACNAMlt	N-acetylneuraminate transport into lysososme	h_c + acnam_c <=> h_l + acnam_l
GLYPHEPEPT1tc	Transport of Glycylphenylalanine by the apical PEPT1 amino acid transporters across the brush border cells of the enterocytes of the intestine and renal cells	h_e + glyphe_e -> h_c + glyphe_c
RE3016R	RE3016	h2o_r + h_r + leuktrB4wcooh_r <=> CE3554_r
NADtru	NAD transporter, endoplasmic reticulum	nad_r -> nad_c
r1631	Amino Acid-Polyamine-Organocation (APC) TCDB:2.A.3.8.1	val__L_c + tyr__L_e <=> val__L_e + tyr__L_c
CHLtm	Choline transport via diffusion (cytosol to mitochondria)	chol_c <=> chol_m
HMR_9608	HMR 9608	2 na1_e + lipoate_e -> 2 na1_c + lipoate_c
CYSTS	Cystathionine beta synthase	ser__L_c + hcys__L_c -> h2o_c + cyst__L_c
NEU38n	Sialidase, Nucleus (Neu3 Or Neu1)	h2o_n + gd1a_hs_n -> acnam_n + gm1_hs_n
PE12_HSABCt	Transport of 1-Didecanoylglycerophosphoethanolamine (C12:0 Pe)	h2o_c + atp_c + pe12_hs_c -> pi_c + h_c + adp_c + pe12_hs_e
HMR_2774	Carnitine O-Palmitoyltransferase	crn_c + CE4847_c <=> coa_c + M00263_c
PCRNtm	Transport into the mitochondria from cytosol (carnitine)	pcrn_c <=> pcrn_m
FAOXC123x	Isomerization (C12:3), Peroxisomal	3dodtricoa_x -> 2dodtricoa_x
r2364	Organic anion transporter 5 Utilized transport	HC02213_e <=> HC02213_c
EX_tyr__L_e	L-Tyrosine exchange	tyr__L_e <=>
XOL7AH2tm	Lipid, flip-flop intracellular transport	xol7ah2_c <=> xol7ah2_m
NTD10	5-nucleotidase (XMP)	h2o_c + xmp_c -> pi_c + xtsn_c
FAOXC101x	Isomerization (C10:1), Peroxisomal	dece3coa_x -> dc2coa_x
NACHEX18ly	Beta-N-acetylhexosaminidase, lysosomal	h2o_l + ksi_deg31_l -> ksi_deg32_l + acgam_l
DDCRNe	Transport of 3-hydroxydodecanoyl carnitine into extra cellular space	3ddcrn_c -> 3ddcrn_e
HMR_1765	25/26-Hydroxycholesterol 7Alpha-Hydroxylase	h_c + nadph_c + o2_c + M00625_c -> h2o_c + nadp_c + xoltri27_c
r0782	GDP-L-fucose:NADP+ 4-oxidoreductase (3,5-epimerizing) Fructose and mannose metabolism EC:1.1.1.271	h_c + nadh_c + gdpddman_c -> nad_c + gdpfuc_c
ARTPLM3m	R group to palmitate conversion	Rtotal3coa_m -> pmtcoa_m
COUCOAFm	P coumaroyl CoA formation	coa_m + atp_m + T4hcinnm_m -> amp_m + ppi_m + coucoa_m
HMR_7469	Alpha-N-Acetylgalactosaminidase	h_l + udp_l + Tn_antigen_l -> udpacgal_l + Ser_Gly_Ala_X_Gly_l
3OHSUBCOAx	Formation of 3-Hydoxy-Suberyl Coa	h2o_x + o2_x + sbcoa_x -> h2o2_x + 3ohsubcoa_x
C8DCc	Production of suberylcarnitine	crn_c + sbcoa_c <=> coa_c + c8dc_c
PCHOLP_hs	Choline phosphatase	h2o_c + pchol_hs_c -> h_c + pa_hs_c + chol_c
EX_34hpp_e	Exchange of 3-(4-hydroxyphenyl)pyruvate	34hpp_e <=>
r1695	Y+LAT2 Utilized transport	leu__L_c + na1_e + ala__L_e -> na1_c + ala__L_c + leu__L_e
C226CPT1	Carnitine C22:6 transferase	crn_c + c226coa_c <=> coa_c + c226crn_c
S6T2g	Galactose/N-acetylglucosamine 6-O-sulfotransferase, Golgi apparatus	paps_g + ksii_core2_pre8_g -> h_g + pap_g + ksii_core2_pre9_g
EBP2r	3-beta-hydroxysteroid-delta(8),delta(7)-isomerase	zymstnl_r -> lthstrl_r
XOLEST182_HSte	Transport of 1-Gamma-Linolenoyl-Cholesterol, Cholesterol-Ester (18:2, Delta 9, 12)	xolest182_hs_e <=> xolest182_hs_c
HMR_3219	Enoyl Coenzyme A Hydratase	h2o_m + CE5154_m -> CE5153_m
HMR_1897	HMR 1897	h2o_r + atp_r + bilglcur_r -> h_r + pi_r + bilglcur_e + adp_r
r0249	D-Ribose-5-phosphate ketol-isomerase Pentose phosphate pathway EC:5.3.1.6	r5p_r <=> ru5p__D_r
C05767te	Assumed Passive Diffusion into Extracellular Space	C05767_c <=> C05767_e
RE3165C	RE3165	h_c + malcoa_c + dlnlcgcoa_c -> co2_c + coa_c + CE4845_c
HMR_6826	Thyroxine 5-Deiodinase	nadp_c + CE2866_c + i_c <=> nadph_c + triodthy_c
SCP22x	Sterol carrier protein 2	dmnoncoa_c <=> dmnoncoa_x
4HBZFm	4 hydroxybenzoate formation	h2o_m + 4hbzcoa_m -> coa_m + h_m + 4hbz_m
RE2677C_1	N-Acylsphingosine Galactosyltransferase	crm_hs_c + udpgal_c -> h_c + udp_c + galside_hs_c
5AOPtm	5 Aminolevulinate mitochondrial transport	5aop_c <=> 5aop_m
GPIDAer	Glycophosphatidylinositol (GPI) deacylase, endoplasmic reticulum	h2o_r + gpi_prot_hs_r -> h_r + hdca_r + dgpi_prot_hs_r
r1866	Y+LAT2 Utilized transport	na1_e + val__L_e + ile__L_c -> na1_c + val__L_c + ile__L_e
EX_c101crn_e	Exchange of Decenoyl Carnitine	c101crn_e <=>
[truncated: 4,653 more rows]

## Sheet: Table B in S1 Data
Table B in S1 Data: Metabolites in iColonEpithelium
Metabolite ID	Metabolite Name	Metabolite Formula
coa_m	Coenzyme A	C21H32N7O16P3S
fad_m	Flavin adenine dinucleotide oxidized	C27H31N9O15P2
h2o_m	H2O H2O	H2O
nad_m	Nicotinamide adenine dinucleotide	C21H26N7O14P2
undcoa_m	Undecanoyl Coenzyme A	C32H52N7O17P3S
accoa_m	Acetyl-CoA	C23H34N7O17P3S
fadh2_m	Flavin adenine dinucleotide reduced	C27H33N9O15P2
h_m	H+	H
nadh_m	Nicotinamide adenine dinucleotide - reduced	C21H27N7O14P2
noncoa_m	Nonanoyl Coenzyme A	C30H48N7O17P3S
M01501_r	Cholest-5-En-3Beta-Yl Tetradecanoate	C41H72O2
h2o_r	H2O H2O	H2O
chsterol_r	Chsterol c	C27H46O
h_r	H+	H
ttdca_r	Tetradecanoate (n-C14:0)	C14H27O2
cbp_c	Carbamoyl phosphate	CH2NO5P
pi_c	Phosphate	HO4P
ppi_c	Diphosphate	HO7P2
cbp_r	Carbamoyl phosphate	CH2NO5P
pi_r	Phosphate	HO4P
ppi_r	Diphosphate	HO7P2
prostge2_c	Prostaglandin E2	C20H31O5
HC02205_c	Prostaglandin-b2	C20H29O4
h2o_c	H2O H2O	H2O
acac_m	Acetoacetate	C4H5O3
succoa_m	Succinyl-CoA	C25H35N7O19P3S
aacoa_m	Acetoacetyl-CoA	C25H36N7O18P3S
succ_m	Succinate	C4H4O4
CE4988_c	10,11-dihydro-12-epi-leukotriene B4	C20H33O4
nadp_c	Nicotinamide adenine dinucleotide phosphate	C21H25N7O17P3
CE5944_c	10,11-dihydro-12-oxo-LTB4	C20H31O4
h_c	H+	H
nadph_c	Nicotinamide adenine dinucleotide phosphate - reduced	C21H26N7O17P3
alpam_m	S aminomethyldihydrolipoamide C9H21N2OS2	C9H21N2OS2
thf_m	5,6,7,8-Tetrahydrofolate	C19H21N7O6
dhlam_m	Dihydrolipoamide C8H17NOS2	C8H17NOS2
mlthf_m	5,10-Methylenetetrahydrofolate	C20H21N7O6
nh4_m	Ammonium	H4N
retn_e	Retinoate	C20H27O2
C13856_c	2-Arachidonoylglycerol	C23H38O4
C13856_e	2-Arachidonoylglycerol	C23H38O4
4abutn_c	4-Aminobutanal	C4H10NO
nad_c	Nicotinamide adenine dinucleotide	C21H26N7O14P2
4abut_c	4-Aminobutanoate	C4H9NO2
nadh_c	Nicotinamide adenine dinucleotide - reduced	C21H27N7O14P2
pcholn1836_hs_e	1-Octadeca-Trienoylglycerophosphocholine, Sn1-Lpc (18:3, Delta 6, 9, 12)	C26H49NO7P
retinal_cis_13_c	Cis-13-retinal	C20H28O
retinal_c	All-trans-Retinal	C20H28O
tetdec2crn_e	Tetradecadienoyl Carnitine	C21H37NO4
fru_e	D-Fructose	C6H12O6
g6p_r	D-Glucose 6-phosphate	C6H11O9P
glc__D_r	D-Glucose	C6H12O6
atp_c	ATP C10H12N5O13P3	C10H12N5O13P3
tetpent3_c	Tetracosapentaenoic acid, n-3	C24H37O2
adp_c	ADP C10H12N5O10P2	C10H12N5O10P2
tetpent3_e	Tetracosapentaenoic acid, n-3	C24H37O2
3hbcoa_m	(S)-3-Hydroxybutanoyl-CoA	C25H38N7O18P3S
b2coa_m	Crotonoyl-CoA	C25H36N7O17P3S
4nph_e	4-Nitrophenol	C6H5NO3
ser__L_e	L-Serine	C3H7NO3
thr__L_c	L-Threonine	C4H9NO3
ser__L_c	L-Serine	C3H7NO3
thr__L_e	L-Threonine	C4H9NO3
C06315_e	Lipoxin B4(1-)	C20H31O5
hista_e	Histamine extracellular	C5H10N3
HC00250_c	Hydrosulfide	HS
cys__L_c	L-Cysteine	C3H7NO2S
HC02198_e	2-[(4R)-4-[(1S,2S,5R,7R,10R,11S,14R,15R)-2,15-dimethyl-5-(sulfonatooxy)tetracyclo[8.7.0.0^{2,7}.0^{11,15}]heptadecan-14-yl]pentanamido]ethane-1-sulfonate	C26H43NO8S2
ivcrn_c	Isovaleryl carnitine	C12H23NO4
ivcrn_e	Isovaleryl carnitine	C12H23NO4
acgbgbside_hs_l	Beta GalNAc globoside (homo sapiens)	C52H92N3O27RCO
h_l	H+	H
udp_l	UDP C9H11N2O12P2	C9H11N2O12P2
gbside_hs_l	Globoside (homo sapiens)	C44H79N2O22RCO
udpacgal_l	UDP-N-acetyl-D-galactosamine	C17H25N3O17P2
lcts_e	Lactose C12H22O11	C12H22O11
sphmyln18115_hs_c	Sm (D18:1/15:0), Sphingomyelin	C38H78N2O6P
sphmyln18115_hs_e	Sm (D18:1/15:0), Sphingomyelin	C38H78N2O6P
asp__L_c	L-Aspartate	C4H6NO4
spmd_c	Spermidine	C7H22N3
nadp_m	Nicotinamide adenine dinucleotide phosphate	C21H25N7O17P3
methf_m	5,10-Methenyltetrahydrofolate	C20H20N7O6
nadph_m	Nicotinamide adenine dinucleotide phosphate - reduced	C21H26N7O17P3
chsterols_e	Cholesterol sulfate	C27H45O4S
M01870_g	(GlcNAc)7 (Man)3 (Asn)1	C90H148N9O60
M01870_e	(GlcNAc)7 (Man)3 (Asn)1	C90H148N9O60
phacgly_e	Phenylacetylglycine	C10H10NO3
Ser_Gly_Ala_X_Gly_r	Protein-linked serine residue (glycosaminoglycan attachment site)	XH
udpxyl_r	UDP-D-xylose	C14H20N2O16P2
udp_r	UDP C9H11N2O12P2	C9H11N2O12P2
xser_r	Xyl-L-Ser (protein)	C5H9O4X
glyleu_c	Glycylleucine	C8H16N2O3
gly_c	Glycine	C2H5NO2
leu__L_c	L-Leucine	C6H13NO2
M01724_r	Docosanoylcarnitine	C29H57NO4
coa_r	Coenzyme A	C21H32N7O16P3S
crn_r	L-Carnitine	C7H15NO3
docoscoa_r	Docosanoyl Coenzyme A	C43H74N7O17P3S
pcholn183_hs_c	1-Octadeca-Trienoylglycerophosphocholine, Sn1-Lpc (18:3, Delta 9, 12, 15)	C26H49NO7P
pcholn183_hs_e	1-Octadeca-Trienoylglycerophosphocholine, Sn1-Lpc (18:3, Delta 9, 12, 15)	C26H49NO7P
5dhf_c	Pentaglutamyl folate (DHF)	C39H43N11O18
5dhf_l	Pentaglutamyl folate (DHF)	C39H43N11O18
asn__L_e	L-Asparagine	C4H8N2O3
na1_e	Sodium	Na
trp__L_c	L-Tryptophan	C11H12N2O2
asn__L_c	L-Asparagine	C4H8N2O3
na1_c	Sodium	Na
trp__L_e	L-Tryptophan	C11H12N2O2
sphmyln181181_hs_e	Sm (D18:1/18:1), Sphingomyelin	C41H82N2O6P
cmpacna_c	CMP-N-acetylneuraminate	C20H29N4O16P
gm1b_hs_c	GM1b (homo sapiens)	C55H95N3O30RCO
cmp_c	CMP C9H12N3O8P	C9H12N3O8P
gd1a_hs_c	GD1a (homo sapiens)	C66H111N4O38RCO
CE5161_c	3(S)-hydroxy-cis-9-octadecenoyl-CoA	C39H64N7O18P3S
CE5162_c	Trans,cis-2,9-octadecadienoyl-CoA	C39H62N7O17P3S
cit_e	Citrate	C6H5O7
M00265_e	10Z,13Z,16Z-Docosatriynoic Acid	C22H37O2
mal__L_c	L-Malate	C4H4O5
so3_m	Sulfite	O3S
mal__L_m	L-Malate	C4H4O5
so3_c	Sulfite	O3S
coa_x	Coenzyme A	C21H32N7O16P3S
ei11ecoa_x	11-Eicosenoyl Coenzyme A	C41H68N7O17P3S
h2o_x	H2O H2O	H2O
nad_x	Nicotinamide adenine dinucleotide	C21H26N7O14P2
o2_x	O2 O2	O2
accoa_x	Acetyl-CoA	C23H34N7O17P3S
h2o2_x	Hydrogen peroxide	H2O2
h_x	H+	H
nadh_x	Nicotinamide adenine dinucleotide - reduced	C21H27N7O14P2
ocde9ecoa_x	9-Octadecenoyl Coenzyme A	C39H64N7O17P3S
malcoa_c	Malonyl CoA C24H33N7O19P3S	C24H33N7O19P3S
vacccoa_c	Vaccenyl coenzyme A	C39H64N7O17P3S
M00843_c	3-Oxo-13-Cis-Eicosenoyl Coenzyme A	C41H66N7O18P3S
co2_c	CO2 CO2	CO2
coa_c	Coenzyme A	C21H32N7O16P3S
56dura_c	5,6-dihydrouracil	C4H6N2O2
ura_c	Uracil	C4H4N2O2
ach_e	Acetylcholine	C7H16NO2
retinal_r	All-trans-Retinal	C20H28O
retinal_cis_13_r	Cis-13-retinal	C20H28O
fucgalfucgalacglcgalgluside_hs_c	(Gal)3 (Glc)1 (GlcNAc)1 (LFuc)2 (Cer)1	C62H109N2O35RCO
gdp_c	GDP C10H12N5O11P2	C10H12N5O11P2
galfucgalacglcgalgluside_hs_c	Type IB glycolipid	C56H99N2O31RCO
gdpfuc_c	GDP-L-fucose	C16H23N5O15P2
lanost_c	Lanosterol C30H50O	C30H50O
44mctr_c	4 4 dimethylcholesta 8 14 24 trienol C29H46O	C29H46O
CE5049_c	One Carbon Unit	CH2
argsuc_c	N(omega)-(L-Arginino)succinate	C10H17N4O6
arg__L_c	L-Arginine	C6H15N4O2
fum_c	Fumarate	C4H2O4
galgluside_hs_c	Galactosyl glucosyl ceramide	C30H56NO12RCO
uacgam_c	UDP-N-acetyl-D-glucosamine	C17H25N3O17P2
acglcgalgluside_hs_c	(Gal)1 (Glc)1 (GlcNAc)1 (Cer)1	C38H69N2O17RCO
udp_c	UDP C9H11N2O12P2	C9H11N2O12P2
acngal14acglcgalgluside_hs_c	Sialyl-3-paragloboside	C55H95N3O30RCO
acnacngal14acglcgalgluside_hs_c	3,8-LD1	C66H111N4O38RCO
Ssq23epx_c	S Squalene 2 3 epoxide C30H50O	C30H50O
amet_c	S-Adenosyl-L-methionine	C15H23N6O5S
nrpphr_c	Norepinephrine	C8H12NO3
adrnl_c	Adrenaline	C9H14NO3
ahcys_c	S-Adenosyl-L-homocysteine	C14H20N6O5S
occoa_c	Octanoyl-CoA (n-C8:0CoA)	C29H46N7O17P3S
occoa_m	Octanoyl-CoA (n-C8:0CoA)	C29H46N7O17P3S
M00885_m	3-Oxomyrist-5-Enoyl Coenzyme A	C35H54N7O18P3S
dd3coa_m	3-dodecenoyl CoA	C33H52N7O17P3S
h2o_e	H2O H2O	H2O
pe226_hs_e	1-Docosahexenoylglyceroethanolamine (Delta 4, 7, 10, 13, 16, 19), Lpe (22:6)	C27H46NO7P
docohxeth_e	Docosahexaenoyl Ethanolamide	C24H37NO2
pa_hs_e	Phosphatidic acid (homo sapiens)	C3H5O4PRCO2R2CO2
tetdece1crn_c	Tetradecenoyl Carnitine	C21H39NO4
tetdece1crn_e	Tetradecenoyl Carnitine	C21H39NO4
dcmp_n	DCMP C9H12N3O7P	C9H12N3O7P
utp_n	UTP C9H11N2O15P3	C9H11N2O15P3
dcdp_n	DCDP C9H12N3O10P2	C9H12N3O10P2
udp_n	UDP C9H11N2O12P2	C9H11N2O12P2
h2o_g	H2O H2O	H2O
pchol_hs_g	Phosphatidylcholine (homo sapiens)	C8H18NO4PRCO2R2CO2
chol_g	Choline C5H14NO	C5H14NO
h_g	H+	H
pa_hs_g	Phosphatidic acid (homo sapiens)	C3H5O4PRCO2R2CO2
HC00822_e	Chitobiose	C16H28N2O11
HC00822_l	Chitobiose	C16H28N2O11
h2o_l	H2O H2O	H2O
ksi_deg32_l	Keratan sulfate I, degradation product 32	C82H135N5O67S2
gal_l	D-Galactose	C6H12O6
ksi_deg33_l	Keratan sulfate I, degradation product 33	C76H125N5O62S2
atp_x	ATP C10H12N5O13P3	C10H12N5O13P3
prist_x	Pristanic acid	C19H37O2
CE5125_x	(2S)-Pristanoyl Coenzyme A	C40H68N7O17P3S
amp_x	AMP C10H12N5O7P	C10H12N5O7P
ppi_x	Diphosphate	HO7P2
elaidcrn_c	Elaidic carnitine	C25H47NO4
elaidcrn_e	Elaidic carnitine	C25H47NO4
pyr_c	Pyruvate	C3H3O3
ala__L_c	L-Alanine	C3H7NO2
hpyr_c	Hydroxypyruvate	C3H3O4
sph1p_n	Sphinganine 1 phosphate C18H39NO5P	C18H39NO5P
CE4833_c	3-oxo-docosa-7,10,13,16-all-cis-tetraenoyl-CoA	C43H64N7O18P3S
CE4831_c	3(S)-hydroxy-docosa-7,10,13,16-all-cis-tetraenoyl-CoA	C43H66N7O18P3S
Ser_Gly_Ala_X_Gly_l	Protein-linked serine residue (glycosaminoglycan attachment site)	XH
phe__L_e	L-Phenylalanine	C9H11NO2
phe__L_c	L-Phenylalanine	C9H11NO2
CE1261_e	5-S-Cysteinyldopa	C12H16N2O6S
dcholcoa_x	Chenodeoxycholoyl coenzyme a	C45H70N7O19P3S
ppcoa_x	Propanoyl-CoA	C24H36N7O17P3S
dhcholestancoa_x	3alpha,7alpha-Dihydroxy-5beta-cholestanoyl-CoA	C48H76N7O19P3S
pepalm_hs_c	1-Palmitoylglycerophosphoethanolamine	C21H44NO7P
pepalm_hs_e	1-Palmitoylglycerophosphoethanolamine	C21H44NO7P
CE4970_e	2-methylbutyrylglycine	C7H12NO3
2mop_m	2-Methyl-3-oxopropanoate	C4H5O3
glu__L_m	L-Glutamate	C5H8NO4
3aib_m	L-3-Amino-isobutanoate	C4H9NO2
akg_m	2-Oxoglutarate	C5H4O5
his__L_c	L-Histidine	C6H9N3O2
val__L_e	L-Valine	C5H11NO2
his__L_e	L-Histidine	C6H9N3O2
val__L_c	L-Valine	C5H11NO2
M00887_m	3-Oxononadecanoyl Coenzyme A	C40H66N7O18P3S
hpdcacoa_m	Heptadecanoyl coa	C38H64N7O17P3S
o2_c	O2 O2	O2
tmndnc_c	Timnodonic acid C20:5, n-3	C20H29O2
CE7088_c	PGH3	C20H29O5
M01582_c	11Z-Docosenoic Acid	C22H41O2
M00006_c	11Z-Docosenoyl Coenzyme A	C43H72N7O17P3S
amp_c	AMP C10H12N5O7P	C10H12N5O7P
dgsn_c	Deoxyguanosine	C10H13N5O4
dgmp_c	DGMP C10H12N5O7P	C10H12N5O7P
fe2_e	Fe2+ mitochondria	Fe
fe2_c	Fe2+ mitochondria	Fe
xol7ah3_c	3alpha,7alpha,26-Trihydroxy-5beta-cholestane	C27H48O3
pa_hs_c	Phosphatidic acid (homo sapiens)	C3H5O4PRCO2R2CO2
pa_hs_n	Phosphatidic acid (homo sapiens)	C3H5O4PRCO2R2CO2
M01477_r	Cholesterol-Ester-7-Hexa	C43H74O2
M01197_r	7Z-Hexadecenoic Acid	C16H29O2
chsterol_e	Chsterol c	C27H46O
pe_hs_e	Phosphatidylethanolamine (homo sapiens)	C5H12NO4PRCO2R2CO2
pedh203_hs_e	1-Dihomo-Linolenoylglycerophosphoethanolamine (20:3, Delta 8, 11, 14)	C25H46NO7P
xolest2_hs_e	Cholesterol ester (from FULLR2)	C27H45R2CO2
dhcrm_hs_c	Dihydroceramide (homo sapiens)	C18H38NO2RCO
crm_hs_c	Ceramide (homo sapiens)	C18H36NO2RCO
M00022_c	13Z,16Z-Docosadienoylcarnitine	C29H52NO4
crn_m	L-Carnitine	C7H15NO3
M00022_m	13Z,16Z-Docosadienoylcarnitine	C29H52NO4
crn_c	L-Carnitine	C7H15NO3
pchol_hs_c	Phosphatidylcholine (homo sapiens)	C8H18NO4PRCO2R2CO2
Rtotal2_c	R total 2 position	CO2R2
tmndnc_e	Timnodonic acid C20:5, n-3	C20H29O2
thcrm_hs_l	Trihexosyl ceramide (homo sapiens)	C36H66NO17RCO
galgluside_hs_l	Galactosyl glucosyl ceramide	C30H56NO12RCO
pchol2ole_hs_c	2-Oleoylglycerophosphocholine	C26H53NO7P
pchol2ole_hs_e	2-Oleoylglycerophosphocholine	C26H53NO7P
gd3_hs_g	GD3 (homo sapiens)	C52H88N3O28RCO
glcur_e	D-Glucuronate	C6H9O7
CE2432_x	Trans-2-Cis,Cis-5,8-Tetradecatrienoyl Coenzyme A	C35H52N7O17P3S
CE2417_x	3(S)-hydroxy-5Z,8Z-tetradecadienoyl-CoA	C35H54N7O18P3S
cs_pre_g	Chondroitin sulfate precursor (GalNAc-GlcA-(Gal)2-Xyl-L-Ser (protein))	C31H49NO25X
paps_g	3-Phosphoadenylyl sulfate	C10H11N5O10P2
cs_a_b_e_pre1_g	Chondroitin sulfate A (GalNAc4S-GlcA), B (IdoA2S-GalNAc4S), and E (GalNAc4,6diS-GlcA), precursor 1	C31H47NO31S2X
pap_g	Adenosine 3,5-bisphosphate	C10H11N5O10P2
crvsm1_r	Cerivastatin-M1	C24H29FNNaO5
udpglcur_r	UDP-D-glucuronate	C15H19N2O18P2
cvm1gluc_r	Cerivastatin-M1-glucuronide	C30H36FNNaO11
ga1_hs_e	GA1 (homo sapiens)	C44H79N2O22RCO
ga1_hs_l	GA1 (homo sapiens)	C44H79N2O22RCO
CE2445_e	6-trans-leukotriene B4	C20H31O4
tdcoa_r	Tetradecanoyl-CoA (n-C14:0CoA)	C35H58N7O17P3S
C04717_c	13(S)-HPODE(1-)	C18H30O4
C04717_e	13(S)-HPODE(1-)	C18H30O4
l2n2m2mn_l	De-Fuc, reducing GlcNAc removed, de-Sia form of PA6 (w/o peptide linkage)	C54H91N3O41
n2m2mn_l	De-Fuc, reducing GlcNAc removed, de-Sia, de-Gal form of PA6 (w/o peptide linkage)	C42H71N3O31
3hpvs_e	3-S-hydroxy-pravastatin	C23H35NaO8
hco3_c	Bicarbonate	CHO3
3hpvs_c	3-S-hydroxy-pravastatin	C23H35NaO8
hco3_e	Bicarbonate	CHO3
HC02220_e	Sulfochenodeoxycholate	C24H38O7S
pi_m	Phosphate	HO4P
succ_c	Succinate	C4H4O4
cit_m	Citrate	C6H5O7
oxa_c	Oxalate	C2O4
cit_c	Citrate	C6H5O7
oxa_m	Oxalate	C2O4
malthx_e	Maltohexaose	C36H62O31
glc__D_e	D-Glucose	C6H12O6
maltpt_e	Maltopentaose	C30H52O26
4ohbut_c	4-Hydroxy-Butyrate	C4H7O3
4ohbut_e	4-Hydroxy-Butyrate	C4H7O3
doco13ac_c	13Z)-13-docosenoic acid	C22H41O2
doco13ac_e	13Z)-13-docosenoic acid	C22H41O2
CE4800_m	3(S)-Hydroxy-2(S),6-Dimethyl-Heptanoyl Coenzyme A	C30H48N7O18P3S
CE4796_m	3-Oxo-(2S)-Methylisocapryloyl Coenzyme A	C30H46N7O18P3S
gudac_c	Guanidinoacetate	C3H7N3O2
creat_c	Creatine cytosol	C4H9N3O2
damp_c	DAMP C10H12N5O6P	C10H12N5O6P
dad_2_c	Deoxyadenosine	C10H13N5O3
gthrd_c	Reduced glutathione	C10H16N3O6S
nrpphr_e	Norepinephrine	C8H12NO3
gthrd_e	Reduced glutathione	C10H16N3O6S
cs_e_deg2_l	Chondroitin sulfate E (GalNAc4,6diS-GlcA), degradation product 2	C45H66N2O49S4
acgal_l	N-Acetyl-D-galactosamine	C8H15NO6
cs_e_deg3_l	Chondroitin sulfate E (GalNAc4,6diS-GlcA), degradation product 3	C37H53NO44S4
sphgn_c	Sphinganine C18H40NO2	C18H40NO2
sphgn_n	Sphinganine C18H40NO2	C18H40NO2
h_e	H+	H
cl_e	Chloride	Cl
taur_e	Taurine C2H7NO3S	C2H7NO3S
cl_c	Chloride	Cl
taur_c	Taurine C2H7NO3S	C2H7NO3S
HC02201_e	S-glutathionyl-ethacrynic-acid	C23H25Cl2N3O9S
dopa_c	Dopamine	C8H12NO2
HC02201_c	S-glutathionyl-ethacrynic-acid	C23H25Cl2N3O9S
dopa_e	Dopamine	C8H12NO2
hexdtr_e	(Z,Z,Z)-7,10,13-Hexadecatrienoic Acid	C16H25O2
gdca3s_e	Glycodeoxycholic acid 3-sulfate	C26H42NO8S
cys__L_e	L-Cysteine	C3H7NO2S
atp_m	ATP C10H12N5O13P3	C10H12N5O13P3
dcdp_m	DCDP C9H12N3O10P2	C9H12N3O10P2
adp_m	ADP C10H12N5O10P2	C10H12N5O10P2
dctp_m	DCTP C9H12N3O13P3	C9H12N3O13P3
gly_e	Glycine	C2H5NO2
leu__L_e	L-Leucine	C6H13NO2
pro__L_e	L-Proline	C5H9NO2
tyr__L_c	L-Tyrosine	C9H11NO3
pro__L_c	L-Proline	C5H9NO2
tyr__L_e	L-Tyrosine	C9H11NO3
2hiv_e	2-Hydroxy-Isovalerate	C5H9O3
acac_e	Acetoacetate	C4H5O3
acac_c	Acetoacetate	C4H5O3
thyox__L_e	L-Thyroxine	C15H11I4NO4
c226crn_m	Cervonyl carnitine	C29H45NO4
c226coa_m	Cervonyl coenzyme A	C43H62N7O17P3S
andrstrn_r	Andrstrn c	C19H30O2
nadph_r	Nicotinamide adenine dinucleotide phosphate - reduced	C21H26N7O17P3
o2_r	O2 O2	O2
eandrstrn_r	16alpha-hydroxydehydroepiandrosterone	C19H28O3
nadp_r	Nicotinamide adenine dinucleotide phosphate	C21H25N7O17P3
12HPET_e	12-Hydroperoxyeicosa-5,8,10,14-tetraenoate	C20H31O4
C04849_e	(5Z,9E,14Z)-(8xi,11R,12S)-11,12-epoxy-8-hydroxyicosa-5,9,14-trienoate	C20H31O4
dudp_m	DUDP C9H11N2O11P2	C9H11N2O11P2
dutp_m	DUTP C9H11N2O14P3	C9H11N2O14P3
ksi_deg13_l	Keratan sulfate I, degradation product 13	C174H280N12O150S8
acgam_l	N-Acetyl-D-glucosamine	C8H15NO6
ksi_deg14_l	Keratan sulfate I, degradation product 14	C166H267N11O145S8
crvnc_e	Cervonic acid, C22:6 n-3	C22H31O2
M01485_r	Cholesterol-Ester-9-Heptade	C44H76O2
M01238_r	9Z-Heptadecenoic Acid	C17H31O2
pe_hs_c	Phosphatidylethanolamine (homo sapiens)	C5H12NO4PRCO2R2CO2
pe2linl_hs_c	2-Linoleoylglycerophosphoethanolamine	C23H44NO7P
leuktrB4wcooh_c	W-carboxy leukotriene B4	C20H28O6
CE5947_c	20-COOH-10,11-dihydro-LTB4	C20H30O6
pgp_hs_m	Phosphatidyl glycerol phosphate (homo sapiens)	C6H11O9P2RCO2R2CO2
pgp_hs_c	Phosphatidyl glycerol phosphate (homo sapiens)	C6H11O9P2RCO2R2CO2
HC00342_c	Cis-aconitate(3-); (1Z)-prop-1-ene-1,2,3-tricarboxylat	C6H3O6
HC00342_m	Cis-aconitate(3-); (1Z)-prop-1-ene-1,2,3-tricarboxylat	C6H3O6
CE5144_x	3-oxo-11-cis-eicosenoyl-CoA	C41H66N7O18P3S
odecoa_x	Octadecenoyl-CoA (n-C18:1CoA)	C39H64N7O17P3S
chsterols_c	Cholesterol sulfate	C27H45O4S
chsterol_c	Chsterol c	C27H46O
so4_c	Sulfate	O4S
dca_r	Decanoate (n-C10:0)	C10H19O2
omhdecacid_r	W-hydroxydecanoicacid	C10H19O3
ppcoa_c	Propanoyl-CoA	C24H36N7O17P3S
pcrn_c	Propionyl-carnitine	C10H19NO4
bhb_c	(R)-3-Hydroxybutanoate	C4H7O3
bhb_e	(R)-3-Hydroxybutanoate	C4H7O3
retn_c	Retinoate	C20H27O2
dag_hs_c	Diacylglycerol (homo sapiens)	C3H6ORCO2R2CO2
Rtotal_c	Rtotal c	CO2R
mag_hs_c	Monoacylglycerol 2 (homo sapiens)	C3H7O2R2CO2
tetde5coa_x	5-Tetradecenoyl Coenzyme A	C35H56N7O17P3S
dd3coa_x	3-dodecenoyl CoA	C33H52N7O17P3S
M01456_r	Cholest-5-En-3Beta-Yl (11Z,14Z-Eicosadienoate)	C47H80O2
M00008_r	11Z,14Z-Eicosadienoic Acid	C20H35O2
q10_m	Ubiquinone-10	C59H90O4
q10h2_m	Ubiquinol-10	C59H92O4
ile__L_m	L-Isoleucine	C6H13NO2
ile__L_c	L-Isoleucine	C6H13NO2
dctp_n	DCTP C9H12N3O13P3	C9H12N3O13P3
sphmyln18121_hs_c	Sm (D18:1/21:0), Sphingomyelin	C44H90N2O6P
sphmyln18121_hs_e	Sm (D18:1/21:0), Sphingomyelin	C44H90N2O6P
fdp_c	D-Fructose 1,6-bisphosphate	C6H10O12P2
dhap_c	Dihydroxyacetone phosphate	C3H5O6P
g3p_c	Glyceraldehyde 3-phosphate	C3H5O6P
dec47dicoa_m	4,7-Decadienoyl Coenzyme A	C31H46N7O17P3S
dectricoa_m	2,4,7-Decatrienoyl Coenzyme A	C31H44N7O17P3S
clpnd_c	Clupanodonic acid	C22H33O2
clpnd_e	Clupanodonic acid	C22H33O2
hmgcoa_c	Hydroxymethylglutaryl CoA C27H39N7O20P3S	C27H39N7O20P3S
hmgcoa_x	Hydroxymethylglutaryl CoA C27H39N7O20P3S	C27H39N7O20P3S
ile__L_e	L-Isoleucine	C6H13NO2
cmpacna_g	CMP-N-acetylneuraminate	C20H29N4O16P
core2_g	Core2 g	C22H37N2O15X
cmp_g	CMP C9H12N3O8P	C9H12N3O8P
ksii_core2_pre1_g	Keratan sulfate II biosynthesis, precursor 1	C33H53N3O23X
lnlnca_c	Alpha-Linolenic acid, C18:3, n-3	C18H29O2
lnlncacoa_c	Alpha-Linolenoyl-CoA	C39H60N7O17P3S
atp_r	ATP C10H12N5O13P3	C10H12N5O13P3
strdnc_r	Stearidonic acid C18:4, n-3	C18H27O2
amp_r	AMP C10H12N5O7P	C10H12N5O7P
strdnccoa_r	Stearidonyl coenzyme A	C39H58N7O17P3S
M00615_x	25(R)Tetrahca Coenzyme A	C48H76N7O21P3S
HC01459_x	3alpha,7alpha,12alpha,24-Tetrahydroxy-5beta-cholestanoyl-CoA	C48H76N7O21P3S
tiggly_m	Tiglyl Glycine	C7H10NO3
tiggly_c	Tiglyl Glycine	C7H10NO3
galside_hs_c	Galactocerebroside (homo sapiens)	C24H46NO7RCO
galside_hs_n	Galactocerebroside (homo sapiens)	C24H46NO7RCO
malthp_e	Maltoheptaose	C42H72O36
lac__D_c	D-Lactate	C3H5O3
lac__D_m	D-Lactate	C3H5O3
CE2432_m	Trans-2-Cis,Cis-5,8-Tetradecatrienoyl Coenzyme A	C35H52N7O17P3S
CE5117_m	(3E,5Z,8Z)-Tetradecatrienoyl Coenzyme A	C35H52N7O17P3S
ala_B_c	Beta-Alanine	C3H7NO2
ala_B_m	Beta-Alanine	C3H7NO2
HC02051_c	Phosphatidate-Ld-Pe-Pool	C5H5O8PR2
HC02057_c	1,2-Diacylglycerol-Ld-Pe-Pool	C5H6O5R2
hxa_x	Hexanoate (n-C6:0)	C6H11O2
hxa_c	Hexanoate (n-C6:0)	C6H11O2
tdcoa_m	Tetradecanoyl-CoA (n-C14:0CoA)	C35H58N7O17P3S
HC01412_m	(2E)-Tetradecenoyl Coenzyme A	C35H56N7O17P3S
pailpalm_hs_e	1-Palmitoylglycerophosphoinositol	C25H48O12P
CE4843_r	Cis,cis-11,14-eicosadienoyl-CoA	C41H66N7O17P3S
zym_int2_r	Zymosterol intermediate 2 C27H42O	C27H42O
zymst_r	Zymosterol C27H44O	C27H44O
tmndnccrn_c	Timnodonyl carnitine	C27H43NO4
tmndnccrn_m	Timnodonyl carnitine	C27H43NO4
c8dc_c	Suberyl carnitine; octanedioyl carnitine	C15H26NO6
c8dc_e	Suberyl carnitine; octanedioyl carnitine	C15H26NO6
h2o2_r	Hydrogen peroxide	H2O2
pcholn281_hs_e	Lysopc A C28:1 (Delta 5)	C36H73NO7P
pcholn281_hs_c	Lysopc A C28:1 (Delta 5)	C36H73NO7P
accoa_c	Acetyl-CoA	C23H34N7O17P3S
dd2coa_x	Trans-Dodec-2-enoyl-CoA	C33H52N7O17P3S
CE4838_x	Trans-2-All-Cis-6,9,12,15,18-Tetracosahexaenoyl Coenzyme A	C45H66N7O17P3S
CE4832_x	3(S)-Hydroxy-Tetracosa-6,9,12,15,18-All-Cis-Pentaenoyl Coenzyme A	C45H68N7O18P3S
gln__L_e	L-Glutamine	C5H10N2O3
gln__L_c	L-Glutamine	C5H10N2O3
gbside_hs_g	Globoside (homo sapiens)	C44H79N2O22RCO
udpacgal_g	UDP-N-acetyl-D-galactosamine	C17H25N3O17P2
acgagbside_hs_g	Alpha GalNAc globoside (homo sapiens)	C52H92N3O27RCO
udp_g	UDP C9H11N2O12P2	C9H11N2O12P2
pchol2palm_hs_e	2-Palmitoylglycerophosphocholine	C24H51NO7P
crmp_hs_c	Ceramide 1-phosphate	C18H35NO5PRCO
pyr_e	Pyruvate	C3H3O3
fpram_c	2-(Formamido)-N1-(5-phospho-D-ribosyl)acetamidine	C8H15N3O8P
air_c	5-amino-1-(5-phospho-D-ribosyl)imidazole	C8H12N3O7P
M03018_c	Trans,Cis-2,9-Eicosadienoyl Coenzyme A	C41H66N7O17P3S
M01236_c	9Z-Eicosenoyl Coenzyme A	C41H68N7O17P3S
M01724_m	Docosanoylcarnitine	C29H57NO4
M01724_c	Docosanoylcarnitine	C29H57NO4
hom__L_e	L-Homoserine	C4H9NO3
hom__L_c	L-Homoserine	C4H9NO3
lys__L_e	L-Lysine	C6H15N2O2
lys__L_c	L-Lysine	C6H15N2O2
cpppg3_c	Coproporphyrinogen III	C36H40N4O8
C05770_c	Coproporphyrin Iii	C36H34N4O8
hs_deg22_l	Heparan sulfate, degradation product 22	C37H56NO35S
hs_deg23_l	Heparan sulfate, degradation product 23	C31H49NO29S
idour_l	L-Iduronate	C6H9O7
tdcoa_x	Tetradecanoyl-CoA (n-C14:0CoA)	C35H58N7O17P3S
ddcacoa_x	Dodecanoyl-CoA (n-C12:0CoA)	C33H54N7O17P3S
pmtcoa_x	Palmitoyl-CoA (n-C16:0CoA)	C37H62N7O17P3S
hdd2coa_x	Trans-Hexadec-2-enoyl-CoA	C37H60N7O17P3S
3ivcoa_m	3-Hydroxyisovaleryl Coenzyme A	C26H40N7O18P3S
3ivcoa_c	3-Hydroxyisovaleryl Coenzyme A	C26H40N7O18P3S
hdcea_c	Hexadecenoate (n-C16:1)	C16H29O2
hdcea_m	Hexadecenoate (n-C16:1)	C16H29O2
HC00319_c	Malonate; propanedioate	C3H2O4
HC00319_e	Malonate; propanedioate	C3H2O4
estriolglc_c	16-Glucuronide-estriol	C24H32O9
estriolglc_r	16-Glucuronide-estriol	C24H32O9
amet_r	S-Adenosyl-L-methionine	C15H23N6O5S
lnlncgcoa_c	Gamma-linolenoyl-CoA	C39H60N7O17P3S
lnlncgcrn_c	Gamma-linolenyl carnitine	C25H43NO4
cs_b_pre4_g	Chondroitin sulfate B (IdoA2S-GalNAc4S), precursor 4	C45H67N2O42S2X
cs_b_pre5_g	Chondroitin sulfate B (IdoA2S-GalNAc4s), precursor 5	C45H66N2O45S3X
galgluside_hs_g	Galactosyl glucosyl ceramide	C30H56NO12RCO
gm3_hs_g	Ganglioside GM3 (homo sapiens)	C41H72N2O20RCO
3h3mglt_c	3-Hydroxy-3-Methyl-Glutarate	C6H8O5
ru5p__D_c	D-Ribulose 5-phosphate	C5H9O8P
xu5p__D_c	D-Xylulose 5-phosphate	C5H9O8P
pe14_hs_c	1-Myristoylglycerophosphoethanolamine (C14:0 Pe)	C19H40NO7P
alaala_e	D-Alanyl-D-alanine	C6H12N2O3
alaala_c	D-Alanyl-D-alanine	C6H12N2O3
CE4790_m	(3S)-3-Hydroxy-Cis-8-Tetradecenoyl Coenzyme A	C35H56N7O18P3S
CE4792_m	3-Oxo-Cis-8-Tetradecenoyl Coenzyme A	C35H54N7O18P3S
gmp_c	GMP C10H12N5O8P	C10H12N5O8P
gsn_c	Guanosine	C10H13N5O5
adrncoa_m	Adrenyl coenzyme A	C43H66N7O17P3S
arachdcoa_m	C20:4-CoA	C41H62N7O17P3S
crvnc_c	Cervonic acid, C22:6 n-3	C22H31O2
c226coa_c	Cervonyl coenzyme A	C43H62N7O17P3S
dhcholestanate_c	3alpha,7alpha-Dihydroxy-5beta-cholestanate	C27H45O4
dhcholestanate_x	3alpha,7alpha-Dihydroxy-5beta-cholestanate	C27H45O4
bilglcur_c	Bilirubin monoglucuronide	C39H42N4O12
bilglcur_r	Bilirubin monoglucuronide	C39H42N4O12
leuktrB4woh_r	W-hydroxyl leukotriene B4	C20H31O5
leuktrB4wcooh_r	W-carboxy leukotriene B4	C20H28O6
pvs_e	Pravastatin	C23H35NaO7
pvs_c	Pravastatin	C23H35NaO7
occoa_x	Octanoyl-CoA (n-C8:0CoA)	C29H46N7O17P3S
orn_c	Ornithine	C5H13N2O2
orn_e	Ornithine	C5H13N2O2
gd1c_hs_e	GD1c (homo sapiens)	C66H111N4O38RCO
CE4806_m	4(R),8-Dimethyl-Trans-2-Nonenoyl Coenzyme A	C32H50N7O17P3S
CE4801_m	3(S)-Hydroxy-4(R),8-Dimethyl-Nonanoyl Coenzyme A	C32H52N7O18P3S
CE2006_e	4-hydroxy-2-nonenal	C9H16O2
ser__D_e	D-Serine	C3H7NO3
ser__D_c	D-Serine	C3H7NO3
retinol_e	All-trans-Retinol	C20H30O
retinol_c	All-trans-Retinol	C20H30O
HC01397_x	3S-Hydroxyhexadecanoyl Coenzyme A	C37H62N7O18P3S
itp_e	ITP C10H11N4O14P3	C10H11N4O14P3
idp_e	IDP C10H11N4O11P2	C10H11N4O11P2
pi_e	Phosphate	HO4P
etoh_c	Ethanol	C2H6O
etoh_x	Ethanol	C2H6O
pcholdoc_hs_e	1-Docosahexaenoylglycerophosphocholine	C34H59NO7P
nfdoh_c	Hydroxy metabolite of nifedipine	C16H13N2O7
nfdlac_c	Lactone form of nifedipine	C16H12N2O6
gudac_e	Guanidinoacetate	C3H7N3O2
hxcoa_m	Hexanoyl-CoA (n-C6:0CoA)	C27H42N7O17P3S
hx2coa_m	Trans-Hex-2-enoyl-CoA	C27H40N7O17P3S
g1p_c	D-Glucose 1-phosphate	C6H11O9P
utp_c	UTP C9H11N2O15P3	C9H11N2O15P3
udpg_c	UDPglucose	C15H22N2O17P2
hgentis_c	Homogentisate C8H7O4	C8H7O4
4mlacac_c	4 Maleylacetoacetate C8H6O6	C8H6O6
tethex3_e	Tetracosahexaenoic acid, n-3	C24H35O2
tethex3_c	Tetracosahexaenoic acid, n-3	C24H35O2
M00012_c	11Z,14Z,17Z-Eicosatrienoyl Coenzyme A	C41H64N7O17P3S
M00862_c	3-Oxo-Docosa-13,16,19-All-Cis-Trienoyl Coenzyme A	C43H66N7O18P3S
met__L_e	L-Methionine	C5H11NO2S
met__L_c	L-Methionine	C5H11NO2S
c81coa_c	Octenoyl Coenzyme A	C29H44N7O17P3S
c81crn_c	Octenoyl Carnitine	C15H27NO4
dag_hs_n	Diacylglycerol (homo sapiens)	C3H6ORCO2R2CO2
3mb2coa_m	3-Methylbut-2-enoyl-CoA	C26H38N7O17P3S
hco3_m	Bicarbonate	CHO3
3mgcoa_m	3-Methylglutaconyl-CoA	C27H37N7O19P3S
s2l2fn2m2masn_e	PA6	C90H145N6O65X
s2l2fn2m2masn_l	PA6	C90H145N6O65X
ga2_hs_l	GA2 (homo sapiens)	C38H69N2O17RCO
glcn_c	D-Gluconate	C6H11O7
6pgc_c	6-Phospho-D-gluconate	C6H10O10P
pan4p_c	Pantetheine 4-phosphate	C11H21N2O7PS
ptth_c	Pantetheine	C11H22N2O4S
M00341_r	13Z,16Z,19Z-Docosatrienoic Acid	C22H37O2
M00343_r	13Z,16Z,19Z-Docosatrienoyl Coenzyme A	C43H68N7O17P3S
lnlccoa_m	Linoleic coenzyme A	C39H62N7O17P3S
hexddcoa_m	7,10-Hexadecadienoyl Coenzyme A	C37H58N7O17P3S
lnlncg_c	Gamma-linolenic acid	C18H29O2
pdx5p_c	Pyridoxine 5-phosphate	C8H10NO6P
pydxn_c	Pyridoxine	C8H11NO3
glyphe_c	Glycylphenylalanine	C11H14N2O3
octe5coa_m	5-Octenoyl Coenzyme A	C29H44N7O17P3S
hexe3coa_m	3-Hexenoyl Coenzyme A	C27H40N7O17P3S
pcholet_hs_e	1-Eicosatrienoylglycerophosphocholine (Delta 11, 14, 17)	C28H53NO7P
pcholet_hs_c	1-Eicosatrienoylglycerophosphocholine (Delta 11, 14, 17)	C28H53NO7P
meoh_c	Methanol	CH4O1
fald_c	Formaldehyde	CH2O
C05279_m	Trans,Cis-Lauro-2,6-Dienoyl Coenzyme A	C33H50N7O17P3S
CE2420_m	(3S)-3-hydroxydodec-cis-6-enoyl-CoA	C33H52N7O18P3S
acngalgbside_hs_g	Sialyl galactosylgloboside (homo sapiens)	C61H105N3O35RCO
acn13acngalgbside_hs_g	Sialyl (1,3) sialyl (2,6) galactosylgloboside (homo sapiens)	C72H121N4O43RCO
pe13_hs_c	1-Tridecanoylglycerophosphoethanolamine (C13:0 Pe)	C18H38NO7P
crm_hs_r	Ceramide (homo sapiens)	C18H36NO2RCO
udpgal_r	UDPgalactose	C15H22N2O17P2
galside_hs_r	Galactocerebroside (homo sapiens)	C24H46NO7RCO
retn_r	Retinoate	C20H27O2
dump_c	DUMP C9H11N2O8P	C9H11N2O8P
dump_n	DUMP C9H11N2O8P	C9H11N2O8P
od2coa_x	Trans-Octadec-2-enoyl-CoA	C39H64N7O17P3S
CE2248_x	3-hydroxyoctadecanoyl-CoA(4-)	C39H66N7O18P3S
retnglc_c	Retinoyl glucuronide	C26H35O8
retnglc_e	Retinoyl glucuronide	C26H35O8
dheas_r	Dehydroepiandrosterone sulfate	C19H27O5S
dheas_c	Dehydroepiandrosterone sulfate	C19H27O5S
q10h2_c	Ubiquinol-10	C59H92O4
q10h2_e	Ubiquinol-10	C59H92O4
CE1950_e	Cyanosulfurous Acid Anion	CH2NO2S
h2o2_e	Hydrogen peroxide	H2O2
cynt_e	Cyanate	CNO
so3_e	Sulfite	O3S
tmndnccoa_r	Timnodonyl coenzyme A	C41H60N7O17P3S
M01468_r	Cholest-5-En-3Beta-Yl (5Z,8Z,11Z,14Z,17Z-Eicosapentaenoate)	C47H74O2
acrn_x	O Acetylcarnitine C9H17NO4	C9H17NO4
acrn_c	O Acetylcarnitine C9H17NO4	C9H17NO4
crn_x	L-Carnitine	C7H15NO3
5cysgly34dhphe_e	5-S-Cysteinylglycine Dopa	C14H19N3O7S
sulpacmp_e	Sulphate-conjugate-acetaminophen	C8H8NO5S
sarcs_c	Sarcosine C3H7NO2	C3H7NO2
dmgly_c	N,N-Dimethylglycine	C4H9NO2
acald_m	Acetaldehyde	C2H4O
ac_m	Acetate	C2H3O2
cyst__L_e	L-Cystathionine	C7H14N2O4S
asp__D_e	D-Aspartate	C4H6NO4
k_c	Potassium	K
asp__D_c	D-Aspartate	C4H6NO4
k_e	Potassium	K
pe224_hs_e	1-Docosatetraenoyglycerophosphoethanolamine (22:4, Delta 7, 10, 13, 16)	C27H48NO7P
CE4812_c	Eicosa-2E,8Z,11Z,14Z,17Z-pentaenoyl-CoA	C41H60N7O17P3S
eicostetcoa_c	Eicosatetranoyl coenzyme A	C41H62N7O17P3S
gcald_m	Glycolaldehyde	C2H4O2
glyclt_m	Glycolate C2H3O3	C2H3O3
tchola_c	Taurocholic acid C26H45NO7S	C26H45NO7S
56dura_e	5,6-dihydrouracil	C4H6N2O2
lst4exp_e	Losartan-E3174/ losartan-M6	C22H19ClN6O2
lst4exp_c	Losartan-E3174/ losartan-M6	C22H19ClN6O2
3bcrn_c	3-hydroxy butyryl carnitine	C11H21NO5
3bcrn_e	3-hydroxy butyryl carnitine	C11H21NO5
c16dc_c	Hexadecanedioic Acid Mono-L-Carnitine Ester	C23H42NO6
c16dc_e	Hexadecanedioic Acid Mono-L-Carnitine Ester	C23H42NO6
sphmyln180241_hs_c	Sm (D18:0/24:1), Sphingomyelin	C47H96N2O6P
sphmyln180241_hs_e	Sm (D18:0/24:1), Sphingomyelin	C47H96N2O6P
M03153_r	17Z-Hexacosenoic Acid	C26H49O2
M02112_r	17Z-Hexacosenoyl Coenzyme A	C47H80N7O17P3S
dchac_c	Deoxycholate	C24H39O4
udpglcur_c	UDP-D-glucuronate	C15H19N2O18P2
dca3g_c	Deoxycholic acid-3glucuronide, CDA-3G	C30H47O10
glysar_e	Glycylsarcosine	C5H10N2O3
thbpt_c	Tetrahydrobiopterin	C9H15N5O3
thbpt4acam_c	Tetrahydrobiopterin-4a-carbinolamine	C9H15N5O4
bildglcur_r	Bilirubin beta-diglucuronide	C45H50N4O18
pcholn201_hs_c	1-Eicosenoylglycerophosphocholine (Delta 11) ,Sn1-Lpc (20:1)	C28H57NO7P
CE1447_e	11-dehydrothromboxane B2	C20H31O6
cspg_b_g	Chondroitin sulfate B / dermatan sulfate (IdoA2S-GalNAc4S) proteoglycan	C45H65N2O48S4X
cspg_b_e	Chondroitin sulfate B / dermatan sulfate (IdoA2S-GalNAc4S) proteoglycan	C45H65N2O48S4X
pydam_e	Pyridoxamine	C8H13N2O2
pydam_c	Pyridoxamine	C8H13N2O2
hs_deg17_l	Heparan sulfate, degradation product 17	C43H65N2O48S4
hs_deg18_l	Heparan sulfate, degradation product 18	C43H66N2O45S3
so4_l	Sulfate	O4S
CE4855_c	All-cis-12,15,18,21-tetracosatetraenoyl-CoA	C45H70N7O17P3S
M00315_c	12Z,15Z,18Z,21Z-Tetracosatetraenoic Acid	C24H39O2
C05957_r	Prostaglandin J2	C20H29O4
CE4876_r	Delta12-Prostaglandin J2	C20H29O4
gtp_m	GTP C10H12N5O14P3	C10H12N5O14P3
mescon_m	Mesaconate;(E)-2-Methyl-2-butenedioic acid	C5H4O4
gdp_m	GDP C10H12N5O11P2	C10H12N5O11P2
mescoa_m	Mesaconyl-CoA	C26H35N7O19P3S
M01472_r	Cholesterol-Ester-6,9,12,15,18-Tetraco	C51H82O2
tetpent6_r	Tetracosapentaenoic acid, n-6	C24H37O2
cyan_e	Hydrogen cyanide	CHN
adprbp_c	ADPribose 2-phosphate	C15H20N5O17P3
ncam_c	Nicotinamide	C6H6N2O
sphmyln18116_hs_c	Sm (D18:1/16:0), Sphingomyelin	C39H80N2O6P
eicostetcoa_m	Eicosatetranoyl coenzyme A	C41H62N7O17P3S
pe203_hs_e	1-Eicosatrienoylglycerophosphoethanolamine (Delta 11, 14, 17), Lpe (20:3)	C25H46NO7P
pe203_hs_c	1-Eicosatrienoylglycerophosphoethanolamine (Delta 11, 14, 17), Lpe (20:3)	C25H46NO7P
g6p_c	D-Glucose 6-phosphate	C6H11O9P
leuktrD4_c	Leukotriene D4 ER	C25H39N2O6S
leuktrE4_c	Leukotriene E4 cytosol	C23H36NO5S
4abut_m	4-Aminobutanoate	C4H9NO2
34dhmald_c	3,4-Dihydroxymandelaldehyde	C8H8O4
34dhoxmand_c	3,4-Dihydroxymandelate	C8H7O5
pail3p_hs_c	1-Phosphatidyl-1D-myo-inositol 3-phosphate (Homo sapiens)	C9H15O12P2RCO2R2CO2
pail35p_hs_c	Phosphatidylinositol-3,5-bisphosphate (Homo sapiens)	C9H14O15P3RCO2R2CO2
pyr_x	Pyruvate	C3H3O3
ser__L_x	L-Serine	C3H7NO3
arg__L_e	L-Arginine	C6H15N4O2
HC02213_c	Prostaglandin E3	C20H29O5
lac__L_e	L-Lactate	C3H5O3
HC02213_e	Prostaglandin E3	C20H29O5
lac__L_c	L-Lactate	C3H5O3
bilglcur_e	Bilirubin monoglucuronide	C39H42N4O12
sphmyln18122_hs_c	Sm (D18:1/22:0), Sphingomyelin	C45H92N2O6P
pcholste_hs_e	1-Stearoylglycerophosphocholine	C26H55NO7P
ala__L_e	L-Alanine	C3H7NO2
M02107_m	Heptanoyl Coenzyme A	C28H44N7O17P3S
M00048_m	(2E)-Heptenoyl Coenzyme A	C28H42N7O17P3S
CE2934_e	O-methylhippurate	C10H10NO3
galgbside_hs_g	Galactosylgloboside (homo sapiens)	C50H89N2O27RCO
gdpfuc_g	GDP-L-fucose	C16H23N5O15P2
fucgalgbside_hs_g	Fucosyl galactosylgloboside (homo sapiens)	C56H99N2O31RCO
gdp_g	GDP C10H12N5O11P2	C10H12N5O11P2
34dhoxpeg_e	3,4-Dihydroxyphenylethyleneglycol	C8H10O4
gthox_e	Oxidized glutathione	C20H30N6O12S2
dc2coa_m	Trans-Dec-2-enoyl-CoA	C31H48N7O17P3S
dcacoa_m	Decanoyl-CoA (n-C10:0CoA)	C31H50N7O17P3S
dutp_n	DUTP C9H11N2O14P3	C9H11N2O14P3
h2o_n	H2O H2O	H2O
h_n	H+	H
ppi_n	Diphosphate	HO7P2
camp_e	CAMP C10H11N5O6P	C10H11N5O6P
strdnccoa_c	Stearidonyl coenzyme A	C39H58N7O17P3S
strdnc_c	Stearidonic acid C18:4, n-3	C18H27O2
Lhcystin_e	L-Homocystine	C8H16N2O4S2
M00743_c	3,7,24Thca Coenzyme A	C48H76N7O20P3S
M00743_x	3,7,24Thca Coenzyme A	C48H76N7O20P3S
pchol_hs_e	Phosphatidylcholine (homo sapiens)	C8H18NO4PRCO2R2CO2
pcholn205_hs_e	1-Eicosapentenoylglycerophosphocholine (Delta 5, 8, 11, 14, 17), Sn1-Lpc (20:5)	C28H49NO7P
CE2006_c	4-hydroxy-2-nonenal	C9H16O2
Tn_antigen_g	Tn antigen g	C8H14NO5X
uacgam_g	UDP-N-acetyl-D-glucosamine	C17H25N3O17P2
M01871_g	(GalNAc)1 (GlcNAc)1 (Ser/Thr)1	X
3sala_m	3-Sulfino-L-alanine	C3H5NO4S
3sala_c	3-Sulfino-L-alanine	C3H5NO4S
asp__L_m	L-Aspartate	C4H6NO4
btcoa_m	Butanoyl-CoA	C25H38N7O17P3S
paps_c	3-Phosphoadenylyl sulfate	C10H11N5O10P2
pcresol_c	P-Cresol	C7H7O
pap_c	Adenosine 3,5-bisphosphate	C10H11N5O10P2
pcs_c	P-Cresol Sulfate	C7H7O4S
etha_c	Ethanolamine	C2H8NO
ethamp_c	Ethanolamine phosphate C2H7NO4P	C2H7NO4P
acgbgbside_hs_c	Beta GalNAc globoside (homo sapiens)	C52H92N3O27RCO
cdp_c	CDP C9H12N3O11P2	C9H12N3O11P2
pep_c	Phosphoenolpyruvate	C3H2O6P
ctp_c	CTP C9H12N3O14P3	C9H12N3O14P3
M01989_e	Glycodeoxycholic Acid	C26H43NO5
pail5p_hs_n	1-Phosphatidyl-1D-myo-inositol 5-phosphate (Homo sapiens)	C9H15O12P2RCO2R2CO2
pail_hs_n	Phosphatidylinositol (homo sapiens)	C9H16O9PRCO2R2CO2
pi_n	Phosphate	HO4P
dcsptn1coa_m	Docosa-4,7,10,13,16-pentaenoyl coenzyme A	C43H64N7O17P3S
andrstandn_r	5alpha-androstane-3,17-dione	C19H28O2
nadh_r	Nicotinamide adenine dinucleotide - reduced	C21H27N7O14P2
nad_r	Nicotinamide adenine dinucleotide	C21H26N7O14P2
C06314_e	Lipoxin A4(1-)	C20H31O5
cs_d_deg5_l	Chondroitin sulfate D (GlcNAc6S-GlcA2S), degradation product 5	C31H48NO32S2
cs_d_deg6_l	Chondroitin sulfate D (GlcNAc6S-GlcA2S), degradation product 6	C23H35O27S2
cdp_e	CDP C9H12N3O11P2	C9H12N3O11P2
cmp_e	CMP C9H12N3O8P	C9H12N3O8P
pail345p_hs_c	Phosphatidylinositol-3,4,5-trisphosphate (Homo sapiens)	C9H13O18P4RCO2R2CO2
pail34p_hs_c	Phosphatidylinositol-3,4-bisphosphate (Homo sapiens)	C9H14O15P3RCO2R2CO2
lpchol_hs_e	Lysophosphatidylcholine (homo sapiens)	C8H19NO5PRCO2
M03167_c	5-Phosphonooxy-L-Lysine	C6H14N2O6P
L2aadp6sa_c	L 2 Aminoadipate 6 semialdehyde C6H11NO3	C6H11NO3
nh4_c	Ammonium	H4N
gluside_hs_e	Glucocerebroside (homo sapiens)	C24H46NO7RCO
srtn_e	Serotonin	C10H13N2O
srtn_c	Serotonin	C10H13N2O
ppa_e	Propionate (n-C3:0)	C3H5O2
ppa_c	Propionate (n-C3:0)	C3H5O2
mmcoa__R_m	(R)-Methylmalonyl-CoA	C25H35N7O19P3S
mmcoa__S_m	(S)-Methylmalonyl-CoA	C25H35N7O19P3S
2obut_c	2-Oxobutanoate	C4H5O3
dmnoncrn_c	4,8 dimethylnonanoyl carnitine	C18H37NO4
dmnoncrn_m	4,8 dimethylnonanoyl carnitine	C18H37NO4
cs_b_deg1_l	Chondroitin sulfate B / dermatan sulfate (IdoA2S-GalNAc4S), degradation product 1	C45H67N2O46S3
cs_b_deg2_l	Chondroitin sulfate B / dermatan sulfate (IdoA2S-GalNAc4S), degradation product 2	C37H54NO41S3
ksii_core4_pre5_g	Keratan sulfate II biosynthesis, precursor 5	C69H112N6O48X
ksii_core4_pre6_g	Keratan sulfate II biosynthesis, precursor 6	C69H111N6O51SX
CE1261_c	5-S-Cysteinyldopa	C12H16N2O6S
btn_c	Biotin	C10H15N2O3S
btamp_c	Biotinyl 5 AMP C20H27N7O9PS	C20H27N7O9PS
stcoa_c	Stearoyl-CoA (n-C18:0CoA)	C39H66N7O17P3S
octd11ecoa_c	11-Octadecenoyl Coenzyme A	C39H64N7O17P3S
HC02050_c	Phosphatidate-Ld-Pc-Pool	C5H5O8PR2
chol_c	Choline C5H14NO	C5H14NO
5cysdopa_c	5-S-Cysteinyldopamine	C11H17N2O4S
dd2coa_m	Trans-Dodec-2-enoyl-CoA	C33H52N7O17P3S
CE1617_c	9-cis-retinoate	C20H27O2
CE1617_e	9-cis-retinoate	C20H27O2
pear_hs_e	1-Arachidonoyl-Sn-Glycero-3-Phosphoethanolamine	C25H44NO7P
aracheth_e	O-Arachidonoyl Ethanolamine	C22H38NO2
arachd_e	Arachidonic acid	C20H31O2
arachd_c	Arachidonic acid	C20H31O2
34dhpe_e	3,4-Dihydroxyphenylethanol	C8H10O3
tetpent6coa_r	Tetracosapentaenoyl coenzyme A, n-6	C45H68N7O17P3S
triodthysuf_c	Triiodothyronine sulfate	C15H11I3NO7S
HC02187_c	Reverse-triiodthyronine	C15H12I3NO4
retinal_cis_9_r	Cis-9-retinal	C20H28O
o2s_x	Superoxide anion	O2
amp_m	AMP C10H12N5O7P	C10H12N5O7P
hdcoa_m	Hexadecenoyl-CoA (n-C16:1CoA)	C37H60N7O17P3S
ppi_m	Diphosphate	HO7P2
bildglcur_e	Bilirubin beta-diglucuronide	C45H50N4O18
bildglcur_c	Bilirubin beta-diglucuronide	C45H50N4O18
HC00664_c	D-tagatofuranose 6-phosphate(2-)	C6H11O9P
HC01180_c	D-tagatofuranose 1,6-bisphosphate(4-)	C6H10O12P2
pe2linl_hs_e	2-Linoleoylglycerophosphoethanolamine	C23H44NO7P
HC02204_e	Prostaglandin-b1	C20H31O4
CE2251_c	3-oxoicosanoyl-CoA(4-)	C41H68N7O18P3S
CE2247_c	3-hydroxyeicosanoyl-CoA (4-)	C41H70N7O18P3S
gpi_sig_r	Glycophosphatidylinositol (GPI) signal sequence (C-terminal peptide)	Y
pcholn28_hs_e	Lysopc A C28:0	C36H75NO7P
nac_e	Nicotinate	C6H4NO2
nac_c	Nicotinate	C6H4NO2
adn_e	Adenosine	C10H13N5O4
ttccoa_x	Tetracosanoyl CoA n C240CoA C45H78N7O17P3S	C45H78N7O17P3S
arachcoa_x	Arachidyl coenzyme A	C41H70N7O17P3S
Tyr_ggn_e	Tyr-194 of apo-glycogenin protein (primer for glycogen synthesis)	XOH
sbcoa_x	Suberyl-CoA; octadioyl-CoA	C29H43N7O19P3S
subeac_x	Suberic acid	C8H12O4
sql_c	Squalene C30H50	C30H50
M00961_c	4-Hydroxymethyl-4-Methyl-5-Cholesta-8,24-Dien-3-Ol	C29H48O2
M00957_c	4-Formyl-4-Methyl-5-Cholesta-8,24-Dien-3-Ol	C29H46O2
normete__L_c	L-Normetanephrine	C9H14NO3
3m4hpga_c	3-Methoxy-4-hydroxyphenylglycolaldehyde	C9H10O4
h2o2_c	Hydrogen peroxide	H2O2
M00911_m	3-Oxoundecanoyl Coenzyme A	C32H50N7O18P3S
M02616_m	Nonanoyl Coenzyme A	C30H48N7O17P3S
6pgl_r	6-phospho-D-glucono-1,5-lactone	C6H9O9P
emem2gacpail_hs_r	(phosphoethanolaminyl-mannosyl),(phosphoethanolaminyl)-dimannosyl-glucosaminyl-acylphosphatidylinositol (H7)	C53H100N3O35P3RCO2R2CO2
pe_hs_r	Phosphatidylethanolamine (homo sapiens)	C5H12NO4PRCO2R2CO2
dag_hs_r	Diacylglycerol (homo sapiens)	C3H6ORCO2R2CO2
gpi_hs_r	Glycophosphatidylinositol (GPI) anchor precursor (3-(phosphoethanolaminyl-mannosyl)-glucosaminyl-acylphosphatidylinositol) (H8)	C55H106N4O38P4RCO2R2CO2
hs_pre11_g	Heparan sulfate, precursor 11	C79H121N5O77S4X
hs_pre12_g	Heparan sulfate, precursor 12	C79H119N5O83S6X
CE5150_c	Trans,cis-2,11-eicosadienoyl-CoA	C41H66N7O17P3S
CE5151_c	11-cis-eicosenoyl-CoA	C41H68N7O17P3S
mi1345p_c	1D myo Inositol 1 3 4 5 tetrakisphosphate C6H8O18P4	C6H8O18P4
mi134p_c	1D-myo-Inositol 1,3,4-trisphosphate	C6H9O15P3
atp_n	ATP C10H12N5O13P3	C10H12N5O13P3
cdp_n	CDP C9H12N3O11P2	C9H12N3O11P2
adp_n	ADP C10H12N5O10P2	C10H12N5O10P2
ctp_n	CTP C9H12N3O14P3	C9H12N3O14P3
adrncrn_c	Adrenyl carnitine	C29H49NO4
adrncrn_m	Adrenyl carnitine	C29H49NO4
progly_e	L-Prolinylglycine	C7H12N2O3
fol_e	Folate	C19H18N7O6
arach_c	Arachidic acid	C20H39O2
arach_e	Arachidic acid	C20H39O2
alpro_m	S Aminomethyldihydrolipoylprotein CH6NS2X	CH6NS2X
dhlpro_m	Dihydrolipolprotein H2S2X	H2S2X
datp_m	DATP C10H12N5O12P3	C10H12N5O12P3
gln__L_m	L-Glutamine	C5H10N2O3
hs_pre2_g	Heparan sulfate, precursor 2	C37H56NO31X
hs_pre3_g	Heparan sulfate, precursor 3	C45H69N2O36X
glu__L_c	L-Glutamate	C5H8NO4
thf_c	5,6,7,8-Tetrahydrofolate	C19H21N7O6
7thf_c	Heptaglutamyl folate (THF)	C49H57N13O24
pcholmyr_hs_e	1-Myristoylglycerophosphocholine	C22H47NO7P
aprut_c	N Acetylputrescine C6H15N2O	C6H15N2O
n4abutn_c	N4 Acetylaminobutanal C6H11NO2	C6H11NO2
ksi_deg26_l	Keratan sulfate I, degradation product 26	C110H179N7O93S4
ksi_deg27_l	Keratan sulfate I, degradation product 27	C104H169N7O88S4
34hpp_m	3-(4-Hydroxyphenyl)pyruvate	C9H7O4
tyr__L_m	L-Tyrosine	C9H11NO3
thymd_c	Thymidine C10H14N2O5	C10H14N2O5
2dr1p_c	2-Deoxy-D-ribose 1-phosphate	C5H9O7P
thym_c	Thymine C5H6N2O2	C5H6N2O2
leuktrC4_r	Leukotriene C4 ER	C30H45N3O9S
glu__L_r	L-Glutamate	C5H8NO4
leuktrD4_r	Leukotriene D4 ER	C25H39N2O6S
M03047_x	Tricosanoyl Coenzyme A	C44H76N7O17P3S
chol_e	Choline C5H14NO	C5H14NO
gthox_m	Oxidized glutathione	C20H30N6O12S2
gthrd_m	Reduced glutathione	C10H16N3O6S
atvlac_e	Atorvastatin-lactone	C33H33FN2O4
atvlac_c	Atorvastatin-lactone	C33H33FN2O4
pcholn204_hs_e	1-Eicosatetraenoylglycerophosphocholine (Delta 8, 11, 14, 17), Sn1-Lpc (20:4)	C28H51NO7P
pcholn204_hs_c	1-Eicosatetraenoylglycerophosphocholine (Delta 8, 11, 14, 17), Sn1-Lpc (20:4)	C28H51NO7P
thexddcoa_m	Trans7,10-Hexadecadienoyl Coenzyme A	C37H58N7O17P3S
thexdd_m	7Z,10Z-Hexadecadienoic Acid	C16H27O2
cs_c_deg3_l	Chondroitin sulfate C (GalNAc6S-GlcA), degradation product 3	C31H48NO32S2
cs_c_deg5_l	Chondroitin sulfate C (GalNAc6S-GlcA), degradation product 5	C23H36O24S
sl__L_c	Sl L c	C3H4O6S
3spyr_c	3-Sulfopyruvate	C3H2O6S
lnlc_l	Linoleic acid (all cis C18:2) n-6	C18H31O2
lnlc_c	Linoleic acid (all cis C18:2) n-6	C18H31O2
magste_hs_e	1-Stearoylglycerol	C21H42O4
am4ncs_c	AM4N (cyclosporine)	C61H109N11O12
am4ncs_e	AM4N (cyclosporine)	C61H109N11O12
M02467_c	Metformin	C4H11N5
M02467_e	Metformin	C4H11N5
CE5158_c	Trans,cis-2,15-tetracosadienoyl-CoA	C45H74N7O17P3S
nrvnccoa_c	Nervonyl coenzyme A	C45H76N7O17P3S
ibup__S_e	Ibuprofen-S	C13H17O2
ibup__S_c	Ibuprofen-S	C13H17O2
hs_l	Heparan sulfate, free chain	C79H114N5O102S12
hs_deg1_l	Heparan sulfate, degradation product 1	C79H115N5O99S11
glc__D_c	D-Glucose	C6H12O6
M01775_c	Eicosenoylcarnitine(11)	C27H51NO4
gam_e	D-Glucosamine	C6H14NO5
gam_c	D-Glucosamine	C6H14NO5
3octdec2crn_c	3-Hydroxyoctadecadienoylcarnitine	C25H45NO5
3octdec2crn_e	3-Hydroxyoctadecadienoylcarnitine	C25H45NO5
3mlda_e	3-Methylimidazoleacetic acid	C6H7N2O2
ksi_deg21_l	Keratan sulfate I, degradation product 21	C132H213N9O114S6
ksi_deg23_l	Keratan sulfate I, degradation product 23	C124H201N8O106S5
arachcoa_c	Arachidyl coenzyme A	C41H70N7O17P3S
glac_c	D-glucurono-6,3-lactone	C6H8O6
glac_r	D-glucurono-6,3-lactone	C6H8O6
4tmeabut_c	4-Trimethylammoniobutanal	C7H16NO
4tmeabutn_c	4-Trimethylammoniobutanoate	C7H15NO2
coke_c	Cocaine	C17H21NO4
coke_r	Cocaine	C17H21NO4
M00213_c	Protein N6-Methyl-L-Lysine	C8H15N3O2R2
Ndmelys_c	Protein N6,N6-dimethyl-L-lysine	C2H7X
pcholste_hs_c	1-Stearoylglycerophosphocholine	C26H55NO7P
dlnlcgcoa_c	Dihomo-gamma-linolenyl coenzyme A	C41H64N7O17P3S
arachdcoa_c	C20:4-CoA	C41H62N7O17P3S
dmnoncoa_m	4,8 dimethylnonanoyl-CoA	C32H54N7O17P3S
HC00619_c	Ferrocytochrome B5	X
pmtcoa_c	Palmitoyl-CoA (n-C16:0CoA)	C37H62N7O17P3S
HC00617_c	Ferricytochrome B5	X
hdcoa_c	Hexadecenoyl-CoA (n-C16:1CoA)	C37H60N7O17P3S
M01197_e	7Z-Hexadecenoic Acid	C16H29O2
M01197_c	7Z-Hexadecenoic Acid	C16H29O2
bz_c	Benzoate	C7H5O2
bz_m	Benzoate	C7H5O2
pchol2ste_hs_e	2-Stearoylglycerophosphocholine	C26H55NO7P
dodecanac_x	Dodecanedioic Acid	C12H20O4
dodecanac_c	Dodecanedioic Acid	C12H20O4
lnlncg_l	Gamma-linolenic acid	C18H29O2
lnlncg_r	Gamma-linolenic acid	C18H29O2
retinol_cis_13_c	Cis-13-retinol	C20H30O
pcholn28_hs_c	Lysopc A C28:0	C36H75NO7P
lald__D_c	D-Lactaldehyde	C3H6O2
lgt__S_c	(R)-S-Lactoylglutathione	C13H20N3O8S
utp_e	UTP C9H11N2O15P3	C9H11N2O15P3
udp_e	UDP C9H11N2O12P2	C9H11N2O12P2
M02613_r	Nonadecanoic Acid	C19H37O2
M02612_r	Nonadecanoyl Coenzyme A	C40H68N7O17P3S
icit_c	Isocitrate	C6H5O7
icit_m	Isocitrate	C6H5O7
ac_e	Acetate	C2H3O2
ac_c	Acetate	C2H3O2
M00116_c	7Z-Octadecenoyl Coenzyme A	C39H64N7O17P3S
dgtp_n	DGTP C10H12N5O13P3	C10H12N5O13P3
ump_n	UMP C9H11N2O9P	C9H11N2O9P
dgdp_n	DGDP C10H12N5O10P2	C10H12N5O10P2
andrstandn_c	5alpha-androstane-3,17-dione	C19H28O2
andrstrn_c	Andrstrn c	C19H30O2
HC01405_x	3S-Hydroxy-Octanoyl Coenzyme A	C29H46N7O18P3S
HC01406_x	3-Oxo-Octanoyl Coenzyme A	C29H44N7O18P3S
HC02205_e	Prostaglandin-b2	C20H29O4
HC02180_c	Thromboxane-b2	C20H33O6
HC02180_r	Thromboxane-b2	C20H33O6
gchola_e	Glycocholate	C26H43NO6
gchola_c	Glycocholate	C26H43NO6
3hpp_m	3-Hydroxypropanoate	C3H5O3
msa_m	Malonate semialdehyde	C3H3O3
s2l2n2m2masn_l	De-Fuc form of PA6	C84H135N6O61X
Asn_X_Ser_Thr_l	Asn X Ser FSLASH Thr l	XH
s2l2n2m2m_l	De-Fuc form of PA6 (w/o peptide linkage)	C84H136N6O62
M00020_c	13Z-Octadecenoyl Coenzyme A	C39H64N7O17P3S
odecrn_c	Octadecenoyl carnitine	C25H47NO4
ctp_m	CTP C9H12N3O14P3	C9H12N3O14P3
pa_hs_m	Phosphatidic acid (homo sapiens)	C3H5O4PRCO2R2CO2
cdpdag_hs_m	CDP diacylglycerol (homo sapiens)	C12H17N3O11P2RCO2R2CO2
o2_m	O2 O2	O2
xol7ah2_m	3alpha,7alpha-Dihydroxy-5beta-cholestane	C27H48O2
xol7ah3_m	3alpha,7alpha,26-Trihydroxy-5beta-cholestane	C27H48O3
M02956_e	Tags-Chylomicron-Pool	C6H5O6R3
aps_c	Adenosine 5-phosphosulfate	C10H12N5O10PS
prostgd2_r	Prostaglandin D2	C20H31O5
6epvs_e	6-epipravastatin	C23H35NaO7
6epvs_c	6-epipravastatin	C23H35NaO7
prostgd2_e	Prostaglandin D2	C20H31O5
Rtotal_e	Rtotal c	CO2R
Rtotalcoa_c	Rtotalcoa c	CO2RC21H31N7O15P3S
acmana_e	N-Acetyl-D-mannosamine	C8H15NO6
cs_b_l	Chondroitin sulfate B / dermatan sulfate (IdoA2S-GalNAc4S), free chain	C45H66N2O49S4
docosdiac_c	Docosanedioicacid	C22H40O4
docosdiac_e	Docosanedioicacid	C22H40O4
Lcyst_c	L-Cysteate	C3H6NO5S
akg_c	2-Oxoglutarate	C5H4O5
CE1617_r	9-cis-retinoate	C20H27O2
CE5166_x	25(S)-Trihydroxycoprostanoyl Coenzyme A	C48H76N7O20P3S
cholcoar_x	3alpha,7alpha,12alpha-Trihydroxy-5beta-cholestanoyl-CoA	C48H76N7O20P3S
mi1p__D_n	1D-myo-Inositol 1-phosphate	C6H11O9P
cholcoaone_x	3alpha,7alpha,12alpha-Trihydroxy-5beta-24-oxocholestanoyl-CoA	C48H74N7O21P3S
cholcoa_x	Choloyl-CoA(4-)	C45H70N7O20P3S
arachd_r	Arachidonic acid	C20H31O2
12HPET_r	12-Hydroperoxyeicosa-5,8,10,14-tetraenoate	C20H31O4
cholcoar_c	3alpha,7alpha,12alpha-Trihydroxy-5beta-cholestanoyl-CoA	C48H76N7O20P3S
lnlccrn_c	Linoleyl carnitine	C25H45NO4
lnlccrn_e	Linoleyl carnitine	C25H45NO4
fucfucfucgalacglc13galacglcgal14acglcgalgluside_hs_e	(Gal)4 (Glc)1 (GlcNAc)3 (LFuc)3 (Cer)1	C90H155N4O54RCO
6pgc_r	6-Phospho-D-gluconate	C6H10O10P
12dgr120_e	1,2-Diacyl-sn-glycerol (didodecanoyl, n-C12:0)	C27H52O5
cdpea_e	CDPethanolamine C11H19N4O11P2	C11H19N4O11P2
ksi_deg12_l	Keratan sulfate I, degradation product 12	C174H279N12O153S9
M03153_e	17Z-Hexacosenoic Acid	C26H49O2
M03153_c	17Z-Hexacosenoic Acid	C26H49O2
kynate_e	4-Hydroxy-2-quinolinecarboxylic acid	C10H6NO3
kynate_c	4-Hydroxy-2-quinolinecarboxylic acid	C10H6NO3
pcholn201_hs_e	1-Eicosenoylglycerophosphocholine (Delta 11) ,Sn1-Lpc (20:1)	C28H57NO7P
ethamp_e	Ethanolamine phosphate C2H7NO4P	C2H7NO4P
dhcholoylcoa_x	3alpha,7alpha-Dihydroxy-5beta-cholest-24-enoyl-CoA	C48H74N7O19P3S
thcholoylcoa_x	3alpha,7alpha,24-Trihydroxy-5beta-cholestanoyl-CoA	C48H76N7O20P3S
xol27oh_c	27-Hydroxycholesterol	C27H46O2
xol27oh_e	27-Hydroxycholesterol	C27H46O2
tettet6coa_x	Tetracosatetraenoyl coenzyme A	C45H70N7O17P3S
adrncoa_x	Adrenyl coenzyme A	C43H66N7O17P3S
gm2_hs_c	Ganglioside GM2 (homo sapiens)	C49H85N3O25RCO
acnam_c	N-Acetylneuraminate	C11H18NO9
ga2_hs_c	GA2 (homo sapiens)	C38H69N2O17RCO
tcdca3s_c	Taurochenodeoxycholic acid 3-sulfate	C26H44NO9S2
M03051_e	Tridecanoic Acid	C13H25O2
M03051_c	Tridecanoic Acid	C13H25O2
34hpl_e	3 4 Hydroxyphenyl lactate C9H9O4	C9H9O4
M02052_m	Heneicosanoyl Coenzyme A	C42H72N7O17P3S
M00044_m	(2E)-Heneicosenoyl Coenzyme A	C42H70N7O17P3S
docosac_c	Behenate, Docosanoate	C22H43O2
docosac_e	Behenate, Docosanoate	C22H43O2
hpdcacoa_r	Heptadecanoyl coa	C38H64N7O17P3S
M01495_r	Cholest-5-En-3B-Yl (Heptadecanoate)	C44H78O2
ddcacoa_c	Dodecanoyl-CoA (n-C12:0CoA)	C33H54N7O17P3S
ddeccrn_c	Lauroyl Carnitine	C19H37NO4
core5_g	Core5 g	C16H27N2O10X
core5_e	Core5 g	C16H27N2O10X
M00004_r	10Z-Heptadecenoyl Coenzyme A	C38H62N7O17P3S
M01454_r	Cholest-5-En-3B-Yl (9Z-Heptadecenoate)	C44H76O2
em2emgacpail_hs_r	(phosphoethanolaminyl-dimannosyl),(phosphoethanolaminyl)-mannosyl-glucosaminyl-acylphosphatidylinositol (H7)	C53H100N3O35P3RCO2R2CO2
hmgcoa_m	Hydroxymethylglutaryl CoA C27H39N7O20P3S	C27H39N7O20P3S
hexde7coa_x	7-Hexadecenoyl Coenzyme A	C37H60N7O17P3S
mal__L_e	L-Malate	C4H4O5
paf_hs_e	1-alkyl 2-acteylglycerol 3-phosphocholine (homo sapiens)	C11H23O4NPRCO2
paf_hs_c	1-alkyl 2-acteylglycerol 3-phosphocholine (homo sapiens)	C11H23O4NPRCO2
glu__L_l	L-Glutamate	C5H8NO4
akg_e	2-Oxoglutarate	C5H4O5
homoval_c	Homovanillate	C9H9O4
homoval_e	Homovanillate	C9H9O4
diholineth_e	Dihomo-Gamma-Linolenoyl Ethanolamide	C22H39NO2
hs_pre7_g	Heparan sulfate, precursor 7	C73H109N4O58X
udpglcur_g	UDP-D-glucuronate	C15H19N2O18P2
hs_pre8_g	Heparan sulfate, precursor 8	C79H116N4O64X
M01582_e	11Z-Docosenoic Acid	C22H41O2
trideceth_e	Tridecanoyl Thanolamide (C13:0)	C15H31NO2
6thf_m	Hexaglutamyl folate (THF)	C44H51N12O21
7thf_m	Heptaglutamyl folate (THF)	C49H57N13O24
thbpt4acam_n	Tetrahydrobiopterin-4a-carbinolamine	C9H15N5O4
CE5236_n	O2-4a-cyclic-tetrahydrobiopterin	C9H13N5O3
34dhpe_c	3,4-Dihydroxyphenylethanol	C8H10O3
gd3_hs_c	GD3 (homo sapiens)	C52H88N3O28RCO
oagd3_hs_c	9-O-Acetylated GD3 (homo sapiens)	C54H90N3O29RCO
cspg_e_l	Chondroitin sulfate E (GalNAc4,6diS-GlcA) proteoglycan	C45H63N2O54S6X
cs_e_l	Chondroitin sulfate E (GalNAc4,6diS-GlcA), free chain	C45H64N2O55S6
dcsptn1coa_x	Docosa-4,7,10,13,16-pentaenoyl coenzyme A	C43H64N7O17P3S
3ivcrn_c	3-Hydroxy-Isovaleryl Carnitine	C12H23NO5
pmtcrn_c	L-Palmitoylcarnitine	C23H45NO4
pmtcrn_m	L-Palmitoylcarnitine	C23H45NO4
tdca3s_c	Taurodeoxycholic acid 3-sulfate	C26H43NO9S2
hdca_l	Hexadecanoate (n-C16:0)	C16H31O2
hdca_r	Hexadecanoate (n-C16:0)	C16H31O2
phe__L_m	L-Phenylalanine	C9H11NO2
M00770_m	3-Demethylubiquinol-10	C58H92O4
amet_m	S-Adenosyl-L-methionine	C15H23N6O5S
ahcys_m	S-Adenosyl-L-homocysteine	C14H20N6O5S
HC02180_e	Thromboxane-b2	C20H33O6
gm3_hs_c	Ganglioside GM3 (homo sapiens)	C41H72N2O20RCO
udpacgal_c	UDP-N-acetyl-D-galactosamine	C17H25N3O17P2
M03022_x	Trans,Cis-Myristo-2,5-Dienoyl Coenzyme A	C35H54N7O17P3S
M01573_x	Cis-(3S)-Hydroxytetradec-5-Enoyl Coenzyme A	C35H56N7O18P3S
dgsn_e	Deoxyguanosine	C10H13N5O4
4aabutn_e	4 Acetamidobutanoate C6H10NO3	C6H10NO3
4aabutn_c	4 Acetamidobutanoate C6H10NO3	C6H10NO3
35dhpvs_c	3-alpha,5beta-dihydroxy-pravastatin / 3-alpha5beta6beta-trihydroxy pravastatin	C23H34NaO9
35dhpvs_e	3-alpha,5beta-dihydroxy-pravastatin / 3-alpha5beta6beta-trihydroxy pravastatin	C23H34NaO9
pheme_c	Protoheme C34H30FeN4O4	C34H30FeN4O4
biliverd_c	Biliverdin cytosol	C33H32N4O6
co_c	Carbon monoxide	CO
cysi__L_e	L Cystine C6H12N2O4S2	C6H12N2O4S2
ctdecdcoa_m	Cis2Trans4Decadienoyl Coenzyme A	C31H46N7O17P3S
dece3coa_m	3-Decenoyl Coenzyme A	C31H48N7O17P3S
pail345p_hs_n	Phosphatidylinositol-3,4,5-trisphosphate (Homo sapiens)	C9H13O18P4RCO2R2CO2
pail45p_hs_n	Phosphatidylinositol 4,5-bisphosphate (Homo sapiens)	C9H14O15P3RCO2R2CO2
CE4850_c	3-oxo-docosa-10,13,16,19-all-cis-tetraenoyl-CoA	C43H64N7O18P3S
ksi_deg15_l	Keratan sulfate I, degradation product 15	C160H257N11O140S8
pailste_hs_e	1-Stearoylglycerophosphoinositol	C27H52O12P
dolmanp_U_r	Dolichyl phosphate D-mannose, human uterine homolog	C1085H1780O90P10
dolp_U_r	Dolichol phosphate, human uterine homolog	C1025H1670O40P10
mem2emgacpail_hs_r	({[(mannosyl),(phosphoethanolaminyl)]-dimannosyl},{phosphoethanolaminyl})-mannosyl-glucosaminyl-acylphosphatidylinositol (M4B)	C59H110N3O40P3RCO2R2CO2
retinol_cis_11_c	11-cis-Retinol	C20H30O
retinal_11_cis_c	11-cis-Retinal	C20H28O
CE5253_c	17beta-estradiol-3,4-semiquinone	C18H22O3
CE5253_l	17beta-estradiol-3,4-semiquinone	C18H22O3
pydxn_e	Pyridoxine	C8H11NO3
tddedicoa_m	Trans3,6Dodecadienoyl Coenzyme A	C33H50N7O17P3S
tddedi2coa_m	Trans2,6Dodecadienoyl Coenzyme A	C33H50N7O17P3S
M01455_r	Cholesterol-Ester-11,14,17-Eico	C47H78O2
M00010_r	11Z,14Z,17Z-Eicosatrienoic Acid	C20H33O2
gd2_hs_g	GD2 (homo sapiens)	C60H101N4O33RCO
m2gacpail_hs_r	Dimannosyl-glucosaminyl-acylphosphatidylinositol (H3)	C43H78NO24PRCO2R2CO2
memgacpail_hs_r	(mannosyl),(phosphoethanolaminyl)-mannosyl-glucosylaminyl-acylphosphatidylinositol (B)	C45H84N2O27P2RCO2R2CO2
pppg9_c	Protoporphyrinogen IX	C34H38N4O4
pppg9_m	Protoporphyrinogen IX	C34H38N4O4
sphmyln_hs_l	Sphingomyelin (homo sapiens)	C23H48N2O5PRCO
sphmyln_hs_r	Sphingomyelin (homo sapiens)	C23H48N2O5PRCO
gncore2_g	GlcNAc-alpha-1,4-Core 2	C30H50N3O20X
hdcea_r	Hexadecenoate (n-C16:1)	C16H29O2
HC00319_m	Malonate; propanedioate	C3H2O4
atp_e	ATP C10H12N5O13P3	C10H12N5O13P3
dha_e	Dihydroxyacetone	C3H6O3
adp_e	ADP C10H12N5O10P2	C10H12N5O10P2
dhap_e	Dihydroxyacetone phosphate	C3H5O6P
hgentis_e	Homogentisate C8H7O4	C8H7O4
trdrd_c	Reduced thioredoxin	XH2
dcdp_c	DCDP C9H12N3O10P2	C9H12N3O10P2
trdox_c	Oxidized thioredoxin	X
mlthf_c	5,10-Methylenetetrahydrofolate	C20H21N7O6
5mthf_c	5-Methyltetrahydrofolate	C20H24N7O6
CE5797_e	Neuromedin N	C32H51N5O7
im4ac_e	Imidazole-4-acetate	C5H5N2O2
im4ac_c	Imidazole-4-acetate	C5H5N2O2
crn_e	L-Carnitine	C7H15NO3
o2s_c	Superoxide anion	O2
o2s_m	Superoxide anion	O2
M00234_e	1,2-Diacylglycerol-Chylomicron-Pool	C5H6O5R2
M01807_e	Fatty-Acid-Chylomicron-Pool	CHO2R
leuktrB4woh_m	W-hydroxyl leukotriene B4	C20H31O5
CE2053_m	20-oxo-leukotriene B4	C20H29O5
chsterol_m	Chsterol c	C27H46O
ha_deg1_l	Hyaluronan degradation product 1	C22H33N2O16
ha_pre1_l	Hyaluronan biosynthesis, precursor 1	C14H20NO11
10fthf_c	10-Formyltetrahydrofolate	C20H21N7O7
gar_c	N1-(5-Phospho-D-ribosyl)glycinamide	C7H14N2O8P
fgam_c	N2-Formyl-N1-(5-phospho-D-ribosyl)glycinamide	C8H13N2O9P
gm1_hs_c	Ganglioside GM1 (homo sapiens)	C55H95N3O30RCO
ga1_hs_c	GA1 (homo sapiens)	C44H79N2O22RCO
leuktrB4woh_c	W-hydroxyl leukotriene B4	C20H31O5
leuktrB4woh_e	W-hydroxyl leukotriene B4	C20H31O5
lnlncgcoa_m	Gamma-linolenoyl-CoA	C39H60N7O17P3S
h2o2_m	Hydrogen peroxide	H2O2
ahandrostan_r	3alpha-Hydroxy-5beta-androstan-17-one	C19H30O2
ahandrostanglc_r	Etiocholan-3alpha-ol-17-one 3-glucuronide	C25H38O8
M00021_e	13Z,16Z-Docosadienoic Acid	C22H39O2
M00067_c	(2E)-Tricosenoyl Coenzyme A	C44H74N7O17P3S
M03047_c	Tricosanoyl Coenzyme A	C44H76N7O17P3S
CE2251_x	3-oxoicosanoyl-CoA(4-)	C41H68N7O18P3S
stcoa_x	Stearoyl-CoA (n-C18:0CoA)	C39H66N7O17P3S
o2s_n	Superoxide anion	O2
h2o2_n	Hydrogen peroxide	H2O2
o2_n	O2 O2	O2
ksii_core4_pre9_g	Keratan sulfate II biosynthesis, precursor 9	C83H133N7O64S2X
udpgal_g	UDPgalactose	C15H22N2O17P2
ksii_core4_pre10_g	Keratan sulfate II biosynthesis, precursor 10	C89H143N7O69S2X
dcholcoa_c	Chenodeoxycholoyl coenzyme a	C45H70N7O19P3S
pa_hs_r	Phosphatidic acid (homo sapiens)	C3H5O4PRCO2R2CO2
pcholhep_hs_e	1-Heptadecanoylglycerophosphocholine	C25H53NO7P
acorn_c	N2-Acetyl-L-ornithine	C7H14N2O3
acorn_e	N2-Acetyl-L-ornithine	C7H14N2O3
elaid_c	Elaidic acid	C18H33O2
M00127_c	9E-Octadecenoic Acid	C39H64N7O17P3S
selmeth_e	Selenomethionine	C5H11NO2Se
selmeth_c	Selenomethionine	C5H11NO2Se
ppmi12346p_c	5 Diphosphoinositol pentakisphosphate C6H6O27P7	C6H6O27P7
ppmi12346p_n	5 Diphosphoinositol pentakisphosphate C6H6O27P7	C6H6O27P7
docohexcoa_x	2,4,7,10,13,16-Docosahexenoyl Coenzyme A	C43H62N7O17P3S
glcur_c	D-Glucuronate	C6H9O7
guln__L_c	L-gulonate	C6H11O7
docoscoa_m	Docosanoyl Coenzyme A	C43H74N7O17P3S
CE2242_m	Trans-docos-2-enoyl-CoA	C43H72N7O17P3S
sphmyln181221_hs_c	Sm (D18:1/22:1), Sphingomyelin	C45H90N2O6P
sphmyln181221_hs_e	Sm (D18:1/22:1), Sphingomyelin	C45H90N2O6P
sphmyln1824_hs_c	Sm (D18:0/24:0), Sphingomyelin	C47H98N2O6P
sphmyln1824_hs_e	Sm (D18:0/24:0), Sphingomyelin	C47H98N2O6P
hpdca_c	Heptadecanoate C170 C17H33O2	C17H33O2
hpdca_e	Heptadecanoate C170 C17H33O2	C17H33O2
prostgf2_e	Prostaglandin F2alpha	C20H33O5
cholp_c	Choline phosphate C5H13NO4P	C5H13NO4P
cdpchol_c	CDPcholine C14H25N4O11P2	C14H25N4O11P2
dopaqn_c	L-dopaquinone	C9H9NO4
ethamp_r	Ethanolamine phosphate C2H7NO4P	C2H7NO4P
HC00591_m	2-oxoglutaramate	C5H6NO4
dhf_c	7,8-Dihydrofolate	C19H19N7O6
galgalgalthcrm_hs_c	Gal-Gal-Gal-Gal-Gal-Glc-Cer (homo sapiens)	C54H96NO32RCO
galgalgalthcrm_hs_g	Gal-Gal-Gal-Gal-Gal-Glc-Cer (homo sapiens)	C54H96NO32RCO
lnlccrn_m	Linoleyl carnitine	C25H45NO4
hista_c	Histamine extracellular	C5H10N3
M01141_x	5Z-Tetradecenoyl Coenzyme A	C35H56N7O17P3S
sphmyln18117_hs_c	Sm (D18:1/17:0), Sphingomyelin	C40H82N2O6P
sphmyln18117_hs_e	Sm (D18:1/17:0), Sphingomyelin	C40H82N2O6P
pcholpalme_hs_e	1-Palmitoleoylglycerophosphocholine (Delta 9)	C24H49NO7P
M01497_r	Cholesterol-Ester-Hexecose	C53H94O2
octdececoa_c	Octadecenoyl Coenzyme A	C39H64N7O17P3S
octdececrn_c	Octadecenoyl Carnitine (Hypothetical, Position Of Double Bond Unknown)	C25H47NO4
cmp_l	CMP C9H12N3O8P	C9H12N3O8P
3ohodcoa_c	3-Oxooctadecanoyl-CoA	C39H64N7O18P3S
CE2248_c	3-hydroxyoctadecanoyl-CoA(4-)	C39H66N7O18P3S
3thexddcoa_m	3-Hydroxy Trans7,10-Hexadecadienoyl Coenzyme A	C37H58N7O18P3S
3thexddcoa_c	3-Hydroxy Trans7,10-Hexadecadienoyl Coenzyme A	C37H58N7O18P3S
prist_e	Pristanic acid	C19H37O2
Lkynr_e	L Kynurenine C10H12N2O3	C10H12N2O3
ttdcrn_c	Tetradecanoyl carnitine	C21H41NO4
ttdcrn_m	Tetradecanoyl carnitine	C21H41NO4
aacoa_c	Acetoacetyl-CoA	C25H36N7O18P3S
CE4803_m	3-Oxo-4(R),8-Dimethyl-Nonanoyl Coenzyme A	C32H50N7O18P3S
M03019_m	Trans,Cis-Hexadeca-2,7-Dienoyl Coenzyme A	C37H58N7O17P3S
M00172_m	(S)-3-Hydroxy-7-Hexadecenoyl Coenzyme A	C37H60N7O18P3S
T_antigen_g	T antigen (core 1)	C14H24NO10X
minohp_c	Myo-Inositol hexakisphosphate	C6H6O24P6
minohp_n	Myo-Inositol hexakisphosphate	C6H6O24P6
didp_n	DIDP; 2-deoxyinosine-5-diphosphate(3-)	C10H11N4O10P2
ditp_n	DITP(4-)	C10H11N4O13P3
10fthf5glu_m	10-formyltetrahydrofolate-[Glu](5)	C40H45N11O19
10fthf5glu_c	10-formyltetrahydrofolate-[Glu](5)	C40H45N11O19
lac__D_e	D-Lactate	C3H5O3
c4crn_e	Butyryl carnitine	C11H21NO4
M01191_m	7Z-Hexadecenoyl Coenzyme A	C37H60N7O17P3S
pchollinl_hs_e	1-Linoleoylglycerophosphocholine (Delta 9,12)	C26H51NO7P
glysar_c	Glycylsarcosine	C5H10N2O3
gtp_c	GTP C10H12N5O14P3	C10H12N5O14P3
35cgmp_c	3,5-Cyclic GMP	C10H11N5O7P
estriol_r	Estriol c	C18H24O3
estriol_c	Estriol c	C18H24O3
arachdcrn_c	C20:4 carnitine	C27H45NO4
man1p_c	D-Mannose 1-phosphate	C6H11O9P
gdpmann_c	GDP-D-mannose	C16H23N5O16P2
datp_c	DATP C10H12N5O12P3	C10H12N5O12P3
man_c	D-Mannose	C6H12O6
dadp_c	DADP C10H12N5O9P2	C10H12N5O9P2
man6p_c	D-Mannose 6-phosphate	C6H11O9P
13_cis_retnglc_e	13-cis-retinoyl glucuronide	C26H35O8
ahcys_e	S-Adenosyl-L-homocysteine	C14H20N6O5S
lthstrl_c	5alpha-Cholest-7-en-3beta-ol	C27H46O
7dhchsterol_c	Cholesta-5,7-dien-3beta-ol	C27H44O
M02837_e	Retinyl Palmitate	C36H58O3
hdca_e	Hexadecanoate (n-C16:0)	C16H31O2
HC02022_r	Cholest-5-En-3Beta-Yl Octadecanoate	C45H80O2
ocdca_r	Octadecanoate (n-C18:0)	C18H35O2
ddeccrn_e	Lauroyl Carnitine	C19H37NO4
prostgh2_r	Prostaglandin H2	C20H31O5
prostge2_r	Prostaglandin E2	C20H31O5
meoh_e	Methanol	CH4O1
dudp_n	DUDP C9H11N2O11P2	C9H11N2O11P2
5ohhexa_c	5-Hydroxyhexanoic Acid	C6H11O3
5ohhexa_e	5-Hydroxyhexanoic Acid	C6H11O3
CE2084_c	5-oxo-(6E,8Z,11Z,14Z)-eicosatetraenoic acid	C20H29O3
CE5178_c	5-oxo-6-trans-leukotriene B4	C20H29O4
2docopencoa_x	2,7,10,13,16-Docosapentenoyl Coenzyme A	C43H64N7O17P3S
eitetcoa_x	5,8,11,14-Eicosatetraenoyl Coenzyme A	C41H62N7O17P3S
dpcoa_c	Dephospho-CoA	C21H33N7O13P2S
cs_e_deg4_l	Chondroitin sulfate E (GalNAc4,6diS-GlcA), degradation product 4	C31H46NO38S4
cs_e_deg5_l	Chondroitin sulfate E (GalNAc4,6diS-GlcA), degradation product 5	C31H47NO35S3
M00899_m	3-Oxopentanoyl Coenzyme A	C26H38N7O18P3S
ppcoa_m	Propanoyl-CoA	C24H36N7O17P3S
lthstrl_e	5alpha-Cholest-7-en-3beta-ol	C27H46O
cholcoads_m	3alpha,7alpha,12alpha-Trihydroxy-5beta-cholest-24-enoyl-CoA	C48H74N7O20P3S
HC01459_m	3alpha,7alpha,12alpha,24-Tetrahydroxy-5beta-cholestanoyl-CoA	C48H76N7O21P3S
acgam_r	N-Acetyl-D-glucosamine	C8H15NO6
itacon_m	Itaconate C5H4O4	C5H4O4
itaccoa_m	Itaconyl CoA C26H35N7O19P3S	C26H35N7O19P3S
strch2_e	Starch, structure 2 (1,6-{2[1,4-Glc], [1,4-Glc]})	C18H32O16
cytd_c	Cytidine	C9H13N3O5
M01869_g	(GlcNAc)6 (Man)3 (Asn)1	C82H135N8O55
gm1_hs_g	Ganglioside GM1 (homo sapiens)	C55H95N3O30RCO
gd1a_hs_g	GD1a (homo sapiens)	C66H111N4O38RCO
HC02136_c	Glycogenin-G7G1	C48H81O41X
glygn3_c	Glycogen, structure 3 (glycogenin-7[1,4-Glc])	C42H71O36X
M02683_c	Paragloboside	C45H79N2O23R
acglcgal14acglcgalgluside_hs_c	NLc5Cer	C52H92N3O27RCO
6pgl_c	6-phospho-D-glucono-1,5-lactone	C6H9O9P
sl__L_e	Sl L c	C3H4O6S
3mhis_e	3-Methylhistidine	C7H11N3O2
3mhis_c	3-Methylhistidine	C7H11N3O2
strdnc_e	Stearidonic acid C18:4, n-3	C18H27O2
cysam_c	Cysteamine C2H8NS	C2H8NS
pnto__R_c	(R)-Pantothenate	C9H16NO5
odecoa_r	Octadecenoyl-CoA (n-C18:1CoA)	C39H64N7O17P3S
prostge2_e	Prostaglandin E2	C20H31O5
dlnlcgcrn_c	Dihomo-gamma-linolenyl carnitine	C27H47NO4
dlnlcgcrn_m	Dihomo-gamma-linolenyl carnitine	C27H47NO4
pan4p_m	Pantetheine 4-phosphate	C11H21N2O7PS
dpcoa_m	Dephospho-CoA	C21H33N7O13P2S
HC02021_r	Cholesterol-ester-palmn	C43H74O2
prostgh2_c	Prostaglandin H2	C20H31O5
asp__L_e	L-Aspartate	C4H6NO4
cholp_l	Choline phosphate C5H13NO4P	C5H13NO4P
crm_hs_l	Ceramide (homo sapiens)	C18H36NO2RCO
M00673_c	2-Phenylacetamide	C8H9NO
pac_c	Phenylacetic acid	C8H7O2
M01487_r	Cholest-5-En-3B-Yl (9Z-Tetradecenoate)	C41H70O2
ttdcea_r	Tetradecenoate (n-C14:1)	C14H25O2
M02613_e	Nonadecanoic Acid	C19H37O2
M02613_c	Nonadecanoic Acid	C19H37O2
2amac_c	2-Aminoacrylate	C3H5NO2
stcrn_c	Stearoylcarnitine	C25H49NO4
hexe3coa_x	3-Hexenoyl Coenzyme A	C27H40N7O17P3S
hx2coa_x	Trans-Hex-2-enoyl-CoA	C27H40N7O17P3S
pnto__R_e	(R)-Pantothenate	C9H16NO5
1a25dhvitd3_n	1-alpha,25-Dihydroxyvitamin D3	C27H44O3
hexccoa_c	Hexacosanoyl CoA n C260CoA C47H82N7O17P3S	C47H82N7O17P3S
hexccoa_x	Hexacosanoyl CoA n C260CoA C47H82N7O17P3S	C47H82N7O17P3S
CE2438_m	3(S)-Hydroxy-6Z,9Z,12Z-Octadecatrienoyl Coenzyme A	C39H60N7O18P3S
CE2439_m	3-Oxo-6Z,9Z,12Z-Octadecatrienoyl Coenzyme A	C39H58N7O18P3S
M00017_c	13Z-Eicosenoic Acid	C20H37O2
M00017_e	13Z-Eicosenoic Acid	C20H37O2
CE2434_m	Trans,Cis,Cis-2,9,12-Octadecatrienoyl Coenzyme A	C39H60N7O17P3S
3ddecdicoa_x	3,6-Dodecadienoyl Coenzyme A	C33H50N7O17P3S
2ddecdicoa_x	2,6-Dodecadienoyl Coenzyme A	C33H50N7O17P3S
thf_e	5,6,7,8-Tetrahydrofolate	C19H21N7O6
ocdca_c	Octadecanoate (n-C18:0)	C18H35O2
eipencoa_x	2,5,8,11,14-Eicosapentaenoyl Coenzyme A	C41H60N7O17P3S
3octdectecoa_x	3,6,9,12-Octadecatetraenoyl Coenzyme A	C39H58N7O17P3S
gluside_hs_l	Glucocerebroside (homo sapiens)	C24H46NO7RCO
glc__D_l	D-Glucose	C6H12O6
gq1b_hs_c	GQ1b (homo sapiens)	C88H143N6O54RCO
docteteth_e	Docosatetraenoyl Ethanolamide (22:4, Delta 7, 10, 13, 16)	C24H41NO2
M00978_c	7Alpha,24-Dihydroxycholest-4-En-3-One	C27H44O3
M00976_c	4-Cholesten-7,12,24-Triol-3-One	C27H44O4
aacoa_x	Acetoacetyl-CoA	C25H36N7O18P3S
3hbcoa_x	(S)-3-Hydroxybutanoyl-CoA	C25H38N7O18P3S
tdcoa_c	Tetradecanoyl-CoA (n-C14:0CoA)	C35H58N7O17P3S
galside_hs_l	Galactocerebroside (homo sapiens)	C24H46NO7RCO
pcholhep_hs_c	1-Heptadecanoylglycerophosphocholine	C25H53NO7P
ahcys_r	S-Adenosyl-L-homocysteine	C14H20N6O5S
hs_deg19_l	Heparan sulfate, degradation product 19	C43H67N2O42S2
hs_deg20_l	Heparan sulfate, degradation product 20	C45H68N2O43S2
hepdeceth_e	Heptadecanoyl Thanolamide (C17:0)	C19H39NO2
hexdeceeth_e	Hexadecenoyl Ethanolamide, C16:1-Ethanolamide (Delta 9)	C18H35NO2
pelinl_hs_e	1-Linoleoylglycerophosphoethanolamine (Delta 9,12)	C23H44NO7P
lineth_e	Linoleoyl Ethanolamide	C20H37NO2
dgdp_c	DGDP C10H12N5O10P2	C10H12N5O10P2
dgtp_c	DGTP C10H12N5O13P3	C10H12N5O13P3
pmtcoa_m	Palmitoyl-CoA (n-C16:0CoA)	C37H62N7O17P3S
3hexdcoa_m	3-hydroxyhexadecanoylcoa	C37H62N7O18P3S
arachd_x	Arachidonic acid	C20H31O2
arachdcoa_x	C20:4-CoA	C41H62N7O17P3S
dnad_n	Deamino-NAD+	C21H24N6O15P2
nh4_n	Ammonium	H4N
amp_n	AMP C10H12N5O7P	C10H12N5O7P
nad_n	Nicotinamide adenine dinucleotide	C21H26N7O14P2
CE7085_e	5-HEPE; 5-hydroxyeicosapentaenoate	C20H29O3
tmndnccoa_x	Timnodonyl coenzyme A	C41H60N7O17P3S
carn_c	L-Carnosine	C9H14N4O3
aqcobal_e	Aquacob(III)alamin	C62H93CoN13O15P
hyptaur_c	Hypotaurine; 2-Aminoethanesulfinic acid	C2H7NO2S
M02611_m	Nonadecanoylcarnitine	C26H51NO4
M02611_c	Nonadecanoylcarnitine	C26H51NO4
M02195_c	Fuc-alpha1->2Gal-beta1->3GlcNAc-beta1->3Gal-beta1->4Glc-beta1-1Cer	C50H89N2O26RCO
udpgal_c	UDPgalactose	C15H22N2O17P2
CE6508_c	5-hydroperoxy-EPA	C20H29O4
oh1_e	Hydroxide ion HO	HO
M00020_r	13Z-Octadecenoyl Coenzyme A	C39H64N7O17P3S
M01464_r	Cholesterol-Ester-13-Octade	C45H78O2
co2_m	CO2 CO2	CO2
4abut_n	4-Aminobutanoate	C4H9NO2
M00959_c	4-Formyl-5-Cholesta-8,24-Dien-3-Ol	C28H44O2
M00955_c	4-Carboxy-5-Cholesta-8,24-Dien-3-Ol	C28H44O3
CE2243_c	Trans-eicos-2-enoyl-CoA	C41H68N7O17P3S
na1_x	Sodium	Na
taur_x	Taurine C2H7NO3S	C2H7NO3S
3hbcoa__R_c	(R)-3-Hydroxybutyryl-CoA	C25H38N7O18P3S
crm_hs_e	Ceramide (homo sapiens)	C18H36NO2RCO
pcholn205_hs_c	1-Eicosapentenoylglycerophosphocholine (Delta 5, 8, 11, 14, 17), Sn1-Lpc (20:5)	C28H49NO7P
succ_e	Succinate	C4H4O4
M00343_m	13Z,16Z,19Z-Docosatrienoyl Coenzyme A	C43H68N7O17P3S
M00342_m	13Z,16Z,19Z-Docosatrienoylcarnitine	C29H51NO4
leuktrB4_c	Leukotriene B4(1-)	C20H31O4
leuktrB4_r	Leukotriene B4(1-)	C20H31O4
idour_e	L-Iduronate	C6H9O7
idour_c	L-Iduronate	C6H9O7
M00019_c	13Z-Octadecenoic Acid	C18H33O2
dheas_e	Dehydroepiandrosterone sulfate	C19H27O5S
acald_c	Acetaldehyde	C2H4O
pcholn225_hs_c	1-Docosapentenoylglycerophosphocholine (Delta 7, 10, 13, 16, 19), Sn1-Lpc (22:5)-W3	C30H53NO7P
pcholn225_hs_e	1-Docosapentenoylglycerophosphocholine (Delta 7, 10, 13, 16, 19), Sn1-Lpc (22:5)-W3	C30H53NO7P
L2aadp_e	L 2 Aminoadipate C6H10NO4	C6H10NO4
C04805_e	5(S)-HETE	C20H31O3
tmndnccoa_c	Timnodonyl coenzyme A	C41H60N7O17P3S
pail5p_hs_c	1-Phosphatidyl-1D-myo-inositol 5-phosphate (Homo sapiens)	C9H15O12P2RCO2R2CO2
gm1_hs_l	Ganglioside GM1 (homo sapiens)	C55H95N3O30RCO
gm2_hs_l	Ganglioside GM2 (homo sapiens)	C49H85N3O25RCO
13_cis_retn_n	13-cis-retinoate	C20H27O2
M00085_c	(3S)-Hydroxy-Docasa-Cis,Cis-13,16-Dienoyl Coenzyme A	C43H70N7O18P3S
M03008_c	Trans,Cis,Cis-2,13,16-Docasatrienoyl Coenzyme A	C43H68N7O17P3S
M00117_e	7Z-Tetradecenoic Acid	C14H25O2
CE6504_c	1-hydroperoxy-8-carboxyoctyl 3,4-epoxynon-(2E)-enyl ether	C18H31O6
C08261_c	Azelaic acid; nonanedioic acid	C9H12O4
CE2577_c	4-oxo-2-nonenal	C9H14O2
tettet6coa_c	Tetracosatetraenoyl coenzyme A	C45H70N7O17P3S
leuktrA4_e	Leukotriene A4 cytosol	C20H29O3
leuktrA4_c	Leukotriene A4 cytosol	C20H29O3
thexdd_c	7Z,10Z-Hexadecadienoic Acid	C16H27O2
thexdd_e	7Z,10Z-Hexadecadienoic Acid	C16H27O2
lca24g_c	Lithocholic acid-24glucuronide, CDCA-24G	C30H47O9
lgnc_e	Lignoceric acid	C24H47O2
tetdec2coa_c	Tetradecadienoyl Coenzyme A	C35H54N7O17P3S
tetdec2crn_c	Tetradecadienoyl Carnitine	C21H37NO4
f1a_l	F1alpha	C22H37N2O15X
core6_l	Core6 g	C16H27N2O10X
co2_r	CO2 CO2	CO2
cholcoas_m	3alpha,7alpha,12alpha-Trihydroxy-5beta-cholestanoyl-CoA(S)	C48H76N7O20P3S
dolmanp_U_c	Dolichyl phosphate D-mannose, human uterine homolog	C1085H1780O90P10
ha_pre1_e	Hyaluronan biosynthesis, precursor 1	C14H20NO11
ptdca_e	Pentadecanoate C150 C15H29O2	C15H29O2
ptdca_c	Pentadecanoate C150 C15H29O2	C15H29O2
5aizc_c	5-amino-1-(5-phospho-D-ribosyl)imidazole-4-carboxylate	C9H11N3O9P
xol27oh_m	27-Hydroxycholesterol	C27H46O2
hs_deg7_l	Heparan sulfate, degradation product 7	C67H99N4O80S8
hs_deg8_l	Heparan sulfate, degradation product 8	C69H100N4O81S8
C05770_e	Coproporphyrin Iii	C36H34N4O8
btn_n	Biotin	C10H15N2O3S
10fthf5glu_l	10-formyltetrahydrofolate-[Glu](5)	C40H45N11O19
idp_c	IDP C10H11N4O11P2	C10H11N4O11P2
idp_n	IDP C10H11N4O11P2	C10H11N4O11P2
mi145p_c	1D myo Inositol 1 4 5 trisphosphate C6H9O15P3	C6H9O15P3
mi14p_c	1D-myo-Inositol 1,4-bisphosphate	C6H10O12P2
mthgxl_c	Methylglyoxal	C3H4O2
pcholar_hs_c	1-Arachidonoyl-Glycero-3-Phosphocholine	C28H51NO7P
pcholar_hs_e	1-Arachidonoyl-Glycero-3-Phosphocholine	C28H51NO7P
adpcoa_x	Adipoyl-CoA; 5-Carboxypentanoyl-CoA	C27H39N7O19P3S
c6dc_x	Adipoyl carnitine; 5-Carboxypentanoyl carnitine	C13H22NO6
gpail_hs_c	D-glucosaminylphosphatidylinositol	C15H28NO13PRCO2R2CO2
gacpail_hs_c	Glucosaminyl-acylphosphatidylinositol	C31H58NO14PRCO2R2CO2
N1aspmd_c	N1-Acetylspermidine	C9H23N3O
CE2056_r	20-dihydroxyleukotriene B4	C20H31O6
c8crn_c	Octanoyl carnitine	C15H29NO4
M00702_c	3(S)-Hydroxy-13-Cis-Eicosenoyl Coenzyme A	C41H68N7O18P3S
ppp9_c	Protoporphyrin	C34H32N4O4
but_m	Butyrate (n-C4:0)	C4H7O2
crm_hs_n	Ceramide (homo sapiens)	C18H36NO2RCO
udpgal_n	UDPgalactose	C15H22N2O17P2
citr__L_c	L-Citrulline	C6H13N3O3
citr__L_e	L-Citrulline	C6H13N3O3
dgdp_m	DGDP C10H12N5O10P2	C10H12N5O10P2
M00746_m	3Alpha,7Alpha,12Alpha,24-Tetrahydroxy-5Beta-Cholestan-26-Al	C27H46O5
M02977_m	TetraHCA	C27H47O4
profvscoa_x	Des-isoproylpropionic-acid-fluvastatin-CoA	C37H42FN8NaO17P3S
profvscoa_c	Des-isoproylpropionic-acid-fluvastatin-CoA	C37H42FN8NaO17P3S
sbt__D_c	D-Sorbitol	C6H14O6
apoC_c	Apocarboxlase (no lys residue)	XH
apoC_Lys_c	Apocarboxylase (Lys residue)	C6H13N2OX
eicostet_c	Eicosatetranoic acid	C20H31O2
acnam_n	N-Acetylneuraminate	C11H18NO9
CE5786_e	Kinetensin; Ile-Ala-Arg-Arg-His-Pro-Tyr-Phe-Leu	C56H87N17O11
CE5789_e	Kinetensin 1-8	C50H76N16O10
ppiogly_e	Propionyl-Glycine	C5H8NO3
bilirub_c	Bilirubin cytosol	C33H34N4O6
glyc_c	Glycerol	C3H8O3
hdd2coa_r	Trans-Hexadec-2-enoyl-CoA	C37H60N7O17P3S
icit_x	Isocitrate	C6H5O7
nadp_x	Nicotinamide adenine dinucleotide phosphate	C21H25N7O17P3
akg_x	2-Oxoglutarate	C5H4O5
co2_x	CO2 CO2	CO2
nadph_x	Nicotinamide adenine dinucleotide phosphate - reduced	C21H26N7O17P3
ala__D_e	D-Alanine	C3H7NO2
ala__D_c	D-Alanine	C3H7NO2
pcholole_hs_c	1-Oleoylglycerophosphocholine (Delta 9)	C26H53NO7P
Rtotal2_e	R total 2 position	CO2R2
2pg_c	D-Glycerate 2-phosphate	C3H4O7P
M01141_m	5Z-Tetradecenoyl Coenzyme A	C35H56N7O17P3S
M02976_m	Tetradecenoylcarnitine(9)	C21H39NO4
estriolglc_e	16-Glucuronide-estriol	C24H32O9
2m3hvac_e	2-Methyl-3-Hydroxy-Valerate	C6H11O3
C14826_c	12(13)-EpOME	C18H31O3
C14826_e	12(13)-EpOME	C18H31O3
tettet6_r	Tetracosatetraenoic acid n-6	C24H39O2
tettet6coa_r	Tetracosatetraenoyl coenzyme A	C45H70N7O17P3S
tmd_e	Torasemide	C16H19N4O3S
tmd_c	Torasemide	C16H19N4O3S
thbpt_e	Tetrahydrobiopterin	C9H15N5O3
strdnccoa_m	Stearidonyl coenzyme A	C39H58N7O17P3S
pcrn_e	Propionyl-carnitine	C10H19NO4
nh4_e	Ammonium	H4N
ocdca_e	Octadecanoate (n-C18:0)	C18H35O2
CE4843_c	Cis,cis-11,14-eicosadienoyl-CoA	C41H66N7O17P3S
M00008_c	11Z,14Z-Eicosadienoic Acid	C20H35O2
5adtststerone_r	5alpha-Dihydrotestosterone	C19H30O2
5adtststerone_c	5alpha-Dihydrotestosterone	C19H30O2
M00117_r	7Z-Tetradecenoic Acid	C14H25O2
HC10784_r	Cis-Myrist-7-Enoyl Coenzyme A	C35H56O17P3SN7
galside_hs_g	Galactocerebroside (homo sapiens)	C24H46NO7RCO
sphmyln181201_hs_e	Sm (D18:1/20:1), Sphingomyelin	C43H86N2O6P
lneldccoa_c	Linoelaidyl coenzyme A	C39H62N7O17P3S
lneldccrn_c	Linoelaidyl carnitine	C25H45NO4
4tmeabutn_e	4-Trimethylammoniobutanoate	C7H15NO2
Tyr_ggn_c	Tyr-194 of apo-glycogenin protein (primer for glycogen synthesis)	XOH
ggn_c	Primed glycogenin (glycogenin-8[1,4-Glc])	C48H81O41X
M03050_r	Tridecanoyl Coenzyme A	C34H56N7O17P3S
M01510_r	Cholesterol-Ester-Tridec	C40H70O2
HC01415_x	(2E)-Octenoyl Coenzyme A	C29H44N7O17P3S
10fthf6glu_m	10-formyltetrahydrofolate-[Glu](6)	C45H51N12O22
10fthf7glu_m	10-formyltetrahydrofolate-[Glu](7)	C50H57N13O25
dlnlcg_c	Dihomo-gamma-linolenic acid (n-6)	C20H33O2
dlnlcg_e	Dihomo-gamma-linolenic acid (n-6)	C20H33O2
pcresol_e	P-Cresol	C7H7O
dcsptn1crn_c	Docosa-4,7,10,13,16-pentaenoyl carnitine	C29H47NO4
dcsptn1crn_m	Docosa-4,7,10,13,16-pentaenoyl carnitine	C29H47NO4
txa2_e	Thromboxane A2	C20H31O5
abt_e	L Arabinitol C5H12O5	C5H12O5
abt_c	L Arabinitol C5H12O5	C5H12O5
lnlncacoa_m	Alpha-Linolenoyl-CoA	C39H60N7O17P3S
M02013_l	Gm2A:Gm2-Ganglioside	C50H86N3O26R
M02012_l	Gm2A	X
gm3_hs_l	Ganglioside GM3 (homo sapiens)	C41H72N2O20RCO
glc__D_g	D-Glucose	C6H12O6
lcts_g	Lactose C12H22O11	C12H22O11
gcald_c	Glycolaldehyde	C2H4O2
M00129_c	9E-Tetradecenoyl Coenzyme A	C35H56N7O17P3S
pcholn224_hs_e	1-Docosatetraenoylglycerophosphocholine (Delta 7, 10, 13, 16), Sn1-Lpc (22:4)	C30H55NO7P
pglyc_hs_c	Phosphatidylglycerol (homo sapiens)	C6H12O6PRCO2R2CO2
zymstnl_r	5alpha-cholest-8-en-3beta-ol	C27H46O
cspg_e_e	Chondroitin sulfate E (GalNAc4,6diS-GlcA) proteoglycan	C45H63N2O54S6X
dcacoa_c	Decanoyl-CoA (n-C10:0CoA)	C31H50N7O17P3S
HC02193_e	Glycolithocholate	C26H42NO4
HC02193_c	Glycolithocholate	C26H42NO4
glyc3p_m	Glycerol 3-phosphate	C3H7O6P
dhap_m	Dihydroxyacetone phosphate	C3H5O6P
clpndcoa_m	Clupanodonyl CoA	C43H64N7O17P3S
M00782_m	3-Hydroxyheptanoyl Coenzyme A	C28H44N7O18P3S
M00877_m	3-Oxoheptanoyl Coenzyme A	C28H42N7O18P3S
tetpent3coa_x	Tetracosapentaenoyl coenzyme A, n-3	C45H68N7O17P3S
clpndcoa_x	Clupanodonyl CoA	C43H64N7O17P3S
3hexdtetcoa_m	3,7,10,13-Hexadecatetraenoyl Coenzyme A	C37H54N7O17P3S
2hexdtetcoa_m	2,7,10,13-Hexadecatetraenoyl Coenzyme A	C37H54N7O17P3S
dctp_c	DCTP C9H12N3O13P3	C9H12N3O13P3
elaid_e	Elaidic acid	C18H33O2
3hpvstetcoa_x	3-S-hydroxy-pravastatin-tetranor-CoA	C40H58N7NaO21P3S
3hpvstetcoa_c	3-S-hydroxy-pravastatin-tetranor-CoA	C40H58N7NaO21P3S
dopa4glcur_e	Dopamine-4-O-Glucuronide	C14H19NO8
egme_c	Ecgonine methyl ester	C10H17NO3
egme_e	Ecgonine methyl ester	C10H17NO3
CE4845_c	3-oxo-docosa-cis,cis,cis-10,13,16-trienoyl-CoA	C43H66N7O18P3S
CE4844_c	3(S)-hydroxy-10,13,16-all-cis-docosatrienoyl-CoA	C43H68N7O18P3S
3hpvscoa_x	3-S-hydroxy-pravastatin-CoA	C44H67N7NaO24P3S
dtmp_c	DTMP C10H13N2O8P	C10H13N2O8P
M02457_c	5Z,8Z,11Z-Eicosatrienoic Acid	C20H34O2
M02457_e	5Z,8Z,11Z-Eicosatrienoic Acid	C20H34O2
ficytC_m	Ferricytochrome c	C42H54FeN8O6S2
focytC_m	Ferrocytochrome C	C42H54FeN8O6S2
fru_c	D-Fructose	C6H12O6
itp_c	ITP C10H11N4O14P3	C10H11N4O14P3
f6p_c	D-Fructose 6-phosphate	C6H11O9P
dd2coa_c	Trans-Dodec-2-enoyl-CoA	C33H52N7O17P3S
mepi_c	Metanephrine	C10H16NO3
mma_c	Methylamine	C1H6N
co_e	Carbon monoxide	CO
CE4820_x	3-oxo-all-cis-6,9,12,15,18-tetracosapentaenoyl-CoA	C45H66N7O18P3S
10fthf6glu_c	10-formyltetrahydrofolate-[Glu](6)	C45H51N12O22
chlstol_r	5alpha-Cholesta-7,24-dien-3beta-ol	C27H44O
c4crn_c	Butyryl carnitine	C11H21NO4
oxyp_c	Oxypurinol	C5H4N4O2
oxyp_e	Oxypurinol	C5H4N4O2
xylu__L_c	L-Xylulose	C5H10O5
pcreat_e	Phosphocreatine	C4H8N3O5P
M01457_r	Cholesterol-Ester-11-Docose	C49H86O2
M01582_r	11Z-Docosenoic Acid	C22H41O2
fol_c	Folate	C19H18N7O6
fol_m	Folate	C19H18N7O6
sphmyln18123_hs_c	Sm (D18:1/23:0), Sphingomyelin	C46H94N2O6P
sphmyln18123_hs_e	Sm (D18:1/23:0), Sphingomyelin	C46H94N2O6P
34dhphe_c	3,4-Dihydroxy-L-phenylalanine	C9H11NO4
pe161_hs_e	1-Hexadecenoylglycerophosphoethanolamine (C16:1 Pe, Delta 9)	C21H42NO7P
gd1b_hs_l	GD1b (homo sapiens)	C66H111N4O38RCO
gd2_hs_l	GD2 (homo sapiens)	C60H101N4O33RCO
ttdcrn_e	Tetradecanoyl carnitine	C21H41NO4
xol7ah2al_m	3alpha,7alpha-Dihydroxy-5beta-cholestan-26-al	C27H46O3
dhcholestanate_m	3alpha,7alpha-Dihydroxy-5beta-cholestanate	C27H45O4
ppiogly_c	Propionyl-Glycine	C5H8NO3
lthstrl_r	5alpha-Cholest-7-en-3beta-ol	C27H46O
pyr_m	Pyruvate	C3H3O3
pcholn2254_hs_c	1-Docosapentenoylglycerophosphocholine (Delta 4, 7, 10, 13, 16), Sn1-Lpc (22:5)-W6	C30H53NO7P
pcholn2254_hs_e	1-Docosapentenoylglycerophosphocholine (Delta 4, 7, 10, 13, 16), Sn1-Lpc (22:5)-W6	C30H53NO7P
digalsgalside_hs_e	Digalactosylceramidesulfate	C30H55NO15SRCO
dcsptn1coa_c	Docosa-4,7,10,13,16-pentaenoyl coenzyme A	C43H64N7O17P3S
M00802_c	3-Hydroxytricosanoyl Coenzyme A	C44H76N7O18P3S
dcmp_c	DCMP C9H12N3O7P	C9H12N3O7P
acetone_m	Acetone	C3H6O
M00510_e	1-Acylglycerol-VLDL-Pool	C4H7O4R
pail45p_hs_c	Phosphatidylinositol 4,5-bisphosphate (Homo sapiens)	C9H14O15P3RCO2R2CO2
pail4p_hs_c	1-Phosphatidyl-1D-myo-inositol 4-phosphate (Homo sapiens)	C9H15O12P2RCO2R2CO2
pelinl_hs_c	1-Linoleoylglycerophosphoethanolamine (Delta 9,12)	C23H44NO7P
chsterol_l	Chsterol c	C27H46O
glyc__R_c	(R)-Glycerate	C3H5O4
glyc__R_e	(R)-Glycerate	C3H5O4
pail35p_hs_r	Phosphatidylinositol-3,5-bisphosphate (Homo sapiens)	C9H14O15P3RCO2R2CO2
adp_r	ADP C10H12N5O10P2	C10H12N5O10P2
pail345p_hs_r	Phosphatidylinositol-3,4,5-trisphosphate (Homo sapiens)	C9H13O18P4RCO2R2CO2
citr__L_m	L-Citrulline	C6H13N3O3
orn_m	Ornithine	C5H13N2O2
CE4847_m	Cis,cis,cis-10,13,16-docosatrienoyl-CoA	C43H68N7O17P3S
M00263_m	10Z,13Z,16Z-Docosatrienoylcarnitine	C29H51NO4
tcdca3s_e	Taurochenodeoxycholic acid 3-sulfate	C26H44NO9S2
ditp_e	DITP(4-)	C10H11N4O13P3
adrn_r	Adrenic acid	C22H35O2
adrncoa_r	Adrenyl coenzyme A	C43H66N7O17P3S
CE5021_c	Alpha-tocopheryl hydroquinone	C29H52O3
CE5022_c	Alpha-tocopheryl quinone	C29H50O3
c3dc_c	Malonyl Carnitine	C10H16NO6
5fthf_e	5-Formyltetrahydrofolate	C20H21N7O7
5fthf_c	5-Formyltetrahydrofolate	C20H21N7O7
acn23acngalgbside_hs_c	Sialyl (2,3) sialyl (2,6) galactosylgloboside (homo sapiens)	C72H121N4O43RCO
acn23acngalgbside_hs_g	Sialyl (2,3) sialyl (2,6) galactosylgloboside (homo sapiens)	C72H121N4O43RCO
hexc_c	Hexacosanoate n C260 C26H51O2	C26H51O2
estrones_e	Estrone 3-sulfate	C18H21O5S
M02052_r	Heneicosanoyl Coenzyme A	C42H72N7O17P3S
M01494_r	Cholesterol-Ester-Heneico	C48H86O2
ach_c	Acetylcholine	C7H16NO2
gal_c	D-Galactose	C6H12O6
galt_c	Galactitol	C6H14O6
CE0713_m	3-oxolinoleoyl-CoA; 3-oxo-(9Z,12Z)-9,12-Octadecadienoyl CoA	C39H60N7O18P3S
CE0849_m	Cis,Cis-Palmito-7,10-Dienoyl Coenzyme A	C37H58N7O17P3S
3pg_m	3-Phospho-D-glycerate	C3H4O7P
3pg_c	3-Phospho-D-glycerate	C3H4O7P
cspg_c_e	Chondroitin sulfate C (GalNAc6S-GlcA) proteoglycan	C45H66N2O45S3X
cspg_c_l	Chondroitin sulfate C (GalNAc6S-GlcA) proteoglycan	C45H66N2O45S3X
M00101_c	5Z,8Z,11Z-Eicosatrienoyl Coenzyme A	C41H64N7O17P3S
fe3_e	Iron (Fe3+)	Fe
sphmyln18116_hs_e	Sm (D18:1/16:0), Sphingomyelin	C39H80N2O6P
f1a_e	F1alpha	C22H37N2O15X
pmtcrn_e	L-Palmitoylcarnitine	C23H45NO4
CE4848_c	3(S)-hydroxy-docosa-10,13,16,19-all-cis-tetraenoyl-CoA	C43H66N7O18P3S
Lkynr_c	L Kynurenine C10H12N2O3	C10H12N2O3
3ddcrn_e	3-hydroxydodecanoylcarnitine	C19H37NO5
5mthf_e	5-Methyltetrahydrofolate	C20H24N7O6
oh1_c	Hydroxide ion HO	HO
trdrd_n	Reduced thioredoxin	XH2
trdox_n	Oxidized thioredoxin	X
CE2245_x	Trans-tetracos-2-enoyl-CoA	C45H76N7O17P3S
C14825_e	9(10)-EpOME	C18H31O3
pcholdoc_hs_c	1-Docosahexaenoylglycerophosphocholine	C34H59NO7P
etoh_e	Ethanol	C2H6O
xan_c	Xanthine	C5H4N4O2
HC02203_c	Prostaglandin A2	C20H29O4
adpac_e	Adipic acid; hexane-1,6-dioic acid	C6H8O4
M02612_c	Nonadecanoyl Coenzyme A	C40H68N7O17P3S
M00873_c	3-Oxoheneicosanoyl Coenzyme A	C42H70N7O18P3S
3hdcoa_m	(S)-3-Hydroxydecanoyl-CoA	C31H50N7O18P3S
3hdcoa_c	(S)-3-Hydroxydecanoyl-CoA	C31H50N7O18P3S
ddcacoa_m	Dodecanoyl-CoA (n-C12:0CoA)	C33H54N7O17P3S
3hddcoa_m	(S)-3-Hydroxydodecanoyl-CoA	C33H54N7O18P3S
ddca_e	Dodecanoate (n-C12:0)	C12H23O2
4hexdtricoa_m	4,7,10-Hexadecatrienoyl Coenzyme A	C37H56N7O17P3S
hexdectecoa_m	2,4,7,10-Hexadecatetraenoyl Coenzyme A	C37H54N7O17P3S
sql_e	Squalene C30H50	C30H50
sph1p_c	Sphinganine 1 phosphate C18H39NO5P	C18H39NO5P
sph1p_r	Sphinganine 1 phosphate C18H39NO5P	C18H39NO5P
cbl2_m	Cob II alamin C62H88CoN13O14P	C62H92CoN13O14P
gd3_hs_l	GD3 (homo sapiens)	C52H88N3O28RCO
pep_e	Phosphoenolpyruvate	C3H2O6P
M00871_c	3-Oxo-Eicosadienoyl Coenzyme A	C41H64N7O18P3S
CE4633_e	Hypochlorous acid	ClHO
m2mn_l	(alpha-D-mannosyl)2-beta-D-mannosyl-N-acetylglucosamine	C26H45NO21
glyc3p_c	Glycerol 3-phosphate	C3H7O6P
dmhptcrn_c	2,6 dimethylheptanoyl carnitine	C16H35NO4
dmhptcrn_m	2,6 dimethylheptanoyl carnitine	C16H35NO4
nrvnccoa_x	Nervonyl coenzyme A	C45H76N7O17P3S
ksii_core4_pre1_g	Keratan sulfate II biosynthesis, precursor 1	C36H60N3O25X
ksii_core4_pre2_g	Keratan sulfate II boisynthesis, precursor 2	C47H76N4O33X
lac__L_x	L-Lactate	C3H5O3
gly_m	Glycine	C2H5NO2
lpro_m	Lipoylprotein S2X	S2X
tym_c	Tyramine	C8H12NO
tym_e	Tyramine	C8H12NO
strdnccrn_c	Stearidonyl carnitine	C25H41NO4
strdnccrn_m	Stearidonyl carnitine	C25H41NO4
vacc_c	Vaccenic acid	C18H33O2
pcholn203_hs_c	1-Dihomo-Linolenoylglycerophosphocholine (20:3, Delta 8, 11, 14), Lysopc A C20:3	C28H53NO7P
glcur_r	D-Glucuronate	C6H9O7
3otdcoa_x	3-Oxotetradecanoyl-CoA	C35H56N7O18P3S
3htdcoa_x	(S)-3-Hydroxytetradecanoyl-CoA	C35H58N7O18P3S
sphmyln18120_hs_c	Sm (D18:1/20:0), Sphingomyelin	C43H88N2O6P
mercppyr_c	Mercaptopyruvate	C3H3O3S
HC01501_c	Hydroxidodioxidosulfidosulfate(1-)	HO3S2
sphs1p_r	Sphingosine 1-phosphate	C18H37NO5P
sphings_r	Sphingosine cytosol	C18H38NO2
dedolp__L_c	Dehydrodolichol phosphate, human liver homolog	C1080H1738O40P10
dedol__L_c	Dehydrodolichol, human liver homolog	C1080H1748O10
2hb_c	2 Hydroxybutyrate C4H7O3	C4H7O3
2hb_e	2 Hydroxybutyrate C4H7O3	C4H7O3
M01236_m	9Z-Eicosenoyl Coenzyme A	C41H68N7O17P3S
M01775_m	Eicosenoylcarnitine(11)	C27H51NO4
core7_c	Core7 g	C16H27N2O10X
core7_e	Core7 g	C16H27N2O10X
2hatvacid_e	2-hydroxy-atorvastatin-acid / ortho-hydroxy-atorvastatin acid	C33H34FN2O6
2hatvacid_c	2-hydroxy-atorvastatin-acid / ortho-hydroxy-atorvastatin acid	C33H34FN2O6
anth_c	Anthranilate	C7H6NO2
CE4872_c	3alpha,7alpha,12alpha-trihydroxy-5beta-cholestan-27-al	C27H46O4
thcholstoic_c	3alpha,7alpha,12alpha-Trihydroxy-5beta-cholestanoate	C27H45O5
cs_d_pre5_g	Chondroitin sulfate D (GlcNAc6S-GlcA2S), precursor 5	C45H65N2O48S4X
cspg_d_g	Chondroitin sulfate D (GlcNAc6S-GlcA2S) proteoglycan	C45H64N2O51S5X
CE2313_c	4,4-dimethylcholesta-8(9),14-dien-3beta-ol	C29H48O
CE2314_c	4,4-dimethylcholesta-8(9)-en-3beta-ol	C29H50O
3oddcoa_x	3-Oxododecanoyl-CoA	C33H52N7O18P3S
3hddcoa_x	(S)-3-Hydroxydodecanoyl-CoA	C33H54N7O18P3S
leuktrD4_e	Leukotriene D4 ER	C25H39N2O6S
CE5026_c	5-S-glutathionyl-L-DOPA	C19H25N4O10S
pcholpalm_hs_e	1-Palmitoylglycerophosphocholine	C24H51NO7P
5dpmev_x	R 5 Diphosphomevalonate C6H10O10P2	C6H10O10P2
adp_x	ADP C10H12N5O10P2	C10H12N5O10P2
ipdp_x	Isopentenyl diphosphate	C5H9O7P2
pi_x	Phosphate	HO4P
lgnc_r	Lignoceric acid	C24H47O2
ttccoa_r	Tetracosanoyl CoA n C240CoA C45H78N7O17P3S	C45H78N7O17P3S
pheme_e	Protoheme C34H30FeN4O4	C34H30FeN4O4
dhf_m	7,8-Dihydrofolate	C19H19N7O6
5dhf_m	Pentaglutamyl folate (DHF)	C39H43N11O18
chsterol_g	Chsterol c	C27H46O
CE4969_c	Isobutyrylglycine	C6H10NO3
CE4969_e	Isobutyrylglycine	C6H10NO3
M00019_r	13Z-Octadecenoic Acid	C18H33O2
ahandrostan_c	3alpha-Hydroxy-5beta-androstan-17-one	C19H30O2
ahandrostan_e	3alpha-Hydroxy-5beta-androstan-17-one	C19H30O2
tetpent6crn_m	Tetracosapentaenoyl carnitine	C31H51NO4
tetpent6coa_m	Tetracosapentaenoyl coenzyme A, n-6	C45H68N7O17P3S
dolichol__L_c	Dolichol, human liver homolog	C1080H1768O10
g3pc_c	Sn-Glycero-3-phosphocholine	C8H20NO6P
c226coa_x	Cervonyl coenzyme A	C43H62N7O17P3S
3hadicoa_x	3-Hydroxy-Adipoyl Coenzyme A	C27H39N7O20P3S
gmp_l	GMP C10H12N5O8P	C10H12N5O8P
gsn_e	Guanosine	C10H13N5O5
cysi__L_c	L Cystine C6H12N2O4S2	C6H12N2O4S2
HC02206_c	Prostaglandin C1(1-)	C20H31O4
HC02204_c	Prostaglandin-b1	C20H31O4
HC01397_m	3S-Hydroxyhexadecanoyl Coenzyme A	C37H62N7O18P3S
3ohdcoa_m	3-Oxohexadecanoyl-CoA	C37H60N7O18P3S
pchol_hs_r	Phosphatidylcholine (homo sapiens)	C8H18NO4PRCO2R2CO2
hexdtrcoa_m	7,10,13-Hexadecatrienoyl Coenzyme A	C37H56N7O17P3S
sphmyln1825_hs_c	Sm (D18:0/25:0), Sphingomyelin	C48H100N2O6P
mepi_e	Metanephrine	C10H16NO3
leuktrB4_m	Leukotriene B4(1-)	C20H31O4
CE4990_m	12-oxo-leukotriene B4	C20H29O4
M00122_c	8Z,11Z-Eicosadienoylcarnitine	C27H49NO4
M00122_m	8Z,11Z-Eicosadienoylcarnitine	C27H49NO4
10fthf7glu_c	10-formyltetrahydrofolate-[Glu](7)	C50H57N13O25
10fthf7glu_l	10-formyltetrahydrofolate-[Glu](7)	C50H57N13O25
od2coa_m	Trans-Octadec-2-enoyl-CoA	C39H64N7O17P3S
ps_hs_c	Phosphatidylserine (homo sapiens)	C6H11NO6PRCO2R2CO2
M00054_c	(2E)-Nonadecenoyl Coenzyme A	C40H66N7O17P3S
xolest2_hs_l	Cholesterol ester (from FULLR2)	C27H45R2CO2
dgtp_m	DGTP C10H12N5O13P3	C10H12N5O13P3
gbside_hs_c	Globoside (homo sapiens)	C44H79N2O22RCO
galgbside_hs_c	Galactosylgloboside (homo sapiens)	C50H89N2O27RCO
pglyc_hs_m	Phosphatidylglycerol (homo sapiens)	C6H12O6PRCO2R2CO2
thm_e	Thiamin	C12H17N4OS
thm_c	Thiamin	C12H17N4OS
CE5276_c	Dopamine o-quinone	C8H10NO2
frdp_r	Farnesyl diphosphate	C15H25O7P2
sql_r	Squalene C30H50	C30H50
r1p_c	Alpha-D-Ribose 1-phosphate	C5H9O8P
nicrns_c	Nicotinate D-ribonucleoside	C11H13NO6
6dhf_c	Haxglutamyl folate (DHF)	C44H49N12O21
sprm_e	Spermine C10H30N4	C10H30N4
sprm_c	Spermine C10H30N4	C10H30N4
M03051_r	Tridecanoic Acid	C13H25O2
so4_m	Sulfate	O4S
hs_deg4_l	Heparan sulfate, degradation product 4	C73H104N4O92S10
hs_deg5_l	Heparan sulfate, degradation product 5	C67H97N4O86S10
n5m2masn_c	((N-acetyl-D-glucosaminyl)5-(alpha-D-mannosyl)2-beta-D-mannosyl-diacetylchitobiosyl)-L-asparagine (protein)	C74H122N7O50X
n5m2masn_e	((N-acetyl-D-glucosaminyl)5-(alpha-D-mannosyl)2-beta-D-mannosyl-diacetylchitobiosyl)-L-asparagine (protein)	C74H122N7O50X
fad_c	Flavin adenine dinucleotide oxidized	C27H31N9O15P2
fadh2_c	Flavin adenine dinucleotide reduced	C27H33N9O15P2
hspg_e	Heparan sulfate proteoglycan	C79H113N5O101S12X
hspg_l	Heparan sulfate proteoglycan	C79H113N5O101S12X
arachcoa_m	Arachidyl coenzyme A	C41H70N7O17P3S
CE2243_m	Trans-eicos-2-enoyl-CoA	C41H68N7O17P3S
sphs1p_c	Sphingosine 1-phosphate	C18H37NO5P
HC02228_c	Hexadecenal	C16H30O
frdp_x	Farnesyl diphosphate	C15H25O7P2
udpg_r	UDPglucose	C15H22N2O17P2
oleth_e	Oleoyl Ethanolamide	C20H39NO2
ump_l	UMP C9H11N2O9P	C9H11N2O9P
pi_l	Phosphate	HO4P
uri_l	Uridine	C9H12N2O6
sphmyln181201_hs_c	Sm (D18:1/20:1), Sphingomyelin	C43H86N2O6P
drib_e	Deoxyribose C5H10O4	C5H10O4
nfdlac_e	Lactone form of nifedipine	C16H12N2O6
adpcoa_c	Adipoyl-CoA; 5-Carboxypentanoyl-CoA	C27H39N7O19P3S
c6dc_c	Adipoyl carnitine; 5-Carboxypentanoyl carnitine	C13H22NO6
3ispvs_c	3-alpha-iso-pravastatin	C23H35NaO7
3ispvs_e	3-alpha-iso-pravastatin	C23H35NaO7
retinol_9_cis_c	9-cis-retinol	C20H30O
retinal_cis_9_c	Cis-9-retinal	C20H28O
forglu_c	N-Formimidoyl-L-glutamate	C6H8N2O4
forglu_e	N-Formimidoyl-L-glutamate	C6H8N2O4
pe13_hs_e	1-Tridecanoylglycerophosphoethanolamine (C13:0 Pe)	C18H38NO7P
pailar_hs_c	1-Arachidonoylglycerophosphoinositol	C29H48O12P
pailar_hs_e	1-Arachidonoylglycerophosphoinositol	C29H48O12P
C14768_c	5,6-EET	C20H31O3
C14768_e	5,6-EET	C20H31O3
docohepcoa_m	2,4,7,10,13,16,19-Docosaheptenoyl Coenzyme A	C43H60N7O17P3S
M00115_e	7Z-Octadecenoic Acid	C18H33O2
M00115_c	7Z-Octadecenoic Acid	C18H33O2
pristcoa_x	Pristanoyl-CoA; 2,6,10,14-tetramethylpentadecanoyl-CoA	C40H68N7O17P3S
duri_c	Deoxyuridine	C9H12N2O5
3hexdcrn_e	3-hydroxyhexadecanoylcarnitine	C23H45NO5
CE4723_e	Neocasomorphin (1-5)	C29H40N5O9
estrones_c	Estrone 3-sulfate	C18H21O5S
estrone_c	Estrone cytosol	C18H22O2
apoC_Lys_btn_c	Holocarboxylase (biotin covalent bound to Lys residue of apoC)	C16H27N4O3SX
dpcoa_l	Dephospho-CoA	C21H33N7O13P2S
ibup__R_e	Ibuprofen-R	C13H17O2
ibup__R_c	Ibuprofen-R	C13H17O2
prostge1_c	Prostaglandin E1	C20H33O5
HC02202_c	Prostaglandin A1(1-)	C20H31O4
pcholn261_hs_c	Lysopc A C26:1 (Delta 5)	C34H69NO7P
ptrc_c	Putrescine	C4H14N2
ptrc_e	Putrescine	C4H14N2
leuleu_c	Leucylleucine	C12H24N2O3
xol27oh_r	27-Hydroxycholesterol	C27H46O2
CE5126_x	(2R)-pristanoyl-CoA	C40H68N7O17P3S
chol_r	Choline C5H14NO	C5H14NO
amp_e	AMP C10H12N5O7P	C10H12N5O7P
ppi_e	Diphosphate	HO7P2
2dp6mep_m	2-Decaprenyl-6-methoxyphenol	C57H88O2
M00658_m	2-Methoxy-6-All Trans-Decaprenyl-2-Methoxy-1,4-Benzoquinol	C57H90O3
cdpea_c	CDPethanolamine C11H19N4O11P2	C11H19N4O11P2
malcoa_m	Malonyl CoA C24H33N7O19P3S	C24H33N7O19P3S
M03168_m	3-Oxopropionyl Coenzyme A	C24H34N7O18P3S
ctp_e	CTP C9H12N3O14P3	C9H12N3O14P3
bz_r	Benzoate	C7H5O2
egme_r	Ecgonine methyl ester	C10H17NO3
4hpro_LT_c	Trans 4 Hydroxy L proline C5H9NO3	C5H9NO3
4hpro_LT_e	Trans 4 Hydroxy L proline C5H9NO3	C5H9NO3
glygn2_e	Glycogen, structure 2 (glycogenin-1,6-{7[1,4-Glc], 4[1,4-Glc]})	C66H111O56X
cholate_r	Cholate c	C24H39O5
dchac_r	Deoxycholate	C24H39O4
phpyr_c	Phenylpyruvate	C9H7O3
M03116_m	Undecanoyl Coenzyme A	C32H52N7O17P3S
M00071_m	(2E)-Undecenoyl Coenzyme A	C32H50N7O17P3S
pmeth_e	Palmitoylethanolamide	C18H37NO2
stcrn_e	Stearoylcarnitine	C25H49NO4
lnlnca_e	Alpha-Linolenic acid, C18:3, n-3	C18H29O2
hs_deg25_l	Heparan sulfate, degradation product 25	C23H37O21
glcur_l	D-Glucuronate	C6H9O7
xyl__D_l	D-Xylose	C5H10O5
subeac_e	Suberic acid	C8H12O4
dtmp_m	DTMP C10H13N2O8P	C10H13N2O8P
dadp_m	DADP C10H12N5O9P2	C10H12N5O9P2
dtdp_m	DTDP C10H13N2O11P2	C10H13N2O11P2
galacglcgal14acglcgalgluside_hs_c	I-antigen	C58H102N3O32RCO
Rtotal3crn_m	Rtotal3crn c	CO2R3C7H14NO2
Rtotal3coa_m	Rtotal3coa c	CO2R3C21H31N7O15P3S
c226crn_c	Cervonyl carnitine	C29H45NO4
M01079_m	5Beta-Cholestane-3Alpha,7Alpha,24,26-Tetrol	C27H48O4
M00753_m	3Alpha,7Alpha,24-Trihydroxy-5Beta-Cholestan-26-Al	C27H46O4
cholcoads_x	3alpha,7alpha,12alpha-Trihydroxy-5beta-cholest-24-enoyl-CoA	C48H74N7O20P3S
guln__L_r	L-gulonate	C6H11O7
gullac_r	L-Gulono-1,4-lactone	C6H10O6
gm2_hs_e	Ganglioside GM2 (homo sapiens)	C49H85N3O25RCO
acgal_e	N-Acetyl-D-galactosamine	C8H15NO6
gm3_hs_e	Ganglioside GM3 (homo sapiens)	C41H72N2O20RCO
3hexdtricoa_m	3,7,10-Hexadecatrienoyl Coenzyme A	C37H56N7O17P3S
2hexdtricoa_m	2,7,10-Hexadecatrienoyl Coenzyme A	C37H56N7O17P3S
M00966_c	4-Methyl-5-Cholesta-8-En-3-One	C28H46O
M00967_c	4-Methyl-Cholesta-8-Enol	C28H48O
5aop_c	5-Amino-4-oxopentanoate	C5H9NO3
5aop_e	5-Amino-4-oxopentanoate	C5H9NO3
10fthf_m	10-Formyltetrahydrofolate	C20H21N7O7
hs_deg24_l	Heparan sulfate, degradation product 24	C31H50NO26
CE5116_m	Trans-3-Cis-8,11,14-Eicosatetraenoyl Coenzyme A	C41H62N7O17P3S
CE5114_m	Trans-2-cis,cis,cis-8,11,14-eicosatetraenoyl-CoA	C41H62N7O17P3S
dsmsterol_r	Desmosterol; 3beta-cholesta-5,24-dien-3-ol	C27H44O
dsmsterol_c	Desmosterol; 3beta-cholesta-5,24-dien-3-ol	C27H44O
3h3mglt_e	3-Hydroxy-3-Methyl-Glutarate	C6H8O5
M01508_r	Cholesterol-Ester-Tetraco	C51H92O2
3otdcoa_m	3-Oxotetradecanoyl-CoA	C35H56N7O18P3S
3htdcoa_m	(S)-3-Hydroxytetradecanoyl-CoA	C35H58N7O18P3S
4mzym_int2_r	4 Methylzymosterol intermediate 2 C28H44O	C28H44O
stcrn_m	Stearoylcarnitine	C25H49NO4
mlthf_e	5,10-Methylenetetrahydrofolate	C20H21N7O6
CE4855_x	All-cis-12,15,18,21-tetracosatetraenoyl-CoA	C45H70N7O17P3S
CE4795_x	2-Trans-Cis,Cis,Cis,Cis-4,8,11,14-Eicosapentaenoyl Coenzyme A	C41H60N7O17P3S
vacc_r	Vaccenic acid	C18H33O2
vacccoa_r	Vaccenyl coenzyme A	C39H64N7O17P3S
tdchola_e	Taurochenodeoxycholate	C26H45NO6S
M02560_e	Nefa-Blood-Pool-In	CHO2R
inost_e	Myo-Inositol	C6H12O6
dcacoa_x	Decanoyl-CoA (n-C10:0CoA)	C31H50N7O17P3S
cholp_e	Choline phosphate C5H13NO4P	C5H13NO4P
fe2_m	Fe2+ mitochondria	Fe
HC02200_c	S-glutathionyl-2-4-dinitrobenzene	C16H17N5O10S
HC02200_e	S-glutathionyl-2-4-dinitrobenzene	C16H17N5O10S
CE1556_c	N-acetyl-L-asparagine	C6H9N2O4
no2_e	Nitrite	NO2
CE4881_e	Nitryl chloride	ClNO2
galt_e	Galactitol	C6H14O6
galgluside_hs_e	Galactosyl glucosyl ceramide	C30H56NO12RCO
gal_e	D-Galactose	C6H12O6
cholcoaone_m	3alpha,7alpha,12alpha-Trihydroxy-5beta-24-oxocholestanoyl-CoA	C48H74N7O21P3S
M01483_r	Cholesterol-Ester-9,12,15,18-Tetraco	C51H84O2
ksii_core2_l	Keratan sulfate II (core 2-linked)	C81H129N6O67S3X
acnam_l	N-Acetylneuraminate	C11H18NO9
ksii_core2_deg1_l	Keratan sulfate II (core 2-linked), degradation product 1	C70H113N5O59S3X
pro__D_e	D-Proline	C5H9NO2
pro__D_c	D-Proline	C5H9NO2
CE4843_m	Cis,cis-11,14-eicosadienoyl-CoA	C41H66N7O17P3S
M01770_m	11Z,14Z-Eicosadienoylcarnitine	C27H49NO4
M00006_m	11Z-Docosenoyl Coenzyme A	C43H72N7O17P3S
M01726_m	Docosenoylcarnitine(11)	C29H55NO4
tmndnc_r	Timnodonic acid C20:5, n-3	C20H29O2
tetdecdicoa_m	5,8-Tetradecadienoyl Coenzyme A	C35H54N7O17P3S
xolest_hs_e	Cholesterol ester	C27H45XCO2
xolest_hs_c	Cholesterol ester	C27H45XCO2
nfdoh_e	Hydroxy metabolite of nifedipine	C16H13N2O7
CE2916_e	Neocasomorphin	C35H51N6O10
s7p_c	Sedoheptulose 7-phosphate	C7H13O10P
e4p_c	D-Erythrose 4-phosphate	C4H7O7P
cs_c_d_e_pre1_g	Chondroitin sulfate C (GalNAc6S-GlcA) and D (GlcNAc6S-GlcA2S), precursor 1	C31H47NO31S2X
cs_e_pre2_g	Chondroitin sulfate E (GalNAc4,6diS-GlcA), precursor 2	C31H45NO37S4X
1p3h5c_m	L 1 Pyrroline 3 hydroxy 5 carboxylate C5H6NO3	C5H6NO3
e4hglu_m	L erythro 4 Hydroxyglutamate C5H8NO5	C5H8NO5
C01601_c	Nonanoate	C9H17O2
M02616_c	Nonanoyl Coenzyme A	C30H48N7O17P3S
HC00342_e	Cis-aconitate(3-); (1Z)-prop-1-ene-1,2,3-tricarboxylat	C6H3O6
hLkynr_c	3 Hydroxy L kynurenine C10H12N2O4	C10H12N2O4
42A3HP24DB_c	4-(2-Amino-3-hydroxyphenyl)-2,4-dioxobutanoate	C10H8NO5
CE4990_c	12-oxo-leukotriene B4	C20H29O4
h2co3_e	Carbonic acid	CH2O3
ttetddcoa_m	Trans5,8Tetradecadienoyl Coenzyme A	C35H54N7O17P3S
lneldccrn_m	Linoelaidyl carnitine	C25H45NO4
lneldccoa_m	Linoelaidyl coenzyme A	C39H62N7O17P3S
tymsf_e	Tyramine O-sulfate	C8H11NO4S
M00046_m	(2E)-Heptadecenoyl Coenzyme A	C38H62N7O17P3S
M00780_m	3-Hydroxyheptadecanoyl Coenzyme A	C38H64N7O18P3S
M00012_m	11Z,14Z,17Z-Eicosatrienoyl Coenzyme A	C41H64N7O17P3S
mercplaccys_c	3-mercaptolactate-cysteine disulfide	C6H10O5S2N
mercplaccys_e	3-mercaptolactate-cysteine disulfide	C6H10O5S2N
M01872_g	(Gal)1 (GalNAc)1 (GlcNAc)1 (Ser/Thr)1	X
lnlccoa_c	Linoleic coenzyme A	C39H62N7O17P3S
lnlccoa_r	Linoleic coenzyme A	C39H62N7O17P3S
eicostetcrn_c	Eicosatetranoyl carnitine	C27H45NO4
eicostetcrn_m	Eicosatetranoyl carnitine	C27H45NO4
tlacfvs_c	Trans-lactone-fluvastatin	C24H23FNNaO3
tlacfvs_e	Trans-lactone-fluvastatin	C24H23FNNaO3
3thexddcoacrn_e	3-Hydroxy Trans7,10-Hexadecadienoyl Carnitine	C23H41NO5
bamppald_c	Beta-Aminopropion aldehyde	C3H8NO
CE5155_c	Cis-13-docosenoyl-CoA	C43H72N7O17P3S
M01727_c	Docosenoylcarnitine	C29H55NO4
pail35p_hs_n	Phosphatidylinositol-3,5-bisphosphate (Homo sapiens)	C9H14O15P3RCO2R2CO2
cortsn_r	Cortsn r	C21H28O5
crtsl_r	Crtsl c	C21H30O5
CE0955_r	6-oxo-prostaglandin F1alpha	C20H33O6
CE0955_c	6-oxo-prostaglandin F1alpha	C20H33O6
pacald_c	Phenylacetaldehyde	C8H8O
hdca_c	Hexadecanoate (n-C16:0)	C16H31O2
whhdca_c	Omega hydroxy hexadecanoate (n-C16:0)	C16H30O3
lneldc_e	Linoelaidic acid (all trans C18:2)	C18H31O2
lneldc_c	Linoelaidic acid (all trans C18:2)	C18H31O2
2oxoadp_m	2 Oxoadipate C6H6O5	C6H6O5
glutcoa_m	Glutaryl-CoA mitochondria	C26H37N7O19P3S
CE2433_m	Trans,Cis,Cis-2,7,10-Hexadecatrienoyl Coenzyme A	C37H56N7O17P3S
gthrd_r	Reduced glutathione	C10H16N3O6S
for_e	Formate	CH1O2
pe_hs_m	Phosphatidylethanolamine (homo sapiens)	C5H12NO4PRCO2R2CO2
3ohsebcoa_x	3-Hydroxy-Sebacoyl Coenzyme A	C31H47N7O20P3S
3ohsebac_x	3-Hydroxy-Sebacic Acid	C10H16O5
tchola_e	Taurocholic acid C26H45NO7S	C26H45NO7S
Rtotal3_c	R total 3 position	CO2R3
Rtotal3coa_c	Rtotal3coa c	CO2R3C21H31N7O15P3S
xolest2_hs_c	Cholesterol ester (from FULLR2)	C27H45R2CO2
xolest2_hs_r	Cholesterol ester (from FULLR2)	C27H45R2CO2
M02053_e	Heneicosanoic Acid	C21H41O2
M02053_c	Heneicosanoic Acid	C21H41O2
dopa4sf_e	Dopamine 4-O-Sulphate	C8H11NO5S
xoltriol_c	3alpha,7alpha,12alpha-Trihydroxy-5beta-cholestane	C27H48O3
xoltriol_m	3alpha,7alpha,12alpha-Trihydroxy-5beta-cholestane	C27H48O3
ksi_deg1_l	Keratan sulfate I, degradation product 1	C241H383N17O209S12X
ksi_deg2_l	Keratan sulfate I, degradation product 2	C241H384N17O210S12
HC01609_e	Uroporphyrinogen I(8-)	C40H36N4O16
co2_e	CO2 CO2	CO2
cpppg1_e	Coproporphyrinogen I	C36H40N4O8
xoltri24_c	7-alpha,24(S)-Dihydroxycholesterol	C27H46O3
ttdceacoa_c	Tetradecenoyl Coenzyme A (N-C14:1)	C35H56N7O17P3S
ttdcea_c	Tetradecenoate (n-C14:1)	C14H25O2
M02052_c	Heneicosanoyl Coenzyme A	C42H72N7O17P3S
M00907_c	3-Oxotricosanoyl Coenzyme A	C44H74N7O18P3S
34hpp_c	3-(4-Hydroxyphenyl)pyruvate	C9H7O4
ldl_hs_e	Low Density Lipoprotein	X
coprost_e	Coprostanol	C27H48O
c5dc_e	Glutaryl Carnitine	C12H21NO6
mem2emgacpail_prot_hs_c	({[(mannosyl),(phosphoethanolaminyl)]-dimannosyl},{phosphoethanolaminyl})-mannosyl-glucosaminyl-acylphosphatidylinositol-Protein (M4B)	C59H110N3O40P3RCO2R2CO2X
mem2emgacpail_prot_hs_e	({[(mannosyl),(phosphoethanolaminyl)]-dimannosyl},{phosphoethanolaminyl})-mannosyl-glucosaminyl-acylphosphatidylinositol-Protein (M4B)	C59H110N3O40P3RCO2R2CO2X
dem2emgacpail_prot_hs_r	Deacylated-(phosphoethanolaminyl-dimannosyl),(phosphoethanolaminyl)-mannosyl-glucosaminyl-acylphosphatidylinositol	C37H70N3O34P3RCO2R2CO2X
pcholn15_hs_c	1-Pentadecanoylglycerophosphocholine, Sn1-Lpc (15:0)	C23H49NO7P
M01729_m	Dodecanoylcarnitine	C19H37NO4
triodthy_e	Triiodothyronine	C15H12I3NO4
triodthy_c	Triiodothyronine	C15H12I3NO4
3mob_m	3-Methyl-2-oxobutanoate	C5H7O3
ibcoa_m	Isobutyryl-CoA	C25H38N7O17P3S
dudp_c	DUDP C9H11N2O11P2	C9H11N2O11P2
c226coa_r	Cervonyl coenzyme A	C43H62N7O17P3S
M01466_r	Cholest-5-En-3Beta-Yl (4Z,7Z,10Z,13Z,16Z,19Z-Docosahexaenoate)	C49H76O2
3hexdcoa_c	3-hydroxyhexadecanoylcoa	C37H62N7O18P3S
mi3p__D_c	1D-myo-Inositol 3-phosphate	C6H11O9P
ppa_m	Propionate (n-C3:0)	C3H5O2
cmpacna_n	CMP-N-acetylneuraminate	C20H29N4O16P
dcyt_c	Deoxycytidine	C9H13N3O4
dcyt_n	Deoxycytidine	C9H13N3O4
udpxyl_c	UDP-D-xylose	C14H20N2O16P2
ump_r	UMP C9H11N2O9P	C9H11N2O9P
ump_c	UMP C9H11N2O9P	C9H11N2O9P
M00056_m	(2E)-Nonenoyl Coenzyme A	C30H46N7O17P3S
orn__D_c	D-Ornithine	C5H13N2O2
orn__D_e	D-Ornithine	C5H13N2O2
sphmyln18114_hs_c	Sm (D18:1/14:0), Sphingomyelin	C37H76N2O6P
sphmyln18114_hs_e	Sm (D18:1/14:0), Sphingomyelin	C37H76N2O6P
prgnlones_r	Pregnenolone sulfate	C21H31O5S
prgnlone_r	Prgnlone c	C21H32O2
so4_r	Sulfate	O4S
CE1447_c	11-dehydrothromboxane B2	C20H31O6
clpndcrn_c	Clupanodonyl carnitine	C29H47NO4
clpndcrn_m	Clupanodonyl carnitine	C29H47NO4
acngalacglcgal14acglcgalgluside_hs_g	VI3NeuAc-nLc6Cer	C69H118N4O40RCO
acngalacglcgal14acglcgalgluside_hs_c	VI3NeuAc-nLc6Cer	C69H118N4O40RCO
ksii_core4_pre8_g	Keratan sulfate II biosynthesis, precursor 8	C83H134N7O61SX
for_c	Formate	CH1O2
coke_e	Cocaine	C17H21NO4
HC02054_c	Phosphatidate-Ld-Sm-Pool	C5H5O8PR2
HC02060_c	1,2-Diacylglycerol-Ld-Sm-Pool	C5H6O5R2
ha_e	Hyaluronan	C28H40N2O22
ha_l	Hyaluronan	C28H40N2O22
dutp_c	DUTP C9H11N2O14P3	C9H11N2O14P3
lys__L_m	L-Lysine	C6H15N2O2
aclys_m	Acetyl-L-Lysine	C8H16N2O3
HC01446_e	3-Ketolactose	C12H20O11
fvs_c	Fluvastatin	C24H25FNNaO4
fvs_x	Fluvastatin	C24H25FNNaO4
M01236_r	9Z-Eicosenoyl Coenzyme A	C41H68N7O17P3S
M01484_r	Cholesterol-Ester-9-Eicose	C47H82O2
CE1273_c	5beta-cholestane-3alpha,7alpha,12alpha,24S,25-pentol	C27H48O5
ksi_deg35_l	Keratan sulfate I, degradation product 35	C68H113N4O54S1
glypro_c	Glycylproline	C7H12N2O3
[truncated: 2,070 more rows]

## Sheet: Table C in S1 Data
Table C in S1 Data: Genes in iColonEpithelium
Gene ID	Gene Symbol
3033_AT1	HADH
1892_AT1	ECHS1
34_AT1	ACADM
10449_AT1	ACAA2
1056_AT1	CEL
3988_AT1	LIPA
64064_AT1	OXCT2
5019_AT1	OXCT1
873_AT1	CBR1
874_AT1	CBR3
10901_AT1	DHRS4
2731_AT1	GLDC
1738_AT1	DLD
2653_AT1	GCSH
275_AT1	AMT
223_AT1	ALDH9A1
92579_AT1	G6PC3
2538_AT1	G6PC
57818_AT1	G6PC2
19_AT1	ABCA1
3032_AT1	HADHB
3030_AT1	HADHA
549_AT1	AUH
8140_AT1	SLC7A5
102724560_AT1	CBSL
875_AT1	CBS
4363_AT1	ABCC1
5243_AT1	ABCB1
790_AT1	CAD
25902_AT1	MTHFD1L
4522_AT1	MTHFD1
10797_AT1	MTHFD2
64132_AT1	XYLT2
64131_AT1	XYLT1
1800_AT1	DPEP1
55748_AT1	CNDP2
1384_AT1	CRAT
5205_AT1	ATP8B1
5244_AT1	ABCB4
57198_AT1	ATP8B2
57194_AT1	ATP10A
9057_AT1	SLC7A6
81849_AT1	ST6GALNAC5
27090_AT1	ST6GALNAC4
256435_AT1	ST6GALNAC3
30815_AT1	ST6GALNAC6
1468_AT1	SLC25A10
3295_AT1	HSD17B4
30_AT1	ACAA1
1962_AT1	EHHADH
51_AT1	ACOX1
60481_AT1	ELOVL5
79993_AT1	ELOVL7
79071_AT1	ELOVL6
6785_AT1	ELOVL4
83401_AT1	ELOVL3
54898_AT1	ELOVL2
64834_AT1	ELOVL1
2527_AT1	FUT5
2525_AT1	FUT3
2528_AT1	FUT6
435_AT1	ASL
84002_AT1	B3GNT5
6489_AT1	ST8SIA1
4047_AT1	LSS
5409_AT1	PNMT
5337_AT1	PLD1
5338_AT1	PLD2
51727_AT1	CMPK1
2720_AT1	GLB1
5476_AT1	CTSA
4758_AT1	NEU1
2588_AT1	GALNS
2180_AT1	ACSL1
51703_AT1	ACSL5
11001_AT1	SLC27A2
2181_AT1	ACSL3
2182_AT1	ACSL4
23305_AT1	ACSL6
189_AT1	AGXT
6542_AT1	SLC7A2
6541_AT1	SLC7A1
55089_AT1	SLC38A4
84889_AT1	SLC7A3
81539_AT1	SLC38A1
11254_AT1	SLC6A14
340024_AT1	SLC6A19
59272_AT1	ACE2
57393_AT1	TMEM27
54407_AT1	SLC38A2
23250_AT1	ATP11A
286410_AT1	ATP11C
18_AT1	ABAT
18_AT2	ABAT
5743_AT1	PTGS2
5742_AT1	PTGS1
1155_AT1	TBCB
81616_AT1	ACSBG2
23205_AT1	ACSBG1
1716_AT1	DGUOK
3931_AT1	LCAT
8560_AT2	DEGS1
123099_AT1	DEGS2
8560_AT1	DEGS1
788_AT1	SLC25A20
6583_AT1	SLC22A4
114571_AT1	SLC22A9
6580_AT1	SLC22A1
123096_AT1	SLC25A29
8398_AT2	PLA2G6
100137049_AT1	PLA2G4B
64600_AT1	PLA2G2F
5320_AT1	PLA2G2A
50487_AT1	PLA2G3
81579_AT1	PLA2G12A
8398_AT1	PLA2G6
5322_AT1	PLA2G5
123745_AT1	PLA2G4E
5321_AT1	PLA2G4A
5660_AT1	PSAP
2717_AT1	GLA
55501_AT1	CHST12
50515_AT1	CHST11
166012_AT1	CHST13
113189_AT1	CHST14
54659_AT1	UGT1A3
54658_AT1	UGT1A1
8435_AT1	SOAT2
6646_AT1	SOAT1
11309_AT1	SLCO2B1
10599_AT1	SLCO1B1
6576_AT1	SLC25A1
280_AT1	AMY2B
277_AT1	AMY1B
279_AT1	AMY2A
84569_AT1	LYZL1
276_AT1	AMY1A
278_AT1	AMY1C
3028_AT1	HSD17B10
2593_AT2	GAMT
2593_AT1	GAMT
30833_AT1	NT5C
84618_AT1	NT5C1A
93034_AT1	NT5C1B
4907_AT1	NT5E
22978_AT1	NT5C2
93034_AT2	NT5C1B
51251_AT1	NT5C3A
6579_AT1	SLCO1A2
3074_AT1	HEXB
3073_AT1	HEXA
6533_AT1	SLC6A6
4833_AT1	NME4
9194_AT1	SLC16A7
6566_AT1	SLC16A1
1376_AT1	CPT2
51478_AT1	HSD17B7
2882_AT1	GPX7
257202_AT1	GPX6
2880_AT1	GPX5
2878_AT1	GPX3
10201_AT1	NME6
4645_AT1	MYO5B
412_AT1	STS
8529_AT1	CYP4F2
4051_AT1	CYP4F3
1374_AT1	CPT1A
1375_AT1	CPT1B
126129_AT1	CPT1C
4023_AT1	LPL
2109_AT1	ETFB
2109_AT2	ETFB
2108_AT1	ETFA
2110_AT1	ETFDH
230_AT1	ALDOC
226_AT3	ALDOA
226_AT1	ALDOA
226_AT2	ALDOA
229_AT1	ALDOB
6483_AT1	ST3GAL2
6482_AT1	ST3GAL1
6484_AT1	ST3GAL4
6482_AT2	ST3GAL1
23600_AT1	AMACR
1632_AT1	ECI1
10455_AT1	ECI2
9663_AT1	LPIN2
8612_AT1	PLPP2
64748_AT1	PLPPR2
9890_AT1	PLPPR4
8611_AT1	PLPP1
196051_AT1	PLPP4
64900_AT1	LPIN3
8613_AT1	PLPP3
23175_AT1	LPIN1
79948_AT1	PLPPR3
84513_AT1	PLPP5
37_AT1	ACADVL
28976_AT1	ACAD9
33_AT1	ACADL
2194_AT1	FASN
92745_AT1	SLC38A5
10991_AT1	SLC38A3
26301_AT1	GBGT1
215_AT1	ABCD1
64781_AT2	CERK
64781_AT1	CERK
2618_AT1	GART
9524_AT1	TECR
253017_AT1	TECRL
3425_AT1	IDUA
51_AT2	ACOX1
1622_AT1	DBI
1375_AT4	CPT1B
1375_AT2	CPT1B
1375_AT3	CPT1B
6510_AT1	SLC1A5
8869_AT1	ST3GAL5
6120_AT2	RPE
6120_AT1	RPE
6564_AT1	SLC15A1
35_AT1	ACADS
5825_AT1	ABCD3
293_AT1	SLC25A6
292_AT1	SLC25A5
291_AT1	SLC25A4
6509_AT1	SLC1A4
6520_AT1	SLC3A2
56301_AT1	SLC7A10
64220_AT1	STRA6
5948_AT1	RBP2
5950_AT1	RBP4
5947_AT1	RBP1
953_AT1	ENTPD1
377841_AT1	ENTPD8
956_AT1	ENTPD3
8310_AT1	ACOX3
7360_AT1	UGP2
7360_AT2	UGP2
3081_AT1	HGD
7167_AT1	TPI1
286016_AT1	286016_AT1
56922_AT1	MCCC1
64087_AT1	MCCC2
2760_AT1	GM2A
344967_AT1	344967_AT1
641372_AT1	ACOT6
641371_AT1	ACOT1
570_AT1	BAAT
122970_AT1	ACOT4
10965_AT1	ACOT2
11332_AT1	ACOT7
57026_AT1	PDXP
124_AT1	ADH1A
131_AT1	ADH7
127_AT1	ADH4
130_AT1	ADH6
128_AT1	ADH5
284273_AT1	ZADH2
284273_AT2	ZADH2
137872_AT1	ADHFE1
126_AT1	ADH1C
125_AT1	ADH1B
10610_AT1	ST6GALNAC2
9331_AT1	B4GALT6
7368_AT1	UGT8
4025_AT1	LPO
55066_AT1	PDPR
29958_AT1	DMGDH
219_AT1	ALDH1B1
217_AT1	ALDH2
6506_AT1	SLC1A2
6511_AT1	SLC1A6
6505_AT1	SLC1A1
6507_AT1	SLC1A3
6512_AT1	SLC1A7
7915_AT1	ALDH5A1
7915_AT2	ALDH5A1
5832_AT1	ALDH18A1
8659_AT2	ALDH4A1
8659_AT1	ALDH4A1
4329_AT1	ALDH6A1
7364_AT1	UGT2B7
10941_AT1	UGT2A1
5053_AT1	PAH
54576_AT1	UGT1A8
8801_AT1	SUCLG2
8802_AT1	SUCLG1
166929_AT1	SGMS2
259230_AT1	SGMS1
2542_AT1	SLC37A4
221_AT1	ALDH3B1
218_AT1	ALDH3A1
220_AT1	ALDH1A3
8394_AT1	PIP5K1A
8395_AT1	PIP5K1B
23396_AT1	PIP5K1C
2523_AT1	FUT1
2876_AT1	GPX1
2877_AT1	GPX2
55825_AT1	PECR
51102_AT1	MECR
1854_AT1	DUT
160728_AT1	SLC5A8
2650_AT1	GCNT1
51301_AT1	GCNT4
9245_AT1	GCNT3
8604_AT1	SLC25A12
10165_AT1	SLC25A13
27034_AT1	ACAD8
80724_AT1	ACAD10
84129_AT1	ACAD11
36_AT1	ACADSB
6817_AT1	SULT1A1
1120_AT1	CHKB
55500_AT1	ETNK1
55224_AT1	ETNK2
1119_AT2	CHKA
1119_AT1	CHKA
5313_AT1	PKLR
1109_AT1	AKR1C4
27124_AT1	INPP5J
3633_AT1	INPP5B
3632_AT1	INPP5A
3636_AT1	INPPL1
27124_AT2	INPP5J
8867_AT1	SYNJ1
3635_AT1	INPP5D
8871_AT1	SYNJ2
8867_AT2	SYNJ1
56623_AT1	INPP5E
85007_AT1	PHYKPL
222962_AT1	SLC29A4
84693_AT1	MCEE
4166_AT1	CHST6
9435_AT1	CHST2
23563_AT1	CHST5
10164_AT1	CHST4
23563_AT2	CHST5
3141_AT1	HLCS
6319_AT1	SCD
201164_AT1	PLD6
23646_AT1	PLD3
122618_AT1	PLD4
6647_AT1	SOD1
5211_AT1	PFKL
10005_AT1	ACOT8
6713_AT1	SQLE
10826_AT1	FAXDC2
6307_AT1	MSMO1
4128_AT1	MAOA
4129_AT1	MAOB
9563_AT1	H6PD
23556_AT2	PIGN
23556_AT1	PIGN
9653_AT1	HS2ST1
4830_AT1	NME1
4831_AT1	NME2
4830_AT2	NME1
2132_AT2	EXT2
2131_AT1	EXT1
2132_AT1	EXT2
2134_AT1	EXTL1
2137_AT1	EXTL3
2356_AT1	FPGS
6898_AT1	TAT
2806_AT1	GOT2
1890_AT1	TYMP
2687_AT1	GGT5
60482_AT1	SLC5A7
2936_AT1	GSR
55856_AT1	ACOT13
130752_AT1	MDH1B
4190_AT1	MDH1
6582_AT1	SLC22A2
2799_AT1	GNS
6523_AT1	SLC5A1
6513_AT1	SLC2A1
6517_AT1	SLC2A4
6514_AT1	SLC2A2
23067_AT1	SETD1B
6419_AT1	SETMAR
7468_AT1	WHSC1
387893_AT1	KMT5A
80854_AT1	SETD7
55904_AT1	KMT2E
84444_AT1	DOT1L
4297_AT1	KMT2A
64754_AT1	SMYD3
84787_AT1	KMT5C
55870_AT1	ASH1L
79813_AT1	EHMT1
9869_AT1	SETDB1
58508_AT1	KMT2C
6839_AT1	SUV39H1
64324_AT1	NSD1
29072_AT1	SETD2
10919_AT1	EHMT2
54904_AT1	WHSC1L1
51111_AT1	KMT5B
83852_AT1	SETDB2
8085_AT1	KMT2D
79723_AT1	SUV39H2
9757_AT1	KMT2B
9739_AT1	SETD1A
55902_AT2	ACSS2
55902_AT1	ACSS2
65985_AT1	AACS
3992_AT1	FADS1
79966_AT1	SCD5
376497_AT1	SLC27A1
11000_AT1	SLC27A3
646486_AT1	FABP12
948_AT1	CD36
2172_AT1	FABP6
2170_AT1	FABP3
2168_AT1	FABP1
2173_AT1	FABP7
2171_AT1	FABP5
2167_AT1	FABP4
2169_AT1	FABP2
10999_AT1	SLC27A4
646480_AT1	FABP9
28965_AT1	SLC27A6
124583_AT1	CANT1
1645_AT1	AKR1C1
1646_AT1	AKR1C2
8644_AT1	AKR1C3
28234_AT1	SLCO1B3
175_AT1	AGA
8760_AT1	CDS2
1040_AT1	CDS1
1593_AT1	CYP27A1
9060_AT1	PAPSS2
9061_AT1	PAPSS1
411_AT2	ARSB
411_AT1	ARSB
2805_AT1	GOT1
23236_AT1	PLCB1
23236_AT2	PLCB1
6342_AT1	SCP2
239_AT1	ALOX12
1582_AT1	CYP8B1
387775_AT1	SLC22A10
142680_AT1	SLC34A3
2987_AT1	GUK1
4759_AT1	NEU2
5244_AT2	ABCB4
5244_AT3	ABCB4
5281_AT2	PIGF
54872_AT1	PIGG
5281_AT1	PIGF
9376_AT1	SLC22A8
5092_AT1	PCBD1
84105_AT1	PCBD2
9197_AT1	SLC33A1
115111_AT1	SLC26A7
116369_AT1	SLC26A8
115019_AT1	SLC26A9
1836_AT1	SLC26A2
51805_AT1	COQ3
2583_AT1	B4GALNT1
3163_AT1	HMOX2
3162_AT1	HMOX1
1666_AT1	DECR1
5728_AT1	PTEN
80235_AT1	PIGZ
6521_AT1	SLC4A1
6508_AT1	SLC4A3
6508_AT2	SLC4A3
6522_AT1	SLC4A2
83697_AT1	SLC4A9
112724_AT1	RDH13
145226_AT1	RDH12
51109_AT1	RDH11
195814_AT1	SDR16C5
57665_AT1	RDH14
26007_AT1	TKFC
50484_AT1	RRM2B
6240_AT1	RRM1
6241_AT1	RRM2
4524_AT1	MTHFR
2618_AT2	GART
9152_AT1	SLC6A5
54575_AT1	UGT1A10
8704_AT1	B4GALT2
9334_AT1	B4GALT5
2683_AT1	B4GALT1
8704_AT2	B4GALT2
8703_AT1	B4GALT3
53354_AT1	PANK1
80025_AT1	PANK2
55229_AT1	PANK4
79646_AT1	PANK3
8424_AT1	BBOX1
11136_AT1	SLC7A9
10327_AT1	AKR1A1
51146_AT1	A4GNT
5130_AT1	PCYT1A
9468_AT1	PCYT1B
7299_AT1	TYR
56954_AT1	NIT2
1719_AT1	DHFR
6531_AT1	SLC6A3
6530_AT1	SLC6A2
117247_AT1	SLC16A10
120103_AT1	SLC36A4
23539_AT1	SLC16A8
9123_AT1	SLC16A3
4881_AT1	NPR1
2977_AT1	GUCY1A2
2983_AT1	GUCY1B3
2986_AT1	GUCY2F
2974_AT1	2974_AT1
2984_AT1	GUCY2C
4882_AT2	NPR2
2982_AT1	GUCY1A3
4882_AT1	NPR2
3000_AT1	GUCY2D
29925_AT1	GMPPB
29926_AT1	GMPPA
3101_AT1	HK3
3098_AT1	HK1
3099_AT1	HK2
343_AT1	AQP8
6309_AT1	SC5D
1208_AT1	CLPS
6573_AT2	SLC19A1
6573_AT1	SLC19A1
80142_AT3	PTGES2
9536_AT2	PTGES
80142_AT2	PTGES2
80142_AT4	PTGES2
80142_AT1	PTGES2
9536_AT1	PTGES
5169_AT1	ENPP3
5167_AT1	ENPP1
1080_AT1	CFTR
8803_AT1	SUCLA2
25834_AT1	MGAT4C
178_AT1	AGL
10331_AT1	B3GNT3
10678_AT1	B3GNT2
11041_AT1	B4GAT1
79369_AT1	B3GNT4
2539_AT1	G6PD
8875_AT2	VNN2
8875_AT1	VNN2
55350_AT3	VNN3
55350_AT2	VNN3
8876_AT1	VNN1
55350_AT1	VNN3
80347_AT1	COASY
55512_AT2	SMPD3
55512_AT1	SMPD3
6609_AT1	SMPD1
158584_AT1	FAAH2
10993_AT1	SDS
6582_AT2	SLC22A2
2181_AT2	ACSL3
2629_AT3	GBA
2629_AT5	GBA
2629_AT2	GBA
2629_AT1	GBA
2629_AT4	GBA
2581_AT1	GALC
29922_AT2	NME7
29922_AT1	NME7
4832_AT1	NME3
9374_AT1	PPT2
5538_AT1	PPT1
55191_AT1	NADSYN1
28_AT1	ABO
10390_AT1	CEPT1
56994_AT1	CHPT1
9058_AT1	SLC13A2
6584_AT1	SLC22A5
8503_AT1	PIK3R3
5289_AT1	PIK3C3
5288_AT1	PIK3C2G
5295_AT1	PIK3R1
5295_AT3	PIK3R1
5293_AT1	PIK3CD
23533_AT1	PIK3R5
5295_AT2	PIK3R1
5291_AT1	PIK3CB
5296_AT1	PIK3R2
10870_AT1	HCST
5287_AT1	PIK3C2B
5286_AT1	PIK3C2A
5294_AT1	PIK3CG
5290_AT1	PIK3CA
9153_AT1	SLC28A2
64078_AT1	SLC28A3
192286_AT1	HIGD2A
401494_AT1	HACD4
51495_AT1	HACD3
9200_AT1	HACD1
201562_AT1	HACD2
80146_AT1	UXS1
10606_AT1	PAICS
1036_AT1	CDO1
54677_AT1	CROT
284098_AT1	PIGW
126410_AT1	CYP4F22
51144_AT1	HSD17B12
116285_AT1	ACSM1
60386_AT1	SLC25A19
8574_AT1	AKR7A2
10327_AT2	AKR1A1
231_AT1	AKR1B1
1358_AT1	CPA2
93979_AT1	CPA5
57094_AT1	CPA6
1357_AT1	CPA1
9380_AT1	GRHPR
9588_AT1	PRDX6
8288_AT1	EPX
137902_AT1	PXDNL
7837_AT1	PXDN
645_AT1	BLVRB
644_AT1	BLVRA
3417_AT1	IDH1
2023_AT1	ENO1
2027_AT1	ENO3
2027_AT2	ENO3
2026_AT1	ENO2
115286_AT3	SLC25A26
115286_AT1	SLC25A26
115286_AT2	SLC25A26
9356_AT1	SLC22A6
6548_AT1	SLC9A1
6549_AT1	SLC9A2
6550_AT1	SLC9A3
2997_AT1	GYS1
8908_AT1	GYG2
2998_AT1	GYS2
2992_AT1	GYG1
9056_AT1	SLC7A7
284004_AT1	HEXDC
3906_AT1	LALBA
114971_AT1	PTPMT1
1718_AT1	DHCR24
124637_AT1	CYB5D1
204_AT1	AK2
100507855_AT1	100507855_AT1
122481_AT1	AK7
203_AT1	AK1
26289_AT1	AK5
205_AT1	AK4
10682_AT1	EBP
8050_AT1	PDHX
1737_AT1	DLAT
5161_AT1	PDHA2
5160_AT1	PDHA1
5162_AT1	PDHB
4952_AT1	OCRL
4952_AT2	OCRL
206358_AT1	SLC36A1
5305_AT1	PIP4K2A
8396_AT1	PIP4K2B
79837_AT1	PIP4K2C
83884_AT1	SLC25A2
3658_AT1	IREB2
48_AT1	ACO1
56848_AT1	SPHK2
23428_AT1	SLC7A8
8884_AT1	SLC5A6
65010_AT3	SLC26A6
65010_AT1	SLC26A6
65010_AT2	SLC26A6
2820_AT1	GPD2
225_AT1	ABCD2
3945_AT1	LDHB
3948_AT1	LDHC
3939_AT1	LDHA
1384_AT2	CRAT
7263_AT1	TST
4357_AT1	MPST
81537_AT1	SGPP1
10090_AT1	UST
7108_AT1	TM7SF2
4597_AT1	MVD
1891_AT1	ECH1
81490_AT1	PTDSS2
949_AT1	SCARB1
132158_AT1	GLYCTK
10560_AT1	SLC19A2
80704_AT1	SLC19A3
7173_AT1	TPO
2222_AT1	FDFT1
4860_AT1	PNP
3631_AT1	INPP4A
8821_AT1	INPP4B
445_AT2	ASS1
445_AT1	ASS1
8879_AT1	SGPL1
54_AT1	ACP5
53_AT1	ACP2
51205_AT1	ACP6
55_AT1	ACPP
50700_AT1	RDH8
9791_AT1	PTDSS1
1717_AT1	DHCR7
5373_AT1	PMM2
5372_AT1	PMM1
55276_AT1	PGM2
51056_AT1	LAP3
3251_AT1	HPRT1
353_AT1	APRT
51004_AT1	COQ6
85465_AT1	EPT1
8824_AT1	CES2
1581_AT1	CYP7A1
52_AT1	ACP1
92370_AT1	PXYLP1
390928_AT1	ACP7
93650_AT1	ACPT
8702_AT1	B4GALT4
117283_AT1	IP6K3
9807_AT1	IP6K1
9807_AT2	IP6K1
8309_AT1	ACOX2
6448_AT1	SGSH
4669_AT1	NAGLU
50814_AT1	NSDHL
85320_AT1	ABCC11
10057_AT1	ABCC5
10257_AT1	ABCC4
9429_AT1	ABCG2
1244_AT1	ABCC2
6574_AT1	SLC20A1
6575_AT1	SLC20A2
1103_AT2	CHAT
1103_AT4	CHAT
1103_AT3	CHAT
1103_AT1	CHAT
51312_AT1	SLC25A37
81894_AT1	SLC25A28
91703_AT1	ACY3
10380_AT1	BPNT1
3157_AT2	HMGCS1
3157_AT1	HMGCS1
6888_AT1	TALDO1
123876_AT1	ACSM2A
341392_AT1	ACSM4
6296_AT1	ACSM3
54988_AT1	ACSM5
348158_AT1	ACSM2B
51166_AT1	AADAT
883_AT1	KYAT1
51166_AT2	AADAT
197257_AT1	LDHD
197257_AT2	LDHD
8854_AT1	ALDH1A2
216_AT1	ALDH1A1
224_AT1	ALDH3A2
8854_AT3	ALDH1A2
501_AT1	ALDH7A1
8854_AT2	ALDH1A2
3290_AT2	HSD11B1
3290_AT1	HSD11B1
222_AT1	ALDH3B2
3995_AT1	FADS3
9415_AT1	FADS2
93492_AT1	TPTE2
1579_AT1	CYP4A11
4967_AT2	OGDH
4967_AT1	OGDH
1743_AT1	DLST
10396_AT1	ATP8A1
3706_AT1	ITPKA
3707_AT1	ITPKB
80271_AT1	ITPKC
11238_AT1	CA5B
763_AT1	CA5A
8897_AT2	MTMR3
8897_AT1	MTMR3
8898_AT1	MTMR2
8897_AT3	MTMR3
5236_AT1	PGM1
7389_AT1	UROD
80270_AT1	HSD3B7
28231_AT1	SLCO4A1
53919_AT1	SLCO1C1
594_AT1	BCKDHB
593_AT1	BCKDHA
594_AT2	BCKDHB
1629_AT1	DBT
51477_AT1	ISYNA1
79611_AT1	ACSS3
84532_AT1	ACSS1
55907_AT1	CMAS
3177_AT1	SLC29A2
2030_AT1	SLC29A1
3418_AT1	IDH2
2572_AT1	GAD2
51380_AT1	CSAD
2571_AT2	GAD1
2571_AT1	GAD1
8534_AT1	CHST1
9469_AT1	CHST3
5298_AT1	PI4KB
5297_AT1	PI4KA
55361_AT1	PI4K2A
8566_AT1	PDXK
89874_AT1	SLC25A21
26289_AT2	AK5
23315_AT1	SLC9A8
84679_AT1	SLC9A7
4864_AT1	NPC1
3069_AT1	HDLBP
8228_AT1	PNPLA4
80339_AT1	PNPLA3
5407_AT1	PNLIPRP1
3990_AT1	LIPC
221955_AT1	DAGLB
119548_AT1	PNLIPRP3
8513_AT1	LIPF
5406_AT1	PNLIP
747_AT1	DAGLA
13_AT1	AADAC
57104_AT1	PNPLA2
9388_AT1	LIPG
5408_AT1	PNLIPRP2
3991_AT1	LIPE
2548_AT1	GAA
84720_AT1	PIGO
84720_AT2	PIGO
115584_AT1	SLC5A11
8041_AT1	8041_AT1
5232_AT1	PGK2
5230_AT1	PGK1
375056_AT1	MIA3
3628_AT1	INPP1
6818_AT1	SULT1A3
6820_AT1	SULT2B1
8836_AT1	GGH
9453_AT1	GGPS1
55315_AT1	SLC29A3
146712_AT1	B3GNTL1
93010_AT1	B3GNT7
374907_AT2	B3GNT8
10678_AT2	B3GNT2
374907_AT1	B3GNT8
4353_AT1	MPO
2990_AT1	GUSB
284111_AT1	SLC13A5
9487_AT1	PIGL
83594_AT1	NUDT12
29906_AT1	ST8SIA5
79896_AT1	THNSL1
10998_AT1	SLC27A5
1215_AT1	CMA1
54187_AT1	NANS
51447_AT1	IP6K2
9677_AT1	PPIP5K1
23262_AT1	PPIP5K2
153201_AT1	SLC36A2
7350_AT1	UCP1
23417_AT1	MLYCD
1728_AT1	NQO1
8972_AT1	MGAM
94033_AT1	FTMT
2495_AT1	FTH1
2512_AT1	FTL
1356_AT1	CP
1633_AT1	DCK
6718_AT1	AKR1D1
84649_AT1	DGAT2
8694_AT1	DGAT1
376497_AT2	SLC27A1
134526_AT1	ACOT12
3422_AT1	IDI1
91734_AT1	IDI2
337876_AT1	CHSY3
79586_AT1	CHPF
55454_AT1	CSGALNACT2
22856_AT1	CHSY1
55790_AT1	CSGALNACT1
9583_AT1	ENTPD4
2517_AT1	FUCA1
158_AT1	ADSL
158_AT2	ADSL
6476_AT1	SI
10229_AT1	COQ7
5959_AT1	RDH5
51179_AT1	HAO2
54363_AT1	HAO1
64902_AT1	AGXT2
7084_AT1	TK2
7083_AT1	TK1
3613_AT1	IMPA2
3612_AT1	IMPA1
5184_AT1	PEPD
10861_AT2	SLC26A1
1811_AT1	SLC26A3
10861_AT3	SLC26A1
10861_AT1	SLC26A1
26063_AT1	DECR2
1431_AT1	CS
1431_AT2	CS
2224_AT1	FDPS
56894_AT1	AGPAT3
51099_AT1	ABHD5
253558_AT1	LCLAT1
10555_AT1	AGPAT2
55326_AT1	AGPAT5
10554_AT1	AGPAT1
56895_AT1	AGPAT4
154141_AT1	MBOAT1
129642_AT1	MBOAT2
3423_AT2	IDS
3423_AT1	IDS
6515_AT1	SLC2A3
3176_AT1	HNMT
11285_AT1	B4GALT7
26035_AT1	GLCE
1066_AT1	CES1
221223_AT1	CES5A
23491_AT1	CES3
240_AT1	ALOX5
11212_AT1	PROSC
8833_AT1	GMPS
118881_AT1	COMTD1
26027_AT1	ACOT11
84735_AT1	CNDP1
10026_AT1	PIGK
51604_AT1	PIGT
128869_AT1	PIGU
8733_AT1	GPAA1
94005_AT1	PIGS
1371_AT1	CPOX
10690_AT1	FUT9
9514_AT1	GAL3ST1
3703_AT1	STT3A
10317_AT1	B3GALT5
2526_AT1	FUT4
148789_AT1	B3GALNT2
83468_AT1	GLT8D2
124872_AT1	B4GALNT2
200810_AT1	ALG1L
644974_AT1	ALG1L2
56886_AT1	UGGT1
644378_AT1	644378_AT1
338707_AT1	B4GALNT4
152586_AT1	MGAT4D
145173_AT1	B3GLCT
283358_AT1	B4GALNT3
192134_AT1	B3GNT6
9488_AT1	PIGB
2529_AT1	FUT7
8708_AT1	B3GALT1
170384_AT1	FUT11
55624_AT1	POMGNT1
8707_AT1	B3GALT2
8473_AT1	OGT
55830_AT1	GLT8D1
56983_AT1	POGLUT1
84752_AT1	B3GNT9
146664_AT1	MGAT5B
140687_AT1	GCNT7
360203_AT1	GLT6D1
55757_AT1	UGGT2
51809_AT1	GALNT7
55650_AT1	PIGV
84750_AT1	FUT10
201595_AT1	STT3B
93183_AT1	PIGM
168391_AT1	GALNTL5
1491_AT1	CTH
5464_AT1	PPA1
64077_AT1	LHPP
3704_AT1	ITPA
3704_AT2	ITPA
92483_AT1	LDHAL6B
160287_AT1	LDHAL6A
3948_AT2	LDHC
8706_AT1	B3GALNT1
1384_AT3	CRAT
5207_AT1	PFKFB1
2203_AT1	FBP1
5209_AT1	PFKFB3
8789_AT1	FBP2
5210_AT1	PFKFB4
5208_AT1	PFKFB2
6822_AT1	SULT2A1
6783_AT1	SULT1E1
10715_AT1	CERS1
29956_AT1	CERS2
253782_AT1	CERS6
91012_AT1	CERS5
79603_AT1	CERS4
204219_AT1	CERS3
210_AT1	ALAD
210_AT2	ALAD
8776_AT1	MTMR1
10864_AT1	SLC22A7
55867_AT1	SLC22A11
3930_AT1	LBR
116369_AT2	SLC26A8
115019_AT2	SLC26A9
115111_AT2	SLC26A7
284129_AT1	SLC26A11
79077_AT1	DCTPP1
114134_AT1	SLC2A13
26503_AT1	SLC17A5
10825_AT1	NEU3
9420_AT1	CYP7B1
7264_AT1	TSTA3
4668_AT1	NAGA
22934_AT1	RPIA
1734_AT1	DIO2
1733_AT1	DIO1
1735_AT1	DIO3
80055_AT1	PGAP1
5860_AT1	QDPR
26275_AT1	HIBCH
6817_AT3	SULT1A1
6817_AT2	SULT1A1
6817_AT4	SULT1A1
6817_AT5	SULT1A1
54675_AT1	CRLS1
2821_AT1	GPI
5498_AT1	PPOX
55293_AT1	UEVLD
276_AT2	AMY1A
6519_AT1	SLC3A1
6561_AT1	SLC13A1
10786_AT1	SLC17A3
6569_AT1	SLC34A1
10050_AT1	SLC17A4
6568_AT1	SLC17A1
10568_AT1	SLC34A2
10246_AT1	SLC17A2
7357_AT1	UGCG
6554_AT1	SLC10A1
6555_AT1	SLC10A2
4942_AT1	OAT
3419_AT1	IDH3A
3420_AT1	IDH3B
3421_AT1	IDH3G
6799_AT2	SULT1A2
6818_AT2	SULT1A3
6818_AT3	SULT1A3
6799_AT1	SULT1A2
6547_AT4	SLC8A3
6543_AT1	SLC8A2
6547_AT1	SLC8A3
6547_AT3	SLC8A3
6547_AT5	SLC8A3
6547_AT6	SLC8A3
6546_AT1	SLC8A1
6547_AT2	SLC8A3
64850_AT1	ETNPPL
6558_AT1	SLC12A2
6557_AT1	SLC12A1
54020_AT1	SLC37A1
27430_AT2	MAT2B
4143_AT1	MAT1A
4144_AT1	MAT2A
27430_AT1	MAT2B
26_AT1	AOC1
314_AT1	AOC2
314_AT2	AOC2
4056_AT1	LTC4S
4259_AT1	MGST3
4056_AT2	LTC4S
4258_AT1	MGST2
7177_AT1	TPSAB1
64499_AT1	TPSB2
23430_AT1	TPSD1
2053_AT1	EPHX2
56894_AT2	AGPAT3
137964_AT1	GPAT4
11164_AT1	NUDT5
51292_AT1	GMPR2
2766_AT1	GMPR
10928_AT1	RALBP1
6526_AT1	SLC5A3
10935_AT1	PRDX3
2879_AT1	GPX4
10935_AT2	PRDX3
38_AT1	ACAT1
2098_AT1	ESD
2182_AT2	ACSL4
50_AT1	ACO2
5226_AT1	PGD
50808_AT1	AK3
10768_AT1	AHCYL1
191_AT1	AHCY
10768_AT2	AHCYL1
6303_AT1	SAT1
112483_AT1	SAT2
27306_AT1	HPGDS
5730_AT1	PTGDS
145553_AT1	MDP1
9108_AT1	MTMR7
23371_AT1	TNS2
29085_AT1	PHPT1
163404_AT1	PLPPR5
64419_AT1	MTMR14
9107_AT1	MTMR6
9896_AT1	FIG4
84814_AT1	PLPP7
51496_AT1	CTDSPL2
22876_AT1	INPP5F
22908_AT1	SACM1L
138639_AT1	PTPDC1
374462_AT1	PTPRQ
56953_AT1	NT5M
8446_AT1	DUSP11
130367_AT1	SGPP2
23203_AT1	PMPCA
403313_AT1	PLPP6
51559_AT1	NT5DC3
55613_AT1	MTMR8
5471_AT1	PPAT
3038_AT2	HAS3
3038_AT1	HAS3
3037_AT1	HAS2
3036_AT1	HAS1
2639_AT1	GCDH
1152_AT1	CKB
1158_AT1	CKM
1595_AT1	CYP51A1
6567_AT1	SLC16A2
4953_AT1	ODC1
79901_AT1	CYBRD1
51004_AT2	COQ6
57127_AT1	RHBG
8399_AT1	PLA2G10
26279_AT1	PLA2G2D
30814_AT1	PLA2G2E
5319_AT1	PLA2G1B
3283_AT1	HSD3B1
3284_AT1	HSD3B2
54480_AT1	CHPF2
2348_AT3	FOLR1
2348_AT4	FOLR1
2348_AT6	FOLR1
2348_AT2	FOLR1
2352_AT1	FOLR3
2348_AT5	FOLR1
2348_AT1	FOLR1
682_AT1	BSG
211_AT2	ALAS1
212_AT1	ALAS2
23464_AT1	GCAT
211_AT1	ALAS1
10087_AT1	COL4A3BP
51733_AT1	UPB1
55808_AT1	ST6GALNAC1
9990_AT1	SLC12A6
57468_AT1	SLC12A5
6560_AT1	SLC12A4
10723_AT1	SLC12A7
9162_AT1	DGKI
8525_AT1	DGKZ
4125_AT1	MAN2B1
341947_AT1	COX8C
1337_AT1	COX6A1
9377_AT1	COX5A
1347_AT1	COX7A2
4514_AT1	COX3
9167_AT1	COX7A2L
1350_AT1	COX7C
1329_AT1	COX5B
170712_AT1	COX7B2
1327_AT1	COX4I1
1345_AT1	COX6C
4512_AT1	COX1
1340_AT1	COX6B1
1351_AT1	COX8A
84701_AT1	COX4I2
1339_AT1	COX6A2
1346_AT1	COX7A1
4513_AT1	COX2
1349_AT1	COX7B
125965_AT1	COX6B2
5833_AT1	PCYT2
5336_AT1	PLCG2
5330_AT1	PLCB2
5331_AT1	PLCB3
5335_AT2	PLCG1
89869_AT1	PLCZ1
23007_AT1	PLCH1
84812_AT1	PLCD4
257068_AT1	PLCXD2
9651_AT1	PLCH2
5333_AT1	PLCD1
113026_AT1	PLCD3
5334_AT1	PLCL1
51196_AT1	PLCE1
5332_AT2	PLCB4
5335_AT1	PLCG1
5332_AT1	PLCB4
56624_AT1	ASAH2
125981_AT1	ACER1
55331_AT1	ACER3
340485_AT1	ACER2
427_AT1	ASAH1
100287639_AT1	100287639_AT1
441024_AT1	MTHFD2L
64711_AT1	HS3ST6
9953_AT1	HS3ST3B1
9951_AT1	HS3ST4
9955_AT1	HS3ST3A1
7498_AT1	XDH
51071_AT1	DERA
28982_AT1	FLVCR1
113235_AT1	SLC46A1
57834_AT1	CYP4F11
11283_AT1	CYP4F8
84890_AT1	ADO
157506_AT1	RDH10
3705_AT1	ITPK1
3291_AT1	HSD11B2
200931_AT1	SLC51A
123264_AT1	SLC51B
56474_AT1	CTPS2
1503_AT1	CTPS1
146802_AT1	SLC47A2
55244_AT1	SLC47A1
8372_AT1	HYAL3
2271_AT1	FH
1120_AT2	CHKB
4191_AT1	MDH2
762_AT1	CA4
759_AT1	CA1
765_AT1	CA6
766_AT1	CA7
23632_AT1	CA14
771_AT1	CA12
768_AT1	CA9
377677_AT1	CA13
760_AT1	CA2
140838_AT1	NANP
10020_AT1	GNE
54716_AT1	SLC6A20
9023_AT1	CH25H
9016_AT1	SLC25A14
7351_AT1	UCP2
7352_AT1	UCP3
7352_AT2	UCP3
9016_AT2	SLC25A14
9481_AT1	SLC25A27
9843_AT1	HEPH
23428_AT2	SLC7A8
9562_AT1	MINPP1
26061_AT1	HACL1
290_AT1	ANPEP
6518_AT1	SLC2A5
29988_AT1	SLC2A8
66035_AT1	SLC2A11
155184_AT1	SLC2A7
6005_AT1	RHAG
587_AT1	BCAT2
21_AT1	ABCA3
7355_AT1	SLC35A2
493869_AT1	GPX8
7296_AT1	TXNRD1
7296_AT3	TXNRD1
7296_AT2	TXNRD1
7296_AT4	TXNRD1
5315_AT1	PKM
1373_AT1	CPS1
8639_AT1	AOC3
5223_AT1	PGAM1
5224_AT1	PGAM2
669_AT1	BPGM
5224_AT2	PGAM2
669_AT2	BPGM
26330_AT1	GAPDHS
2597_AT1	GAPDH
55750_AT1	AGK
79751_AT1	SLC25A22
83733_AT1	SLC25A18
8705_AT1	B3GALT4
92086_AT1	GGTLC1
124975_AT1	GGT6
2678_AT1	GGT1
728441_AT1	GGT2
91227_AT1	GGTLC2
102724197_AT1	102724197_AT1
2686_AT1	GGT7
1312_AT2	COMT
1312_AT1	COMT
6821_AT1	SUOX
10317_AT3	B3GALT5
10317_AT5	B3GALT5
10317_AT4	B3GALT5
10317_AT2	B3GALT5
11046_AT1	SLC35D2
4351_AT1	MPI
6470_AT1	SHMT1
6470_AT2	SHMT1
10654_AT1	PMVK
90161_AT2	HS6ST2
266722_AT1	HS6ST3
90161_AT1	HS6ST2
9394_AT1	HS6ST1
10135_AT1	NAMPT
410_AT1	ARSA
56548_AT1	CHST7
10402_AT1	ST3GAL6
151531_AT1	UPP2
58478_AT1	ENOPH1
8402_AT1	SLC25A11
686_AT1	BTD
6534_AT1	SLC6A7
641649_AT1	TMEM91
10057_AT2	ABCC5
27087_AT1	B3GAT1
135152_AT1	B3GAT2
27087_AT2	B3GAT1
26229_AT1	B3GAT3
3421_AT2	IDH3G
3420_AT2	IDH3B
3420_AT3	IDH3B
79707_AT1	NOL9
55277_AT1	FGGY
79672_AT1	FN3KRP
64122_AT1	FN3K
9917_AT1	FAM20B
23761_AT1	PISD
91373_AT1	UAP1L1
6675_AT1	UAP1
23439_AT1	ATP1B4
482_AT1	ATP1B2
477_AT1	ATP1A2
476_AT1	ATP1A1
478_AT1	ATP1A3
483_AT1	ATP1B3
481_AT1	ATP1B1
480_AT1	ATP1A4
1716_AT2	DGUOK
1716_AT3	DGUOK
1716_AT5	DGUOK
1716_AT4	DGUOK
7363_AT1	UGT2B4
54490_AT1	UGT2B28
10841_AT1	FTCD
262_AT1	AMD1
954_AT1	ENTPD2
954_AT2	ENTPD2
955_AT1	ENTPD6
957_AT1	ENTPD5
440_AT2	ASNS
440_AT1	ASNS
440_AT3	ASNS
492_AT1	ATP2B3
491_AT1	ATP2B2
493_AT1	ATP2B4
490_AT1	ATP2B1
9390_AT1	SLC22A13
3098_AT5	HK1
3098_AT3	HK1
80201_AT1	HKDC1
2645_AT2	GCK
2645_AT1	GCK
2645_AT3	GCK
3098_AT2	HK1
3098_AT4	HK1
29881_AT1	NPC1L1
2235_AT2	FECH
2235_AT1	FECH
132_AT1	ADK
132_AT2	ADK
129607_AT1	CMPK2
55256_AT1	ADI1
5836_AT1	PYGL
5834_AT1	PYGB
5837_AT1	PYGM
2592_AT2	GALT
2592_AT3	GALT
2592_AT1	GALT
5052_AT3	PRDX1
7001_AT3	PRDX2
5052_AT1	PRDX1
7001_AT1	PRDX2
5052_AT2	PRDX1
2876_AT2	GPX1
7001_AT2	PRDX2
248_AT1	ALPI
52_AT2	ACP1
52_AT3	ACP1
90701_AT1	SEC11C
9789_AT1	SPCS2
28972_AT1	SPCS1
60559_AT1	SPCS3
23478_AT1	SEC11A
64240_AT1	ABCG5
64241_AT1	ABCG8
27235_AT1	COQ2
1559_AT1	CYP2C9
84264_AT1	HAGHL
84264_AT2	HAGHL
3029_AT1	HAGH
5158_AT1	PDE6B
5148_AT1	PDE6G
8654_AT2	PDE5A
5146_AT1	PDE6C
5136_AT2	PDE1A
5138_AT1	PDE2A
5152_AT4	PDE9A
5152_AT7	PDE9A
5145_AT1	PDE6A
5152_AT16	PDE9A
5152_AT10	PDE9A
5152_AT3	PDE9A
8654_AT3	PDE5A
5149_AT1	PDE6H
5152_AT2	PDE9A
5152_AT6	PDE9A
5152_AT15	PDE9A
5137_AT1	PDE1C
5140_AT1	PDE3B
5136_AT1	PDE1A
5152_AT19	PDE9A
5152_AT12	PDE9A
5152_AT13	PDE9A
5152_AT18	PDE9A
5139_AT1	PDE3A
5152_AT20	PDE9A
5152_AT14	PDE9A
5152_AT5	PDE9A
5153_AT1	PDE1B
5152_AT11	PDE9A
5140_AT2	PDE3B
8654_AT1	PDE5A
10846_AT1	PDE10A
5152_AT17	PDE9A
50940_AT1	PDE11A
5147_AT1	PDE6D
56913_AT1	C1GALT1
197258_AT1	FUK
32_AT1	ACACB
10400_AT1	PEMT
10400_AT3	PEMT
10400_AT2	PEMT
345274_AT1	SLC10A6
220074_AT1	LRTOMT
6535_AT1	SLC6A8
5092_AT2	PCBD1
283209_AT1	PGM2L1
10873_AT1	ME3
4200_AT1	ME2
50617_AT1	ATP6V0A4
527_AT1	ATP6V0C
50617_AT3	ATP6V0A4
523_AT1	ATP6V1A
245972_AT1	ATP6V0D2
534_AT2	ATP6V1G2
90423_AT1	ATP6V1E2
533_AT1	ATP6V0B
9550_AT1	ATP6V1G1
51606_AT1	ATP6V1H
10312_AT2	TCIRG1
50617_AT2	ATP6V0A4
8992_AT1	ATP6V0E1
51606_AT2	ATP6V1H
525_AT1	ATP6V1B1
535_AT1	ATP6V0A1
9296_AT1	ATP6V1F
245973_AT1	ATP6V1C2
127124_AT1	ATP6V1G3
51382_AT1	ATP6V1D
526_AT1	ATP6V1B2
9114_AT1	ATP6V0D1
534_AT1	ATP6V1G2
23545_AT1	ATP6V0A2
10312_AT1	TCIRG1
528_AT2	ATP6V1C1
51606_AT3	ATP6V1H
528_AT1	ATP6V1C1
127124_AT2	ATP6V1G3
529_AT1	ATP6V1E1
10249_AT1	GLYAT
8714_AT1	ABCC3
10351_AT1	ABCA8
6581_AT1	SLC22A3
31_AT5	ACACA
31_AT3	ACACA
31_AT1	ACACA
31_AT4	ACACA
31_AT2	ACACA
10588_AT1	MTHFS
60490_AT1	PPCDC
26227_AT1	PHGDH
2531_AT1	KDSR
347734_AT1	SLC35B2
6649_AT1	SOD3
80308_AT1	FLAD1
80308_AT2	FLAD1
2978_AT1	GUCA1A
1807_AT1	DPYS
1808_AT1	DPYSL2
1809_AT1	DPYSL3
6472_AT1	SHMT2
129807_AT1	NEU4
84076_AT1	TKTL2
7086_AT1	TKT
8277_AT1	TKTL1
57016_AT1	AKR1B10
26266_AT1	SLC13A4
25796_AT1	PGLS
6652_AT1	SORD
57379_AT1	AICDA
47_AT2	ACLY
47_AT1	ACLY
8509_AT1	NDST2
64579_AT1	NDST4
9348_AT1	NDST3
3340_AT1	NDST1
3155_AT1	HMGCL
27068_AT1	PPA2
28232_AT1	SLCO3A1
8630_AT1	HSD17B6
286297_AT1	286297_AT1
9489_AT1	PGS1
54965_AT1	PIGX
1644_AT1	DDC
5211_AT2	PFKL
5214_AT1	PFKP
5213_AT1	PFKM
4548_AT1	MTR
55577_AT1	NAGK
123688_AT1	HYKK
4598_AT1	MVK
10948_AT1	STARD3
10007_AT1	GNPDA1
132789_AT1	GNPDA2
2745_AT1	GLRX
51022_AT2	GLRX2
51022_AT1	GLRX2
339221_AT1	ENPP7
6610_AT1	SMPD2
55627_AT1	SMPD4
5106_AT1	PCK2
5105_AT1	PCK1
386757_AT1	386757_AT1
125206_AT1	SLC5A10
200010_AT1	SLC5A9
8877_AT1	SPHK1
9962_AT1	SLC23A2
9963_AT1	SLC23A1
222537_AT1	HS3ST5
9956_AT1	HS3ST2
2762_AT1	GMDS
54963_AT1	UCKL1
83549_AT1	UCK1
7371_AT1	UCK2
11112_AT1	HIBADH
10724_AT1	MGEA5
2585_AT2	GALK2
2584_AT1	GALK1
2585_AT1	GALK2
6524_AT1	SLC5A2
154091_AT1	SLC2A12
56606_AT2	SLC2A9
144195_AT1	SLC2A14
11182_AT1	SLC2A6
56606_AT1	SLC2A9
81031_AT1	SLC2A10
5277_AT2	PIGA
5277_AT3	PIGA
8818_AT2	DPM2
51227_AT1	PIGP
9091_AT1	PIGQ
51227_AT3	PIGP
8818_AT1	DPM2
5283_AT1	PIGH
9091_AT2	PIGQ
5277_AT1	PIGA
5279_AT1	PIGC
51227_AT2	PIGP
5279_AT2	PIGC
7358_AT1	UGDH
5264_AT1	PHYH
847_AT1	CAT
6389_AT1	SDHA
6392_AT1	SDHD
6391_AT1	SDHC
6390_AT1	SDHB
9497_AT1	SLC4A7
2350_AT1	FOLR2
4726_AT1	NDUFS6
126328_AT1	NDUFA11
51079_AT1	NDUFA13
4728_AT1	NDUFS8
4706_AT1	NDUFAB1
4713_AT1	NDUFB7
4698_AT1	NDUFA5
4722_AT1	NDUFS3
4718_AT1	NDUFC2
4696_AT1	NDUFA3
4712_AT1	NDUFB6
4705_AT1	NDUFA10
55967_AT1	NDUFA12
4707_AT1	NDUFB1
4540_AT1	ND5
4729_AT1	NDUFV2
7991_AT2	TUSC3
4708_AT1	NDUFB2
4700_AT1	NDUFA6
4720_AT1	NDUFS2
4719_AT1	NDUFS1
4538_AT1	ND4
4702_AT1	NDUFA8
54539_AT1	NDUFB11
4536_AT1	ND2
4535_AT1	ND1
4731_AT1	NDUFV3
4710_AT1	NDUFB4
4537_AT1	ND3
4539_AT1	ND4L
4716_AT1	NDUFB10
4701_AT1	NDUFA7
4714_AT1	NDUFB8
4695_AT1	NDUFA2
4709_AT1	NDUFB3
4724_AT1	NDUFS4
4712_AT2	NDUFB6
4711_AT1	NDUFB5
4717_AT1	NDUFC1
4697_AT1	NDUFA4
4731_AT2	NDUFV3
4694_AT1	NDUFA1
4723_AT1	NDUFV1
4541_AT1	ND6
4725_AT1	NDUFS5
7991_AT1	TUSC3
374291_AT1	NDUFS7
4704_AT1	NDUFA9
4715_AT1	NDUFB9
3795_AT2	KHK
3795_AT1	KHK
5251_AT1	PHEX
23530_AT2	NNT
23530_AT1	NNT
9249_AT1	DHRS3
10170_AT1	DHRS9
8034_AT1	SLC25A16
84274_AT1	COQ5
10005_AT2	ACOT8
10005_AT3	ACOT8
27165_AT2	GLS2
2744_AT1	GLS
27165_AT1	GLS2
5315_AT2	PKM
5315_AT3	PKM
5313_AT2	PKLR
9957_AT1	HS3ST1
116255_AT1	MOGAT1
80168_AT1	MOGAT2
51447_AT3	IP6K2
51447_AT5	IP6K2
51447_AT2	IP6K2
51447_AT6	IP6K2
51447_AT4	IP6K2
3631_AT2	INPP4A
166785_AT1	MMAA
139596_AT1	UPRT
27284_AT1	SULT1B1
6819_AT1	SULT1C2
5238_AT1	PGM3
2632_AT1	GBE1
57678_AT1	GPAM
6528_AT1	SLC5A5
4891_AT1	SLC11A2
6723_AT1	SRM
126792_AT1	B3GALT6
29796_AT1	UQCR10
7388_AT1	UQCRH
29796_AT2	UQCR10
7386_AT1	UQCRFS1
7384_AT1	UQCRC1
7381_AT1	UQCRB
10975_AT1	UQCR11
27089_AT1	UQCRQ
4519_AT1	CYTB
7385_AT1	UQCRC2
1537_AT1	CYC1
2729_AT1	GCLC
2730_AT1	GCLM
3712_AT1	IVD
5150_AT2	PDE7A
5151_AT5	PDE8A
5150_AT1	PDE7A
5151_AT4	PDE8A
5143_AT1	PDE4C
5151_AT2	PDE8A
5144_AT1	PDE4D
5151_AT3	PDE8A
8622_AT1	PDE8B
5141_AT1	PDE4A
5142_AT1	PDE4B
5151_AT1	PDE8A
27115_AT1	PDE7B
51181_AT1	DCXR
54511_AT1	HMGCLL1
138429_AT1	PIP5KL1
767_AT1	CA8
2582_AT1	GALE
2582_AT2	GALE
2819_AT1	GPD1
26062_AT1	26062_AT1
55065_AT1	SLC52A1
79581_AT1	SLC52A2
1200_AT1	TPP1
122622_AT2	ADSSL1
122622_AT1	ADSSL1
159_AT1	ADSS
5198_AT1	PFAS
7779_AT1	SLC30A1
178_AT5	AGL
178_AT4	AGL
178_AT3	AGL
178_AT2	AGL
178_AT6	AGL
4507_AT1	MTAP
162466_AT1	PHOSPHO1
5009_AT1	OTC
29968_AT1	PSAT1
29968_AT2	PSAT1
55312_AT1	RFK
4048_AT1	LTA4H
374569_AT1	ASPG
3156_AT1	HMGCR
54995_AT1	OXSM
64802_AT1	NMNAT1
2954_AT1	GSTZ1
2954_AT2	GSTZ1
2954_AT3	GSTZ1
3242_AT1	HPD
2747_AT1	GLUD2
2746_AT1	GLUD1
10476_AT2	ATP5H
515_AT2	ATP5F1
498_AT2	ATP5A1
514_AT2	ATP5E
10632_AT1	ATP5L
539_AT1	ATP5O
9551_AT1	ATP5J2
9551_AT2	ATP5J2
9551_AT3	ATP5J2
518_AT1	ATP5G3
27109_AT1	ATP5S
506_AT1	ATP5B
513_AT1	ATP5D
509_AT2	ATP5C1
4905_AT1	NSF
518_AT3	ATP5G3
517_AT2	ATP5G2
516_AT1	ATP5G1
517_AT1	ATP5G2
522_AT2	ATP5J
514_AT1	ATP5E
509_AT1	ATP5C1
516_AT2	ATP5G1
522_AT3	ATP5J
515_AT3	ATP5F1
522_AT5	ATP5J
522_AT4	ATP5J
267020_AT1	ATP5L2
498_AT3	ATP5A1
515_AT1	ATP5F1
521_AT1	ATP5I
10476_AT1	ATP5H
513_AT2	ATP5D
498_AT1	ATP5A1
522_AT1	ATP5J
518_AT2	ATP5G3
27068_AT4	PPA2
27068_AT2	PPA2
27068_AT3	PPA2
10558_AT1	SPTLC1
9517_AT1	SPTLC2
55304_AT1	SPTLC3
11343_AT2	MGLL
11343_AT1	MGLL
2752_AT1	GLUL
51557_AT1	LGSN
112_AT1	ADCY6
115_AT1	ADCY9
111_AT1	ADCY5
109_AT1	ADCY3
107_AT1	ADCY1
112_AT2	ADCY6
108_AT1	ADCY2
113_AT1	ADCY7
114_AT1	ADCY8
196883_AT1	ADCY4
55811_AT1	ADCY10
6553_AT1	SLC9A5
389015_AT1	SLC9A4
79087_AT1	ALG12
64849_AT1	SLC13A3
3293_AT1	HSD17B3
9942_AT1	XYLB
57282_AT1	SLC4A10
9498_AT1	SLC4A8
159963_AT1	SLC5A12
1267_AT1	CNP
5634_AT1	PRPS2
221823_AT1	PRPS1L1
221823_AT2	PRPS1L1
5631_AT1	PRPS1
6611_AT1	SMS
23443_AT1	SLC35A3
79017_AT1	GGCT
2595_AT1	GANC
2639_AT2	GCDH
23600_AT2	AMACR
7390_AT1	UROS
200576_AT1	PIKFYVE
8396_AT2	PIP4K2B
200576_AT2	PIKFYVE
200576_AT3	PIKFYVE
54981_AT1	NMRK1
1635_AT1	DCTD
2184_AT1	FAH
6648_AT1	SOD2
124935_AT1	SLC43A2
6556_AT1	SLC11A1
30061_AT1	SLC40A1
9045_AT1	RPL14
361_AT1	AQP4
362_AT1	AQP5
359_AT1	AQP2
4284_AT1	MIP
358_AT1	AQP1
271_AT2	AMPD2
272_AT1	AMPD3
271_AT1	AMPD2
270_AT1	AMPD1
271_AT3	AMPD2
9154_AT1	SLC28A1
9154_AT2	SLC28A1
1608_AT1	DGKG
8527_AT2	DGKD
8526_AT1	DGKE
1607_AT1	DGKB
8525_AT2	DGKZ
160851_AT2	DGKH
8527_AT1	DGKD
1607_AT2	DGKB
160851_AT1	DGKH
1606_AT1	DGKA
1609_AT1	DGKQ
8525_AT3	DGKZ
79717_AT1	PPCS
29925_AT2	GMPPB
29926_AT2	GMPPA
55568_AT1	GALNT10
55568_AT2	GALNT10
2589_AT1	GALNT1
117248_AT1	GALNT15
8693_AT1	GALNT4
2590_AT1	GALNT2
79623_AT1	GALNT14
79695_AT1	GALNT12
11226_AT1	GALNT6
63917_AT1	GALNT11
50614_AT1	GALNT9
11227_AT1	GALNT5
114805_AT1	GALNT13
26290_AT1	GALNT8
2591_AT1	GALNT3
53947_AT1	A4GALT
2524_AT1	FUT2
51706_AT1	CYB5R1
1727_AT1	CYB5R3
51700_AT1	CYB5R2
51005_AT1	AMDHD2
427_AT2	ASAH1
100526794_AT1	NT5C1B-RDH14
9945_AT1	GFPT2
2673_AT1	GFPT1
65220_AT1	NADK
10728_AT1	PTGES3
10587_AT1	TXNRD2
1562_AT1	CYP2C18
9962_AT2	SLC23A2
9963_AT2	SLC23A1
2937_AT1	GSS
3145_AT1	HMBS
140679_AT1	SLC32A1
26873_AT1	OPLAH
55343_AT1	SLC35C1
79799_AT1	UGT2A3
10559_AT1	SLC35A1
51170_AT1	HSD17B11
3292_AT1	HSD17B1
7923_AT1	HSD17B8
3294_AT1	HSD17B2
158160_AT1	158160_AT1
5033_AT1	P4HA1
8974_AT1	P4HA2
283208_AT1	P4HA3
2739_AT1	GLO1
26002_AT1	MOXD1
1621_AT1	DBH
3614_AT1	IMPDH1
3615_AT1	IMPDH2
3614_AT2	IMPDH1
80025_AT3	PANK2
53354_AT3	PANK1
80025_AT2	PANK2
80025_AT4	PANK2
53354_AT2	PANK1
3938_AT1	LCT
283985_AT1	FADS6
4249_AT1	MGAT5
51086_AT1	TNNI3K
8790_AT1	FPGT
55217_AT1	TMLHE
3158_AT1	HMGCS2
4594_AT1	MUT
1487_AT1	CTBP1
51741_AT1	WWOX
340811_AT1	340811_AT1
56898_AT1	BDH2
51171_AT1	HSD17B14
10553_AT1	HTATIP2
100288072_AT1	SDR42E2
10202_AT1	DHRS2
441282_AT1	AKR1B15
121214_AT1	SDR9C7
374875_AT1	HSD11B1L
93517_AT1	SDR42E1
84869_AT1	CBR4
6578_AT1	SLCO2A1
7367_AT1	UGT2B17
55268_AT1	ECHDC2
8706_AT2	B3GALNT1
8706_AT4	B3GALNT1
8706_AT3	B3GALNT1
57571_AT1	CARNS1
2679_AT1	2679_AT1
4199_AT1	ME1
266740_AT1	MAGEA2B
4126_AT1	MANBA
84912_AT1	SLC35B4
5091_AT1	PC
5091_AT2	PC
2135_AT1	EXTL2
95_AT1	ACY1
27159_AT1	CHIA
1118_AT1	CHIT1
54682_AT1	MANSC1
7378_AT2	UPP1
7378_AT1	UPP1
1723_AT1	G_1723_AT1
29124_AT1	G_29124_AT1
1178_AT1	G_1178_AT1
7372_AT1	G_7372_AT1
5831_AT2	G_5831_AT2
5831_AT1	G_5831_AT1

## Sheet: Table D in S1 Data
Table D in S1 Data: Human colon epithelium transcriptome data
Data_Screening_ Criteria:	1. Data are from Tissue or cells of colon epithelum
	2. The Series contain healthy control samples
	4. The data should be within 10 years(after 2013)
	3. The above information should be checked from the project description , the published paper or the series_matrix
Index	BioProject	Series Accession	Discription	Year	Disease type	Number of health control colon epithelium samples	Sample type	Experiment type	Platform_ID	Platform_Description	CEL or Counts raw data in GEO	Alignment method	Read Counting methd	If no counts, what other type of data	Reference Genome	Note
1	PRJNA173220	GSE40220	Normal oesophageal, colonic and duodenal tissue biopsies were taken after informed consent and RNA was extracted following histological examination of adjacent tissues for normal aperaing mucosa.	2013	Health	3	biopsy	Microarray	GPL570	[HG-U133_Plus_2] Affymetrix Human Genome U133 Plus 2.0 Array	Yes					Used in our project
2	PRJNA509201	GSE123553	Colon samples from non-IBD controls (subjects undergoing surgery for colorectal cancer) were collected. Epithelial organoid cultures (EpOCs) were expanded from human colonic crypts and then induced to differentiate (d-EpOCs).RNA was then extracted and used for hybridization on Affymetrix microarrays.	2018	Health	8	organoid	Microarray	GPL20650	[HG-U219_Hs_ENTREZG_18] Affymetrix Human Genome U219 Array [CDF: Brainarray HGU219_Hs_ENTREZG_v18]	Yes					Used in our project
3	PRJNA849958	GSE206285	Patients with moderate-to-severe ulcerative colitis were treated with ustekinumab (n=364) or placebo (n=186) at week 0. Biopsy samples were collected from 550 patients and 18 healthy subjects at baseline for RNA extraction and microarray profiling.	2022	UC	18	biopsy	Microarray	GPL13158	[HT_HG-U133_Plus_PM] Affymetrix HT HG-U133+ PM Array Plate	Yes					Used in our project
4	PRJNA273501	GSE64392	explore organoid technology to routinely establish and phenotypically annotate ‘paired organoids’ derived from adjacent tumor and healthy epithelium from CRC patients.	2015	CRC	15	organoid	Microarray	GPL16686	[HuGene-2_0-st] Affymetrix Human Gene 2.0 ST Array [transcript (gene) version]	Yes					Used in our project
5	PRJNA151571	GSE35279	Gene expression levels obtained from 74 microdissected colorectal tumors were compared with 5 microdissected normal colon epitheliums.	2013	CRC	5	biopsy	Microarray	GPL6480	Agilent-014850 Whole Human Genome Microarray 4x44K G4112F (Probe Name version)	Yes					Used in our project
6	PRJNA291533	GSE71571	In a randomized, cross-over, placebo-controlled trial of 44 healthy men and women, homozygous for UGT1A6*1 or UGT1A6*2, we explored differences between global epithelial and stromal expression, using Affymetrix U133 + 2.0 microarrays and tested effects of 60-day aspirin supplementation (325 mg/d) on epithelial and stromal gene expression and colon prostaglandin E2 (PGE2) levels	2015	Health	44	biopsy	Mircoarray	GPL570	[HG-U133_Plus_2] Affymetrix Human Genome U133 Plus 2.0 Array	Yes					Used in our project
7	PRJNA788129	GSE190705	Colonic organoids were derived from crypts isolated from biopsies of three healthy individuals. The effects of treatment with IL9 or IL13 for 24 hours was evaluated in comparison with untreated organoids from the same donors	2022	Health	3	organoid	RNAseq	GPL16791	Illumina HiSeq 2500 (Homo sapiens)	Yes	TopHat	HTseq		GRCh37/hg19	Used in our project
8	PRJNA787886	GSE190634	Colonic organoids were derived from crypts isolated from biopsies of four healthy individuals. They were then treated with TNF, IFNG, IL17A, IL22 and combination of IL17 and IL22 for 24 hours.	2022	Health	4	organoid	RNAseq	GPL16791	Illumina HiSeq 2500 (Homo sapiens)	Yes	TopHat	HTseq		GRCh37/hg19	Used in our project
9	PRJNA494560	GSE120795	Atlas of RNA sequencing profiles of normal human tissues	2018	Health	6	biopsy	RNAseq	GPL21290	Illumina HiSeq 3000 (Homo sapiens)	Yes	STAR	STAR		GRCh38/hg18	Used in our project
10	PRJNA742380	GSE179130	One goal of this study was to compare global RNA-sequencing (RNA-seq) profiles data of organoid- derived colonic epithelial cells cultured and differentiated under different conditions	2021	Health	3	organoid	RNAseq	GPL20301	Illumina HiSeq 4000 (Homo sapiens)	Yes	STAR	Featurecount		GRCh38/hg18	Used in our project
11	PRJNA742364	GSE179128	Microdissected epithelial monolayer from five patients with active Crohn's disease (CD), five patients with inactive CD, seven patients with active ulcerative colitis (UC), six patients with inactive UC and six healthy controls were included in the final analysis.	2022	CD, UC	6	biopsy	RNAseq	GPL16791	Illumina HiSeq 2500 (Homo sapiens)	Yes	Salmon	Salmon		GRCh38/hg18	Used in our project
12	PRJNA723260	GSE172404	Gene expression data of differentiated colon organoids from 6 donors (3 Ulcerative colitis and 3 healthy controls) investigating effects of short-term hypoxia on drug-treatment targets such as TNF alone or in combination with IL17.	2021	UC	3	organoid	RNAseq	GPL20301	Illumina HiSeq 4000 (Homo sapiens)	Yes	Salmon	Salmon		GRCh38/hg18	Used in our project
13	PRJNA899901	GSE217663	Gene expresion data of, untreated, undifferentiated and differentiated intestinal epithelial organoids from 3 donors (3 undifferentiated biological replicates and 3 differentiated biological replicates).	2022	Health	3	organoid	RNAseq	GPL18573	Illumina NextSeq 500 (Homo sapiens)	Yes	Salmon	Salmon		GRCh38/hg18	Used in our project
14	PRJNA691157	GSE164541	Triplicate tissue samples (primary CRC, adjacent normal tissue, and adenoma; n = 15) were collected from five patients with CRC prior to any therapy, and underwent RNA Seq analysis	2021	CRC	5	biopsy	RNAseq	GPL16791	Illumina HiSeq 2500 (Homo sapiens)	Yes	Hisat	HTseq		GRCh38/hg18	Used in our project
15	PRJNA762103	GSE183853	Colonoscopic biopsies from 12 UC patients and 11 healthy subjects underwent digital spatial profiling (DSP) to acquire the transcriptomic profile of EC cell and epithelium.	2022	UC	3	biopsy	RNAseq	GPL24676	Illumina NovaSeq 6000 (Homo sapiens)	Yes	DSP	DSP		GRCh38/hg18	Used in our project
16	PRJNA525840	GSE127938	We generated a biobank of 18 human, 18 adult murine organoid lines, comprised of 3 lines each for the individual gastrointestinal segments of corpus, pylorus, duodenum, jejunum, ileum and colon. Additionally, organoids were generated from E16 embryonic mice and 2 organoid lines generated from embryonic stomach and 3 lines generated from proximal intestine.	2019	Health	3	organoid	RNAseq	GPL18573	Illumina NextSeq 500 (Homo sapiens)	Yes	READemption	HTseq		GRCh38/hg18	Used in our project
17	PRJNA558821	GSE135428	RNA-Seq analyses of tissues from a physiomimetic model of the human gut-liver axis; samples collected and analyzed in triplicates collected under different connectivity patterns.	2021		3	organoid	RNAseq	GPL11154	Illumina HiSeq 2000 (Homo sapiens)	No			RPKM	GRCh38/hg18	Used in our project
18	PRJNA310005	GSE77312	Epithelial and stromal targetted mRNA profiles of biopsied proximal colon ACF and normal samples.	2016	Colon Cancer	20	biopsy	RNAseq	GPL17301	Ion Torrent PGM (Homo sapiens)	NO			RPKM	GRCh38/hg18	Used in our project
19	PRJNA565188	GSE137327	Total RNA samples were extracted from 9 de-identified fresh frozen human colon cancer samples and their adjacent normal colon tissues. RNA-sequencing were completed by BGI (US) using BGISEQ platform for Eukaryotic Transcriptomeresequencing.	2019	Colon cancers	9	biopsy	RNAseq	GPL23227	BGISEQ-500 (Homo sapiens)	No			FPKM	GRCh38/hg18	Used in our project
20	PRJNA613086	GSE147133	RNA-seq was performed on an Illumina PE150 system on 12 RNA samples derived from healthy colon organoids from 6 different patients cultured for 6 passages in QGel® CN99 and in Matrigel®.	2020	Health	6	organoid	RNAseq	GPL24676	Illumina NovaSeq 6000 (Homo sapiens)	No			FPKM	GRCh38/hg18	Used in our project
21	PRJNA218851	GSE50760	RNA-seq data of 54 samples (normal colon, primary CRC, and liver metastasis) were generated from 18 CRC patients.	2014	CRC	18	biopsy	RNAseq	GPL11154	Illumina HiSeq 2000 (Homo sapiens)	No			FPKM	GRCh38/hg18	Used in our project
						188

## Sheet: Table E in S1 Data
Table E in S1 Data: Subsystems in iColonEpithelium
iColonEpithelium Reactions	Subsystem						Subsystem	Frequency
ARGSL	Alanine and aspartate metabolism						Transport, extracellular	1482
ARGSS	Alanine and aspartate metabolism						Fatty acid oxidation	857
ALAR	Alanine and aspartate metabolism						Extracellular exchange	715
AGTim	Alanine and aspartate metabolism						Transport, mitochondrial	275
ASNS1	Alanine and aspartate metabolism						Cholesterol metabolism	234
ASPTAm	Alanine and aspartate metabolism						Fatty acid synthesis	228
ASNN	Alanine and aspartate metabolism						Glycerophospholipid metabolism	140
ASPTA	Alanine and aspartate metabolism						Nucleotide interconversion	137
COKECBESr	Alkaloid synthesis						Transport, lumen	137
r1375	Aminosugar metabolism						Lumen exchange	137
HMR_4124	Aminosugar metabolism						Transport, endoplasmic reticular	135
CMPSASn	Aminosugar metabolism						Transport, peroxisomal	105
ACNAM9PL2	Aminosugar metabolism						Drug metabolism	102
r0782	Aminosugar metabolism						Miscellaneous	102
r0364	Aminosugar metabolism						Transport, lysosomal	91
ACGALK	Aminosugar metabolism						Sphingolipid metabolism	89
ACGALK2	Aminosugar metabolism						Bile acid synthesis	85
ACNMCT	Aminosugar metabolism						Intracellular source/sink	78
ACNAMPH	Aminosugar metabolism						Intracellular demand	76
r0113	Aminosugar metabolism						Keratan sulfate degradation	75
UAGDP	Aminosugar metabolism						Transport, golgi apparatus	60
r0363	Aminosugar metabolism						Tyrosine metabolism	52
ACGAMK	Aminosugar metabolism						Eicosanoid metabolism	51
G6PDA	Aminosugar metabolism						Inositol phosphate metabolism	50
r0013	Aminosugar metabolism						Transport, nuclear	50
AMANK	Aminosugar metabolism						Folate metabolism	46
UAGALDP	Aminosugar metabolism						Glycosphingolipid metabolism	45
ACGAMPM	Aminosugar metabolism						Chondroitin sulfate degradation	44
UAG2EMA	Aminosugar metabolism						Chondroitin synthesis	44
KDNH	Aminosugar metabolism						Phosphatidylinositol phosphate metabolism	38
ACNAM9PL	Aminosugar metabolism						Glycolysis/gluconeogenesis	37
AGDC	Aminosugar metabolism						Valine, leucine, and isoleucine metabolism	34
GF6PTA	Aminosugar metabolism						Methionine and cysteine metabolism	32
HEX10	Aminosugar metabolism						Pentose phosphate pathway	30
CHTNASE	Aminosugar metabolism						Starch and sucrose metabolism	29
HMR_2018	Androgen and estrogen synthesis and metabolism						Steroid metabolism	29
HMR_2089	Androgen and estrogen synthesis and metabolism						Pyruvate metabolism	28
HMR_2088	Androgen and estrogen synthesis and metabolism						Heparan sulfate degradation	27
HMR_1967	Androgen and estrogen synthesis and metabolism						Aminosugar metabolism	26
HMR_2016	Androgen and estrogen synthesis and metabolism						Glycine, serine, alanine, and threonine metabolism	26
RE3220C	Androgen and estrogen synthesis and metabolism						Pyrimidine catabolism	26
HMR_1970	Androgen and estrogen synthesis and metabolism						Fructose and mannose metabolism	23
HMR_1971	Androgen and estrogen synthesis and metabolism						Keratan sulfate synthesis	22
HMR_1968	Androgen and estrogen synthesis and metabolism						Phenylalanine metabolism	22
HMR_1962	Androgen and estrogen synthesis and metabolism						Vitamin A metabolism	22
RE3520E	Arachidonic acid metabolism						Arachidonic acid metabolism	20
HMR_1033	Arachidonic acid metabolism						Arginine and proline metabolism	19
HMR_0979	Arachidonic acid metabolism						Heme synthesis	19
RE2563C	Arachidonic acid metabolism						Urea cycle	19
RE3525M	Arachidonic acid metabolism						Ubiquinone synthesis	18
HMR_1077	Arachidonic acid metabolism						NAD metabolism	17
RE3476C	Arachidonic acid metabolism						Citric acid cycle	16
RE3038C	Arachidonic acid metabolism						Lysine metabolism	16
RE3470M	Arachidonic acid metabolism						Pyrimidine synthesis	16
HMR_0981	Arachidonic acid metabolism						Tryptophan metabolism	16
HMR_0960	Arachidonic acid metabolism						Glutathione metabolism	15
RE3286C	Arachidonic acid metabolism						Purine catabolism	15
RE3040C	Arachidonic acid metabolism						Propanoate metabolism	14
RE3476M	Arachidonic acid metabolism						CoA synthesis	13
HMR_1039	Arachidonic acid metabolism						O-glycan metabolism	12
HMR_0980	Arachidonic acid metabolism						Biotin metabolism	11
RE3513R	Arachidonic acid metabolism						Glutamate metabolism	11
RE3526M	Arachidonic acid metabolism						Glyoxylate and dicarboxylate metabolism	11
RE3475C	Arachidonic acid metabolism						N-glycan degradation	11
HMR_0963	Arachidonic acid metabolism						Purine synthesis	11
APRTO2	Arginine and proline metabolism						Androgen and estrogen synthesis and metabolism	10
PHCDm	Arginine and proline metabolism						Blood group synthesis	10
4HGLSDm	Arginine and proline metabolism						Oxidative phosphorylation	10
EHGLAT2m	Arginine and proline metabolism						Beta-Alanine metabolism	9
PTRCAT1	Arginine and proline metabolism						Galactose metabolism	9
EHGLATm	Arginine and proline metabolism						Alanine and aspartate metabolism	8
NABTNO	Arginine and proline metabolism						N-glycan synthesis	8
ADMDC	Arginine and proline metabolism						Tetrahydrobiopterin metabolism	8
PHCHGSm	Arginine and proline metabolism						Vitamin B2 metabolism	8
MTRI	Arginine and proline metabolism						Linoleate metabolism	7
G5SADrm	Arginine and proline metabolism						ROS detoxification	7
MTAP	Arginine and proline metabolism						Taurine and hypotaurine metabolism	7
HMR_4783	Arginine and proline metabolism						Triacylglycerol synthesis	7
DDPGAm	Arginine and proline metabolism						Histidine metabolism	6
MDRPD	Arginine and proline metabolism						Vitamin B6 metabolism	6
HMR_4777	Arginine and proline metabolism						Hyaluronan metabolism	5
HMR_4422	Arginine and proline metabolism						Leukotriene metabolism	5
PROAKGOX1	Arginine and proline metabolism						Vitamin C metabolism	5
P5CRxm	Arginine and proline metabolism						C5-branched dibasic acid metabolism	4
ABUTD	Beta-Alanine metabolism						Heme degradation	4
APAT2rm	Beta-Alanine metabolism						Squalene and cholesterol synthesis	4
BAMPPALDOX	Beta-Alanine metabolism						CoA catabolism	3
SMOX	Beta-Alanine metabolism						Cytochrome metabolism	3
SPMDOX	Beta-Alanine metabolism						N-glycan metabolism	3
13DAMPPOX	Beta-Alanine metabolism						Nucleotide salvage pathway	3
NBAHH_ir	Beta-Alanine metabolism						Butanoate metabolism	2
HMR_4079	Beta-Alanine metabolism						Hippurate metabolism	2
r0283	Beta-Alanine metabolism						R group synthesis	2
r0698	Bile acid synthesis						Vitamin D metabolism	2
HMR_1760	Bile acid synthesis						Vitamin E metabolism	2
DCA3GSc	Bile acid synthesis						Alkaloid synthesis	1
P45027A14m	Bile acid synthesis						Biomass and maintenance functions	1
SCPx	Bile acid synthesis						D-alanine metabolism	1
HMR_1706	Bile acid synthesis						Exchange/demand reaction	1
HMR_1739	Bile acid synthesis						Lipoate metabolism	1
HMR_1637	Bile acid synthesis						Nucleotide metabolism	1
HMR_1750	Bile acid synthesis						Nucleotide sugar metabolism	1
P45027A16m	Bile acid synthesis						Vitamin B12 metabolism	1
RE2626C	Bile acid synthesis
RE2649C	Bile acid synthesis
RE2112R	Bile acid synthesis
HMR_1749	Bile acid synthesis
HMR_1738	Bile acid synthesis
RE1807M	Bile acid synthesis
HMR_1742	Bile acid synthesis
RE2625C	Bile acid synthesis
AKR1D	Bile acid synthesis
r0797	Bile acid synthesis
RE1803C	Bile acid synthesis
HMR_1765	Bile acid synthesis
HSD17B42x_1	Bile acid synthesis
HSD17B4x	Bile acid synthesis
HMR_1761	Bile acid synthesis
HMR_1743	Bile acid synthesis
HMR_1751	Bile acid synthesis
P45027A13m	Bile acid synthesis
r0744	Bile acid synthesis
HMR_1746	Bile acid synthesis
HMR_1766	Bile acid synthesis
HMR_1685	Bile acid synthesis
HMR_1653	Bile acid synthesis
HMR_1786	Bile acid synthesis
P45027A1m	Bile acid synthesis
HMR_1834	Bile acid synthesis
RE1834M	Bile acid synthesis
HMR_1754	Bile acid synthesis
HMR_1807	Bile acid synthesis
VLCSr	Bile acid synthesis
r0688	Bile acid synthesis
HMR_1741	Bile acid synthesis
HMR_1748	Bile acid synthesis
RE1804M	Bile acid synthesis
VLCSp	Bile acid synthesis
P45027A11m	Bile acid synthesis
HMR_1847	Bile acid synthesis
HMR_1762	Bile acid synthesis
r0741	Bile acid synthesis
RE3346M	Bile acid synthesis
RE2814R	Bile acid synthesis
HMR_1635	Bile acid synthesis
P45027A15m	Bile acid synthesis
RE3251M	Bile acid synthesis
r0739	Bile acid synthesis
r0706	Bile acid synthesis
RE2112C	Bile acid synthesis
RE2649M	Bile acid synthesis
RE1807C	Bile acid synthesis
P45027A12m	Bile acid synthesis
ACOX22x	Bile acid synthesis
HMR_1681	Bile acid synthesis
RE3346C	Bile acid synthesis
HMR_1771	Bile acid synthesis
AKR1C42	Bile acid synthesis
AKR1C41	Bile acid synthesis
SCP2x_1	Bile acid synthesis
AMACR2p	Bile acid synthesis
RE1834C	Bile acid synthesis
HMR_1769	Bile acid synthesis
AKR1D2	Bile acid synthesis
RE1804C	Bile acid synthesis
BAAT3x	Bile acid synthesis
RE2626M	Bile acid synthesis
r0743	Bile acid synthesis
HC02197c	Bile acid synthesis
SCP3x	Bile acid synthesis
DCA3GSr	Bile acid synthesis
RE2625M	Bile acid synthesis
HMR_1747	Bile acid synthesis
LCA24GSc	Bile acid synthesis
r0629	Bile acid synthesis
RE1826C	Bile acid synthesis
HMR_1740	Bile acid synthesis
HMR_1756	Bile acid synthesis
BIOMASS_maintenance	Biomass and maintenance functions
BACCL	Biotin metabolism
APOCF	Biotin metabolism
BTNPL	Biotin metabolism
APOC_LYS_BTNP	Biotin metabolism
BTNDm	Biotin metabolism
BTND1n	Biotin metabolism
BACCLm	Biotin metabolism
APOC_LYS_BTNPm	Biotin metabolism
BTNPLm	Biotin metabolism
APOCFm	Biotin metabolism
BTND1	Biotin metabolism
FUT99g	Blood group synthesis
B3GNT11g	Blood group synthesis
B3GNT312g	Blood group synthesis
ST3GAL62g	Blood group synthesis
FUT910g	Blood group synthesis
FUT911g	Blood group synthesis
B3GNT315g	Blood group synthesis
B3GNT310g	Blood group synthesis
B3GNT51g	Blood group synthesis
B3GNT12g	Blood group synthesis
ACOAD1fm	Butanoate metabolism
3HBCDm	Butanoate metabolism
MECOAS1m	C5-branched dibasic acid metabolism
ITCOALm	C5-branched dibasic acid metabolism
MECOALm	C5-branched dibasic acid metabolism
ITCOAL1m	C5-branched dibasic acid metabolism
HMR_3686	Cholesterol metabolism
RE3181C	Cholesterol metabolism
LNSTLS	Cholesterol metabolism
HMR_3692	Cholesterol metabolism
LCAT43e	Cholesterol metabolism
HMR_3627	Cholesterol metabolism
HMR_3696	Cholesterol metabolism
HMR_3740	Cholesterol metabolism
C3STKR2r	Cholesterol metabolism
LCAT54e	Cholesterol metabolism
HMR_3664	Cholesterol metabolism
LCAT42e	Cholesterol metabolism
HMR_3738	Cholesterol metabolism
LCAT35e	Cholesterol metabolism
HMR_3679	Cholesterol metabolism
LCAT19e	Cholesterol metabolism
LCAT53e	Cholesterol metabolism
SMO	Cholesterol metabolism
HMR_1493	Cholesterol metabolism
LCAT10e	Cholesterol metabolism
HMR_3635	Cholesterol metabolism
HMR_3636	Cholesterol metabolism
HMR_3728	Cholesterol metabolism
HMR_3660	Cholesterol metabolism
LCAT8e	Cholesterol metabolism
HMR_1557	Cholesterol metabolism
HMR_3687	Cholesterol metabolism
HMR_3639	Cholesterol metabolism
HMR_1504	Cholesterol metabolism
HMR_3626	Cholesterol metabolism
LCAT36e	Cholesterol metabolism
r1380	Cholesterol metabolism
EBP1r	Cholesterol metabolism
HMR_3714	Cholesterol metabolism
r0783	Cholesterol metabolism
HMR_3652	Cholesterol metabolism
RE3134C	Cholesterol metabolism
LCAT14e	Cholesterol metabolism
DPMVDx	Cholesterol metabolism
HMR_3698	Cholesterol metabolism
SQLSr	Cholesterol metabolism
HMR_1565	Cholesterol metabolism
HMR_1547	Cholesterol metabolism
HMR_3657	Cholesterol metabolism
C4STMO2r	Cholesterol metabolism
HMR_3678	Cholesterol metabolism
HMR_3723	Cholesterol metabolism
HMGCOAS	Cholesterol metabolism
LCAT3e	Cholesterol metabolism
HMR_3668	Cholesterol metabolism
HMR_3649	Cholesterol metabolism
LCAT50e	Cholesterol metabolism
LCAT22e	Cholesterol metabolism
DMATT	Cholesterol metabolism
HMR_1516	Cholesterol metabolism
HMR_3688	Cholesterol metabolism
C3STDH1	Cholesterol metabolism
HMR_3647	Cholesterol metabolism
LCAT21e	Cholesterol metabolism
LCAT39e	Cholesterol metabolism
HMR_3663	Cholesterol metabolism
HMR_3704	Cholesterol metabolism
r0575	Cholesterol metabolism
HMR_3715	Cholesterol metabolism
HMR_3644	Cholesterol metabolism
GRTTx	Cholesterol metabolism
HMR_3709	Cholesterol metabolism
HMR_3724	Cholesterol metabolism
HMR_3662	Cholesterol metabolism
HMR_3628	Cholesterol metabolism
LCAT55e	Cholesterol metabolism
LCAT45e	Cholesterol metabolism
C14STR	Cholesterol metabolism
HMR_3682	Cholesterol metabolism
EBP2r	Cholesterol metabolism
HMR_3699	Cholesterol metabolism
IPDDIx	Cholesterol metabolism
HMR_1540	Cholesterol metabolism
HMR_3659	Cholesterol metabolism
SQLEr	Cholesterol metabolism
DHCR72r	Cholesterol metabolism
LCAT13e	Cholesterol metabolism
HMR_3726	Cholesterol metabolism
LCAT29e	Cholesterol metabolism
HMR_3703	Cholesterol metabolism
HMR_3701	Cholesterol metabolism
HMR_3719	Cholesterol metabolism
HMR_3630	Cholesterol metabolism
HMR_1538	Cholesterol metabolism
HMR_3716	Cholesterol metabolism
HMR_3694	Cholesterol metabolism
HMR_3713	Cholesterol metabolism
HMR_3708	Cholesterol metabolism
LSTO1r	Cholesterol metabolism
LCAT34e	Cholesterol metabolism
LNSTLSr	Cholesterol metabolism
XOLEST182CEH	Cholesterol metabolism
LCAT7e	Cholesterol metabolism
XOLEST226CEH	Cholesterol metabolism
CHLSTI_1	Cholesterol metabolism
HMR_1549	Cholesterol metabolism
r0463	Cholesterol metabolism
HMR_3690	Cholesterol metabolism
HMR_1550	Cholesterol metabolism
HMR_3705	Cholesterol metabolism
DHCR71r	Cholesterol metabolism
HMR_1552	Cholesterol metabolism
HMR_3650	Cholesterol metabolism
HMR_3685	Cholesterol metabolism
r0170	Cholesterol metabolism
XOLEST183CEH	Cholesterol metabolism
HMR_3625	Cholesterol metabolism
LCAT5e	Cholesterol metabolism
HMR_3736	Cholesterol metabolism
HMR_3721	Cholesterol metabolism
HMR_3739	Cholesterol metabolism
LCAT23e	Cholesterol metabolism
HMR_3648	Cholesterol metabolism
C3STDH1Pr	Cholesterol metabolism
HMR_3706	Cholesterol metabolism
HMR_3675	Cholesterol metabolism
HMR_3689	Cholesterol metabolism
HMR_3727	Cholesterol metabolism
HMR_1490	Cholesterol metabolism
LCAT41e	Cholesterol metabolism
DHCR241r	Cholesterol metabolism
HMR_1544	Cholesterol metabolism
LCAT47e	Cholesterol metabolism
CHLSTD78I	Cholesterol metabolism
RE2407C	Cholesterol metabolism
HMR_3629	Cholesterol metabolism
HMR_1509	Cholesterol metabolism
LCAT4e	Cholesterol metabolism
HMR_3655	Cholesterol metabolism
LCAT33e	Cholesterol metabolism
HMR_3737	Cholesterol metabolism
HMR_3654	Cholesterol metabolism
RE3180C	Cholesterol metabolism
PMEVKx	Cholesterol metabolism
HMR_3658	Cholesterol metabolism
LCAT6e	Cholesterol metabolism
HMGLx	Cholesterol metabolism
LCAT16e	Cholesterol metabolism
HMR_3734	Cholesterol metabolism
HMR_1543	Cholesterol metabolism
RE2410C	Cholesterol metabolism
HMR_1503	Cholesterol metabolism
LCAT17e	Cholesterol metabolism
MEVK1x	Cholesterol metabolism
DHCR243r	Cholesterol metabolism
HMR_1494	Cholesterol metabolism
LCAT32e	Cholesterol metabolism
HMR_3684	Cholesterol metabolism
LCAT20e	Cholesterol metabolism
LCAT49e	Cholesterol metabolism
C3STDH1r	Cholesterol metabolism
LCAT46e	Cholesterol metabolism
GRTT	Cholesterol metabolism
HMR_3667	Cholesterol metabolism
DMATTx	Cholesterol metabolism
HMR_3631	Cholesterol metabolism
LCAT11e	Cholesterol metabolism
HMR_3681	Cholesterol metabolism
HMR_3711	Cholesterol metabolism
HMR_1536	Cholesterol metabolism
LCAT48e	Cholesterol metabolism
LCAT52e	Cholesterol metabolism
HMR_3725	Cholesterol metabolism
HMR_3695	Cholesterol metabolism
LTHSTRLOR	Cholesterol metabolism
HMGLm	Cholesterol metabolism
HMR_3717	Cholesterol metabolism
LCAT44e	Cholesterol metabolism
LCAT18e	Cholesterol metabolism
HMR_3729	Cholesterol metabolism
HMR_3666	Cholesterol metabolism
LSTO2r	Cholesterol metabolism
HMR_3669	Cholesterol metabolism
HMR_3712	Cholesterol metabolism
HMR_1548	Cholesterol metabolism
r0321	Cholesterol metabolism
LCAT2e	Cholesterol metabolism
HMR_3670	Cholesterol metabolism
HMR_3741	Cholesterol metabolism
HMGCOAR	Cholesterol metabolism
HMR_3633	Cholesterol metabolism
HMR_3722	Cholesterol metabolism
HMR_3646	Cholesterol metabolism
HMR_3677	Cholesterol metabolism
HMR_1545	Cholesterol metabolism
C4STMO1r	Cholesterol metabolism
HMR_3642	Cholesterol metabolism
HMR_1539	Cholesterol metabolism
HMR_3645	Cholesterol metabolism
HMR_1502	Cholesterol metabolism
LCAT12e	Cholesterol metabolism
HMR_3637	Cholesterol metabolism
HMR_3653	Cholesterol metabolism
HMR_1465	Cholesterol metabolism
LCAT25e	Cholesterol metabolism
HMR_3718	Cholesterol metabolism
LCAT27e	Cholesterol metabolism
HMR_3640	Cholesterol metabolism
LCAT30e	Cholesterol metabolism
HMR_3665	Cholesterol metabolism
LCAT57e	Cholesterol metabolism
HMGCOARx	Cholesterol metabolism
HMR_3710	Cholesterol metabolism
DSMSTOLR	Cholesterol metabolism
CHOLESACATc_1	Cholesterol metabolism
LCAT51e	Cholesterol metabolism
LCAT31e	Cholesterol metabolism
HMR_1505	Cholesterol metabolism
LCAT9e	Cholesterol metabolism
HMR_3656	Cholesterol metabolism
HMR_1551	Cholesterol metabolism
LNS14DMr	Cholesterol metabolism
HMR_3707	Cholesterol metabolism
LCAT38e	Cholesterol metabolism
HMGCOASm	Cholesterol metabolism
HMR_1500	Cholesterol metabolism
SOAT12	Cholesterol metabolism
LCAT56e	Cholesterol metabolism
LCAT40e	Cholesterol metabolism
HMR_1467	Cholesterol metabolism
HMR_1495	Cholesterol metabolism
DHCR242r	Cholesterol metabolism
HMR_1546	Cholesterol metabolism
C14STRr	Cholesterol metabolism
HMR_3680	Cholesterol metabolism
LCAT37e	Cholesterol metabolism
XOLEST205CEH	Cholesterol metabolism
HMR_3651	Cholesterol metabolism
LCAT15e	Cholesterol metabolism
NACHEX8ly	Chondroitin sulfate degradation
NACHEX7ly	Chondroitin sulfate degradation
NACHEX3ly	Chondroitin sulfate degradation
NACHEXA4ly	Chondroitin sulfate degradation
S4TASE3ly	Chondroitin sulfate degradation
CSEPASEly	Chondroitin sulfate degradation
S4TASE5ly	Chondroitin sulfate degradation
GLCAASE6ly	Chondroitin sulfate degradation
LINKDEG2ly	Chondroitin sulfate degradation
NACHEXA8ly	Chondroitin sulfate degradation
NACHEX1ly	Chondroitin sulfate degradation
S2TASE3ly	Chondroitin sulfate degradation
IDOAASE4ly	Chondroitin sulfate degradation
NACHEXA6ly	Chondroitin sulfate degradation
S4TASE2ly	Chondroitin sulfate degradation
GLCAASE7ly	Chondroitin sulfate degradation
S4TASE1ly	Chondroitin sulfate degradation
S6TASE6ly	Chondroitin sulfate degradation
GLCAASE5ly	Chondroitin sulfate degradation
CSBPASEly	Chondroitin sulfate degradation
CSAPASEly	Chondroitin sulfate degradation
GLCAASE4ly	Chondroitin sulfate degradation
S2TASE4ly	Chondroitin sulfate degradation
CSDPASEly	Chondroitin sulfate degradation
S6TASE4ly	Chondroitin sulfate degradation
S4TASE4ly	Chondroitin sulfate degradation
S6TASE9ly	Chondroitin sulfate degradation
NACHEXA3ly	Chondroitin sulfate degradation
NACHEXA5ly	Chondroitin sulfate degradation
NACHEX5ly	Chondroitin sulfate degradation
S6TASE5ly	Chondroitin sulfate degradation
LINKDEG3ly	Chondroitin sulfate degradation
S2TASE5ly	Chondroitin sulfate degradation
NACHEXA1ly	Chondroitin sulfate degradation
NACHEX4ly	Chondroitin sulfate degradation
NACHEX6ly	Chondroitin sulfate degradation
CSCPASEly	Chondroitin sulfate degradation
NACHEXA2ly	Chondroitin sulfate degradation
S6TASE7ly	Chondroitin sulfate degradation
LINKDEG4ly	Chondroitin sulfate degradation
NACHEXA7ly	Chondroitin sulfate degradation
NACHEX9ly	Chondroitin sulfate degradation
NACHEX2ly	Chondroitin sulfate degradation
S6TASE8ly	Chondroitin sulfate degradation
XYLTer	Chondroitin synthesis
S4T1g	Chondroitin synthesis
S4T6g	Chondroitin synthesis
S2T4g	Chondroitin synthesis
GLCNACT2g	Chondroitin synthesis
GLCAT9g	Chondroitin synthesis
S2T2g	Chondroitin synthesis
S4T4g	Chondroitin synthesis
GALTg	Chondroitin synthesis
GLCAE2g	Chondroitin synthesis
GLCAE1g	Chondroitin synthesis
S4T2g	Chondroitin synthesis
GALNACT4g	Chondroitin synthesis
GALNACT1g	Chondroitin synthesis
GLCAT4g	Chondroitin synthesis
S3T3g	Chondroitin synthesis
GLCNACT3g	Chondroitin synthesis
S4T3g	Chondroitin synthesis
GLCAT5g	Chondroitin synthesis
S2T1g	Chondroitin synthesis
S6T25g	Chondroitin synthesis
S6T23g	Chondroitin synthesis
GLCATg	Chondroitin synthesis
S6T21g	Chondroitin synthesis
GLCAT2g	Chondroitin synthesis
GALNACT3g	Chondroitin synthesis
GALNACT2g	Chondroitin synthesis
GLCNACDASg	Chondroitin synthesis
S6T19g	Chondroitin synthesis
S6T20g	Chondroitin synthesis
S3T2g	Chondroitin synthesis
GLCAT8g	Chondroitin synthesis
GLCNACT4g	Chondroitin synthesis
S3T1g	Chondroitin synthesis
GALT2g	Chondroitin synthesis
S6T24g	Chondroitin synthesis
GALNACT5g	Chondroitin synthesis
GLCNACT5g	Chondroitin synthesis
S2T3g	Chondroitin synthesis
GLCAT7g	Chondroitin synthesis
GLCAT3g	Chondroitin synthesis
GLCAT6g	Chondroitin synthesis
S4T5g	Chondroitin synthesis
GLCNACT1g	Chondroitin synthesis
ICDHyp	Citric acid cycle
ACONT	Citric acid cycle
ICDHym	Citric acid cycle
CSm	Citric acid cycle
SUCOAS1m	Citric acid cycle
SUCOASm	Citric acid cycle
MDHm	Citric acid cycle
ICDHxm	Citric acid cycle
AKGDm	Citric acid cycle
ACITL	Citric acid cycle
SUCD1m	Citric acid cycle
ICDHyr	Citric acid cycle
FUM	Citric acid cycle
MDH	Citric acid cycle
FUMm	Citric acid cycle
r0509	Citric acid cycle
PAN4PP	CoA catabolism
PNTEH	CoA catabolism
LAPCOAl	CoA catabolism
APNPT	CoA synthesis
DPCOAPP	CoA synthesis
PTPATim	CoA synthesis
PTPATi	CoA synthesis
r0596	CoA synthesis
PPCDC	CoA synthesis
r0579	CoA synthesis
DPCOAPPe	CoA synthesis
DPCOAK	CoA synthesis
PPNCL3	CoA synthesis
DPCOAKm	CoA synthesis
PNTK	CoA synthesis
PPNCL2	CoA synthesis
FAH3_1	Cytochrome metabolism
4NPHSULT	Cytochrome metabolism
P4502C18	Cytochrome metabolism
PYRt2p	D-alanine metabolism
CVM1GLUChc	Drug metabolism
3HPVSthc	Drug metabolism
PVSOATPtu	Drug metabolism
NFDLAChc	Drug metabolism
LST4EXPTDhc	Drug metabolism
ATVLACtdhc	Drug metabolism
AM4NCStep	Drug metabolism
IBUP_Stdu	Drug metabolism
6EPVSthc	Drug metabolism
35DHPVStep	Drug metabolism
PROFVSCOAitx	Drug metabolism
TMDOATthc	Drug metabolism
3HPVSTETCOAitx	Drug metabolism
3HPVSTETCOAhcx	Drug metabolism
ATVLACThc	Drug metabolism
OXYPtepv	Drug metabolism
2HATVACIDthc	Drug metabolism
3ISPVStep	Drug metabolism
IBUP_Rtdu	Drug metabolism
NFDOHtep	Drug metabolism
TLACFVStev	Drug metabolism
FVSitx	Drug metabolism
NFDDMEThr	Drug metabolism
3HPVStep	Drug metabolism
FVSCOAitx	Drug metabolism
TAURIBUP_Sthv	Drug metabolism
OXYPthc	Drug metabolism
4HATVLACtep	Drug metabolism
ACMPShc	Drug metabolism
RSVtev	Drug metabolism
DEOXFVSitx	Drug metabolism
NFDtd	Drug metabolism
4HATVLACthc	Drug metabolism
PVStep	Drug metabolism
2HATVACIDtep	Drug metabolism
FVStep	Drug metabolism
IBUP_SCONJhep	Drug metabolism
SMVthep	Drug metabolism
TMDOATtev	Drug metabolism
3HPVSTETCOAhcm	Drug metabolism
IBUP_Rshep	Drug metabolism
ATVACIDOATPtu	Drug metabolism
TLACFVSitr	Drug metabolism
PVSHtu	Drug metabolism
AM4NCShr	Drug metabolism
3HPVSCOAhc	Drug metabolism
NFDLACtep	Drug metabolism
IBUP_Rtdhep	Drug metabolism
3HPVSTETCOAitm	Drug metabolism
LSTNRATt	Drug metabolism
DEOXFVStev	Drug metabolism
CSAtd	Drug metabolism
RSVtu	Drug metabolism
CRVSthc	Drug metabolism
LSTNM7TDhc	Drug metabolism
AM9CSAtep	Drug metabolism
LSTNtd	Drug metabolism
CRVSM1hr	Drug metabolism
PROFVSCOAhc	Drug metabolism
3HPVSTEThc	Drug metabolism
2HATVLACtep	Drug metabolism
3HPVSCOAitm	Drug metabolism
4HATVACIDthc	Drug metabolism
2HATVLACthc	Drug metabolism
NFDACitr	Drug metabolism
SMVACIDhep	Drug metabolism
6EPVStep	Drug metabolism
PROFVStev	Drug metabolism
3HPVSTETtev	Drug metabolism
NFDOXDhc	Drug metabolism
4HATVACIDtep	Drug metabolism
PTVSTtep	Drug metabolism
H2O2ter	Drug metabolism
SMVtv	Drug metabolism
IBUP_RASCL1hep	Drug metabolism
NFDNPYitr	Drug metabolism
FVSitr	Drug metabolism
NFDACtep	Drug metabolism
CRVStu	Drug metabolism
AM4N9CShc	Drug metabolism
FVStu	Drug metabolism
TMDOATPtsc	Drug metabolism
SULPACMPtev	Drug metabolism
CRVSM23hr	Drug metabolism
IBUP_SACOT2	Drug metabolism
ACMPdt	Drug metabolism
PROFVShc	Drug metabolism
ATVACIDMCTtu	Drug metabolism
SMVGLUChep	Drug metabolism
FVSCOAhc	Drug metabolism
LSTNM7thc	Drug metabolism
ATVACIDtdu	Drug metabolism
FVShc	Drug metabolism
AM4N9CStev	Drug metabolism
3HPVSCOAitx	Drug metabolism
35DHPVSthc	Drug metabolism
PTVSTtu	Drug metabolism
TMDtd	Drug metabolism
DEOXFVShc	Drug metabolism
3ISPVShc	Drug metabolism
CVM23GLUChc	Drug metabolism
LST4EXPthc	Drug metabolism
RE2069C	Eicosanoid metabolism
P450LTB4r	Eicosanoid metabolism
RE3421R	Eicosanoid metabolism
GGT5r	Eicosanoid metabolism
RE3524R	Eicosanoid metabolism
RE3011M	Eicosanoid metabolism
PGESr	Eicosanoid metabolism
PGS	Eicosanoid metabolism
RE3485C	Eicosanoid metabolism
RE3014R	Eicosanoid metabolism
RE3565C	Eicosanoid metabolism
RE3010M	Eicosanoid metabolism
RE3568C	Eicosanoid metabolism
RE3010C	Eicosanoid metabolism
HMR_1317	Eicosanoid metabolism
RE3597M	Eicosanoid metabolism
RE3496C	Eicosanoid metabolism
CBR2	Eicosanoid metabolism
RE3016R	Eicosanoid metabolism
LTC4Sr	Eicosanoid metabolism
RE3587C	Eicosanoid metabolism
PGDIr	Eicosanoid metabolism
RE3430C_1	Eicosanoid metabolism
RE3432C	Eicosanoid metabolism
RE3597X	Eicosanoid metabolism
RE3493C	Eicosanoid metabolism
RE3015R	Eicosanoid metabolism
RE2958C	Eicosanoid metabolism
HMR_1315	Eicosanoid metabolism
PGDI	Eicosanoid metabolism
RE2799C	Eicosanoid metabolism
RE3012R	Eicosanoid metabolism
ALOX5	Eicosanoid metabolism
RE3430X	Eicosanoid metabolism
RE3422C	Eicosanoid metabolism
RE1978C	Eicosanoid metabolism
RE3432X	Eicosanoid metabolism
RE3556C	Eicosanoid metabolism
RE2079R	Eicosanoid metabolism
HMR_1390	Eicosanoid metabolism
LTA4H	Eicosanoid metabolism
RE3012M	Eicosanoid metabolism
RE3010X	Eicosanoid metabolism
RE3307C	Eicosanoid metabolism
RE3431C	Eicosanoid metabolism
RE3011R	Eicosanoid metabolism
HMR_1325	Eicosanoid metabolism
PGESc	Eicosanoid metabolism
HMR_1318	Eicosanoid metabolism
ALOX52	Eicosanoid metabolism
RE2080C	Eicosanoid metabolism
MI1Pt	Exchange/demand reaction
EX_retn_e	Extracellular exchange
EX_pcholn1836_hs_e	Extracellular exchange
EX_tetdec2crn_e	Extracellular exchange
EX_fru_e	Extracellular exchange
EX_4nph_e	Extracellular exchange
EX_C06315_e	Extracellular exchange
EX_hista_e	Extracellular exchange
EX_HC02198_e	Extracellular exchange
EX_lcts_e	Extracellular exchange
EX_chsterols_e	Extracellular exchange
EX_phacgly_e	Extracellular exchange
EX_sphmyln181181_hs_e	Extracellular exchange
EX_cit_e	Extracellular exchange
EX_M00265_e	Extracellular exchange
EX_ach_e	Extracellular exchange
EX_CE1261_e	Extracellular exchange
EX_CE4970_e	Extracellular exchange
EX_glcur_e	Extracellular exchange
EX_CE2445_e	Extracellular exchange
EX_HC02220_e	Extracellular exchange
EX_h_e	Extracellular exchange
EX_hexdtr_e	Extracellular exchange
EX_gdca3s_e	Extracellular exchange
EX_2hiv_e	Extracellular exchange
EX_thyox__L_e	Extracellular exchange
EX_crvnc_e	Extracellular exchange
EX_pailpalm_hs_e	Extracellular exchange
EX_pchol2palm_hs_e	Extracellular exchange
EX_pyr_e	Extracellular exchange
EX_ile__L_e	Extracellular exchange
EX_gd1c_hs_e	Extracellular exchange
EX_CE2006_e	Extracellular exchange
EX_pcholdoc_hs_e	Extracellular exchange
EX_hco3_e	Extracellular exchange
EX_sulpacmp_e	Extracellular exchange
EX_cyst__L_e	Extracellular exchange
EX_glysar_e	Extracellular exchange
EX_CE1447_e	Extracellular exchange
EX_cyan_e	Extracellular exchange
EX_pcholste_hs_e	Extracellular exchange
EX_CE2934_e	Extracellular exchange
EX_nrpphr_e	Extracellular exchange
EX_34dhoxpeg_e	Extracellular exchange
EX_camp_e	Extracellular exchange
EX_Lhcystin_e	Extracellular exchange
EX_M01989_e	Extracellular exchange
EX_C06314_e	Extracellular exchange
EX_retnglc_e	Extracellular exchange
EX_lpchol_hs_e	Extracellular exchange
EX_gluside_hs_e	Extracellular exchange
EX_34dhpe_e	Extracellular exchange
EX_HC02204_e	Extracellular exchange
EX_Tyr_ggn_e	Extracellular exchange
EX_sphmyln18115_hs_e	Extracellular exchange
EX_progly_e	Extracellular exchange
EX_fol_e	Extracellular exchange
EX_magste_hs_e	Extracellular exchange
EX_3mlda_e	Extracellular exchange
EX_pchol2ste_hs_e	Extracellular exchange
EX_pcholet_hs_e	Extracellular exchange
EX_HC02205_e	Extracellular exchange
EX_56dura_e	Extracellular exchange
EX_M02956_e	Extracellular exchange
EX_prostgd2_e	Extracellular exchange
EX_acmana_e	Extracellular exchange
EX_fucfucfucgalacglc13galacglcgal14acglcgalgluside_hs_e	Extracellular exchange
EX_34hpl_e	Extracellular exchange
EX_diholineth_e	Extracellular exchange
EX_trideceth_e	Extracellular exchange
EX_dgsn_e	Extracellular exchange
EX_cysi__L_e	Extracellular exchange
EX_pailste_hs_e	Extracellular exchange
EX_pydxn_e	Extracellular exchange
EX_dhap_e	Extracellular exchange
EX_CE5797_e	Extracellular exchange
EX_crn_e	Extracellular exchange
EX_M00021_e	Extracellular exchange
EX_c16dc_e	Extracellular exchange
EX_bildglcur_e	Extracellular exchange
EX_pcholhep_hs_e	Extracellular exchange
EX_prostgf2_e	Extracellular exchange
EX_pcholpalme_hs_e	Extracellular exchange
EX_prist_e	Extracellular exchange
EX_Lkynr_e	Extracellular exchange
EX_lys__L_e	Extracellular exchange
EX_c4crn_e	Extracellular exchange
EX_13_cis_retnglc_e	Extracellular exchange
EX_ddeccrn_e	Extracellular exchange
EX_dopa_e	Extracellular exchange
EX_sl__L_e	Extracellular exchange
EX_prostge2_e	Extracellular exchange
EX_asp__L_e	Extracellular exchange
EX_thf_e	Extracellular exchange
EX_hepdeceth_e	Extracellular exchange
EX_hexdeceeth_e	Extracellular exchange
EX_CE7085_e	Extracellular exchange
EX_aqcobal_e	Extracellular exchange
EX_oh1_e	Extracellular exchange
EX_pe2linl_hs_e	Extracellular exchange
EX_3bcrn_e	Extracellular exchange
EX_crm_hs_e	Extracellular exchange
EX_dheas_e	Extracellular exchange
EX_L2aadp_e	Extracellular exchange
EX_C04805_e	Extracellular exchange
EX_M00117_e	Extracellular exchange
EX_lgnc_e	Extracellular exchange
EX_sphmyln18117_hs_e	Extracellular exchange
EX_ppiogly_e	Extracellular exchange
EX_Rtotal2_e	Extracellular exchange
EX_2m3hvac_e	Extracellular exchange
EX_thbpt_e	Extracellular exchange
EX_ocdca_e	Extracellular exchange
EX_sphmyln181201_hs_e	Extracellular exchange
EX_txa2_e	Extracellular exchange
EX_dopa4glcur_e	Extracellular exchange
EX_co_e	Extracellular exchange
EX_pcreat_e	Extracellular exchange
EX_ttdcrn_e	Extracellular exchange
EX_digalsgalside_hs_e	Extracellular exchange
EX_M00510_e	Extracellular exchange
EX_ditp_e	Extracellular exchange
EX_aracheth_e	Extracellular exchange
EX_dha_e	Extracellular exchange
EX_estrones_e	Extracellular exchange
EX_C04717_e	Extracellular exchange
EX_fe3_e	Extracellular exchange
EX_f1a_e	Extracellular exchange
EX_3ddcrn_e	Extracellular exchange
EX_elaid_e	Extracellular exchange
EX_C14825_e	Extracellular exchange
EX_etoh_e	Extracellular exchange
EX_adpac_e	Extracellular exchange
EX_ddca_e	Extracellular exchange
EX_sql_e	Extracellular exchange
EX_pep_e	Extracellular exchange
EX_CE4633_e	Extracellular exchange
EX_pe226_hs_e	Extracellular exchange
EX_pa_hs_e	Extracellular exchange
EX_lineth_e	Extracellular exchange
EX_pheme_e	Extracellular exchange
EX_gsn_e	Extracellular exchange
EX_sphmyln181221_hs_e	Extracellular exchange
EX_oleth_e	Extracellular exchange
EX_drib_e	Extracellular exchange
EX_C04849_e	Extracellular exchange
EX_nfdlac_e	Extracellular exchange
EX_3hexdcrn_e	Extracellular exchange
EX_CE4723_e	Extracellular exchange
EX_docteteth_e	Extracellular exchange
EX_ctp_e	Extracellular exchange
EX_glygn2_e	Extracellular exchange
EX_stcrn_e	Extracellular exchange
EX_subeac_e	Extracellular exchange
EX_arach_e	Extracellular exchange
EX_chsterol_e	Extracellular exchange
EX_q10h2_e	Extracellular exchange
EX_tdchola_e	Extracellular exchange
EX_M02560_e	Extracellular exchange
EX_inost_e	Extracellular exchange
EX_galt_e	Extracellular exchange
EX_egme_e	Extracellular exchange
EX_tymsf_e	Extracellular exchange
EX_srtn_e	Extracellular exchange
EX_3thexddcoacrn_e	Extracellular exchange
EX_5mthf_e	Extracellular exchange
EX_for_e	Extracellular exchange
EX_dopa4sf_e	Extracellular exchange
EX_pcrn_e	Extracellular exchange
EX_ldl_hs_e	Extracellular exchange
EX_coprost_e	Extracellular exchange
EX_c5dc_e	Extracellular exchange
EX_his__L_e	Extracellular exchange
EX_gthrd_e	Extracellular exchange
EX_coke_e	Extracellular exchange
EX_HC01446_e	Extracellular exchange
EX_fucgalfucgalacglcgalgluside_hs_e	Extracellular exchange
EX_antipyrene_e	Extracellular exchange
EX_dttp_e	Extracellular exchange
EX_CE2049_e	Extracellular exchange
EX_hdca_e	Extracellular exchange
EX_thr__L_e	Extracellular exchange
EX_urea_e	Extracellular exchange
EX_prostgi2_e	Extracellular exchange
EX_tdechola_e	Extracellular exchange
EX_chtn_e	Extracellular exchange
EX_sphmyln181161_hs_e	Extracellular exchange
EX_mepi_e	Extracellular exchange
EX_c10crn_e	Extracellular exchange
EX_nfd_e	Extracellular exchange
EX_4hpro_LT_e	Extracellular exchange
EX_glu__L_e	Extracellular exchange
EX_M01807_e	Extracellular exchange
EX_magpalm_hs_e	Extracellular exchange
EX_estradiol_e	Extracellular exchange
EX_pailar_hs_e	Extracellular exchange
EX_taur_e	Extracellular exchange
EX_utp_e	Extracellular exchange
EX_trypta_e	Extracellular exchange
EX_CE2047_e	Extracellular exchange
EX_3mox4hoxm_e	Extracellular exchange
EX_3ttetddcoacrn_e	Extracellular exchange
EX_malttr_e	Extracellular exchange
EX_sphings_e	Extracellular exchange
EX_pe17_hs_e	Extracellular exchange
EX_cpppg1_e	Extracellular exchange
EX_5adtststeroneglc_e	Extracellular exchange
EX_acorn_e	Extracellular exchange
EX_CE5787_e	Extracellular exchange
EX_acetone_e	Extracellular exchange
EX_12dgr120_e	Extracellular exchange
EX_HC02160_e	Extracellular exchange
EX_3ispvs_e	Extracellular exchange
EX_HC02192_e	Extracellular exchange
EX_pail_hs_e	Extracellular exchange
EX_lneldc_e	Extracellular exchange
EX_gudac_e	Extracellular exchange
EX_docosdiac_e	Extracellular exchange
EX_gm1_hs_e	Extracellular exchange
EX_gly_e	Extracellular exchange
EX_dopasf_e	Extracellular exchange
EX_pcholn281_hs_e	Extracellular exchange
EX_creat_e	Extracellular exchange
EX_c8crn_e	Extracellular exchange
EX_sphmyln1824_hs_e	Extracellular exchange
EX_dhbpt_e	Extracellular exchange
EX_lnlncg_e	Extracellular exchange
EX_sphmyln18122_hs_e	Extracellular exchange
EX_sphmyln18116_hs_e	Extracellular exchange
EX_pcholeic_hs_e	Extracellular exchange
EX_ahandrostanglc_e	Extracellular exchange
EX_tchola_e	Extracellular exchange
EX_gm2_hs_e	Extracellular exchange
EX_CE4724_e	Extracellular exchange
EX_tyr__L_e	Extracellular exchange
EX_34hpp_e	Extracellular exchange
EX_c101crn_e	Extracellular exchange
EX_glyald_e	Extracellular exchange
EX_5hoxindoa_e	Extracellular exchange
EX_M01235_e	Extracellular exchange
EX_steeth_e	Extracellular exchange
EX_2hyoxplac_e	Extracellular exchange
EX_pcholn224_hs_e	Extracellular exchange
EX_c10dc_e	Extracellular exchange
EX_ibup__S_e	Extracellular exchange
EX_andrstrn_e	Extracellular exchange
EX_h2o_e	Extracellular exchange
EX_s2l2n2m2m_e	Extracellular exchange
EX_3octdeccrn_e	Extracellular exchange
EX_vacc_e	Extracellular exchange
EX_ind3ac_e	Extracellular exchange
EX_tauribup__S_e	Extracellular exchange
EX_leuleu_e	Extracellular exchange
EX_Rtotal3_e	Extracellular exchange
EX_M00010_e	Extracellular exchange
EX_sphmyln18114_hs_e	Extracellular exchange
EX_xolest205_hs_e	Extracellular exchange
EX_pmeth_e	Extracellular exchange
EX_ttdcea_e	Extracellular exchange
EX_M01870_e	Extracellular exchange
EX_csa_e	Extracellular exchange
EX_CE1950_e	Extracellular exchange
EX_biliverd_e	Extracellular exchange
EX_fucgalgbside_hs_e	Extracellular exchange
EX_akg_e	Extracellular exchange
EX_dgtp_e	Extracellular exchange
EX_argsuc_e	Extracellular exchange
EX_dcsptn1_e	Extracellular exchange
EX_CE7090_e	Extracellular exchange
EX_HC01444_e	Extracellular exchange
EX_cspg_a_e	Extracellular exchange
EX_fvs_e	Extracellular exchange
EX_forglu_e	Extracellular exchange
EX_tcynt_e	Extracellular exchange
EX_ala__L_e	Extracellular exchange
EX_h2o2_e	Extracellular exchange
EX_hpdece_e	Extracellular exchange
EX_acn13acngalgbside_hs_e	Extracellular exchange
EX_oagd3_hs_e	Extracellular exchange
EX_gln__L_e	Extracellular exchange
EX_M00260_e	Extracellular exchange
EX_tiggly_e	Extracellular exchange
EX_pcholn19_hs_e	Extracellular exchange
EX_ascb__L_e	Extracellular exchange
EX_phe__L_e	Extracellular exchange
EX_co2_e	Extracellular exchange
EX_didecaeth_e	Extracellular exchange
EX_succ_e	Extracellular exchange
EX_acmp_e	Extracellular exchange
EX_5HPET_e	Extracellular exchange
EX_pcholn201_hs_e	Extracellular exchange
EX_M02613_e	Extracellular exchange
EX_k_e	Extracellular exchange
EX_pcholn15_hs_e	Extracellular exchange
EX_M02053_e	Extracellular exchange
EX_dca_e	Extracellular exchange
EX_CE5788_e	Extracellular exchange
EX_nrvnc_e	Extracellular exchange
EX_gthox_e	Extracellular exchange
EX_icit_e	Extracellular exchange
EX_gbside_hs_e	Extracellular exchange
EX_3hdececrn_e	Extracellular exchange
EX_CE5629_e	Extracellular exchange
EX_leuktrB4wcooh_e	Extracellular exchange
EX_xolest204_hs_e	Extracellular exchange
EX_dag_hs_e	Extracellular exchange
EX_ethamp_e	Extracellular exchange
EX_xoltri24_e	Extracellular exchange
EX_hgentis_e	Extracellular exchange
EX_glyc_e	Extracellular exchange
EX_hdcecrn_e	Extracellular exchange
EX_CE5304_e	Extracellular exchange
EX_thymd_e	Extracellular exchange
EX_CE0074_e	Extracellular exchange
EX_pcollg5hlys_e	Extracellular exchange
EX_cspg_b_e	Extracellular exchange
EX_glyleu_e	Extracellular exchange
EX_abt__D_e	Extracellular exchange
EX_glyc2p_e	Extracellular exchange
EX_ibup__R_e	Extracellular exchange
EX_M01238_e	Extracellular exchange
EX_triodthy_e	Extracellular exchange
EX_sprm_e	Extracellular exchange
EX_CE2838_e	Extracellular exchange
EX_pe_hs_e	Extracellular exchange
EX_ribflv_e	Extracellular exchange
EX_c81crn_e	Extracellular exchange
EX_amet_e	Extracellular exchange
EX_mev__R_e	Extracellular exchange
EX_pcholn204_hs_e	Extracellular exchange
EX_tststeroneglc_e	Extracellular exchange
EX_glc__D_e	Extracellular exchange
EX_hpdca_e	Extracellular exchange
EX_pcholn261_hs_e	Extracellular exchange
EX_magole_hs_e	Extracellular exchange
EX_CE1617_e	Extracellular exchange
EX_C01601_e	Extracellular exchange
EX_Lcyst_e	Extracellular exchange
EX_leuktrC4_e	Extracellular exchange
EX_4mop_e	Extracellular exchange
EX_glyc3p_e	Extracellular exchange
EX_ac_e	Extracellular exchange
EX_4ohbut_e	Extracellular exchange
EX_lthstrl_e	Extracellular exchange
EX_acngalacglcgal14acglcgalgluside_hs_e	Extracellular exchange
EX_3h3mglt_e	Extracellular exchange
EX_lac__D_e	Extracellular exchange
EX_tym_e	Extracellular exchange
EX_mercplaccys_e	Extracellular exchange
EX_udpglcur_e	Extracellular exchange
EX_glx_e	Extracellular exchange
EX_C13856_e	Extracellular exchange
EX_3mtp_e	Extracellular exchange
EX_tetpent6_e	Extracellular exchange
EX_hcys__L_e	Extracellular exchange
EX_hexc_e	Extracellular exchange
EX_bilirub_e	Extracellular exchange
EX_fdp_e	Extracellular exchange
EX_C02528_e	Extracellular exchange
EX_2oxoadp_e	Extracellular exchange
EX_xol7ah3_e	Extracellular exchange
EX_o2_e	Extracellular exchange
EX_arachd_e	Extracellular exchange
EX_so3_e	Extracellular exchange
EX_glcn_e	Extracellular exchange
EX_nh4_e	Extracellular exchange
EX_mem2emgacpail_prot_hs_e	Extracellular exchange
EX_CE5791_e	Extracellular exchange
EX_sucsal_e	Extracellular exchange
EX_nfdac_e	Extracellular exchange
EX_strch1_e	Extracellular exchange
EX_mal__L_e	Extracellular exchange
EX_HC02161_e	Extracellular exchange
EX_s2l2fn2m2masn_e	Extracellular exchange
EX_M02837_e	Extracellular exchange
EX_leuktrB4woh_e	Extracellular exchange
EX_maglinl_hs_e	Extracellular exchange
EX_pcs_e	Extracellular exchange
EX_prostge1_e	Extracellular exchange
EX_HC02213_e	Extracellular exchange
EX_ala_B_e	Extracellular exchange
EX_so4_e	Extracellular exchange
EX_3moxtyr_e	Extracellular exchange
EX_3ivcrn_e	Extracellular exchange
EX_CE2917_e	Extracellular exchange
EX_ga1_hs_e	Extracellular exchange
EX_o2s_e	Extracellular exchange
EX_itp_e	Extracellular exchange
EX_lnlc_e	Extracellular exchange
EX_ttdca_e	Extracellular exchange
EX_HC02180_e	Extracellular exchange
EX_4aabutn_e	Extracellular exchange
EX_dmantipyrine_e	Extracellular exchange
EX_btn_e	Extracellular exchange
EX_C14826_e	Extracellular exchange
EX_uri_e	Extracellular exchange
EX_pcholn203_hs_e	Extracellular exchange
EX_phyt_e	Extracellular exchange
EX_cholp_e	Extracellular exchange
EX_profvs_e	Extracellular exchange
EX_ptrc_e	Extracellular exchange
EX_eicostet_e	Extracellular exchange
EX_CE4969_e	Extracellular exchange
EX_M01966_e	Extracellular exchange
EX_sphmyln18120_hs_e	Extracellular exchange
EX_CE2172_e	Extracellular exchange
EX_n5m2masn_e	Extracellular exchange
EX_nfdoh_e	Extracellular exchange
EX_3hpvs_e	Extracellular exchange
EX_n2m2nmasn_e	Extracellular exchange
EX_HC02197_e	Extracellular exchange
EX_pchol_hs_e	Extracellular exchange
EX_C05770_e	Extracellular exchange
EX_fe2_e	Extracellular exchange
EX_34dhphe_e	Extracellular exchange
EX_aicar_e	Extracellular exchange
EX_sphmyln18123_hs_e	Extracellular exchange
EX_glyclt_e	Extracellular exchange
EX_12HPET_e	Extracellular exchange
EX_3ohsubac_e	Extracellular exchange
EX_CE5786_e	Extracellular exchange
EX_C09642_e	Extracellular exchange
EX_ppbng_e	Extracellular exchange
EX_tmndnc_e	Extracellular exchange
EX_pe203_hs_e	Extracellular exchange
EX_acnam_e	Extracellular exchange
EX_doco13ac_e	Extracellular exchange
EX_C05767_e	Extracellular exchange
EX_cys__L_e	Extracellular exchange
EX_magarachi_hs_e	Extracellular exchange
EX_5ohhexa_e	Extracellular exchange
EX_hxcoa_e	Extracellular exchange
EX_galgluside_hs_e	Extracellular exchange
EX_docosac_e	Extracellular exchange
EX_pvs_e	Extracellular exchange
EX_hom__L_e	Extracellular exchange
EX_sphmyln18118_hs_e	Extracellular exchange
EX_c51crn_e	Extracellular exchange
EX_M02457_e	Extracellular exchange
EX_13_cis_retn_e	Extracellular exchange
EX_M03051_e	Extracellular exchange
EX_met__L_e	Extracellular exchange
EX_oxa_e	Extracellular exchange
EX_cytd_e	Extracellular exchange
EX_ksi_e	Extracellular exchange
EX_ocdcea_e	Extracellular exchange
EX_M00503_e	Extracellular exchange
EX_pi_e	Extracellular exchange
EX_clpnd_e	Extracellular exchange
EX_M01111_e	Extracellular exchange
EX_leuktrB4_e	Extracellular exchange
EX_pcholar_hs_e	Extracellular exchange
EX_xylu__L_e	Extracellular exchange
EX_na1_e	Extracellular exchange
EX_c4dc_e	Extracellular exchange
EX_lnlnca_e	Extracellular exchange
EX_5oxpro_e	Extracellular exchange
EX_pan4p_e	Extracellular exchange
EX_trp__L_e	Extracellular exchange
EX_dhdascb_e	Extracellular exchange
EX_oagt3_hs_e	Extracellular exchange
EX_sphs1p_e	Extracellular exchange
EX_strdnc_e	Extracellular exchange
EX_pro__L_e	Extracellular exchange
EX_HC00900_e	Extracellular exchange
EX_am9csa_e	Extracellular exchange
EX_im4ac_e	Extracellular exchange
EX_glygly_e	Extracellular exchange
EX_tag_hs_e	Extracellular exchange
EX_glyc__R_e	Extracellular exchange
EX_pcholn28_hs_e	Extracellular exchange
EX_orn_e	Extracellular exchange
EX_oaa_e	Extracellular exchange
EX_dlnlcg_e	Extracellular exchange
EX_3octdec2crn_e	Extracellular exchange
EX_ivcrn_e	Extracellular exchange
EX_urate_e	Extracellular exchange
EX_galgalgalthcrm_hs_e	Extracellular exchange
EX_dodecanac_e	Extracellular exchange
EX_estriolglc_e	Extracellular exchange
EX_ps_hs_e	Extracellular exchange
EX_ser__L_e	Extracellular exchange
EX_retinal_e	Extracellular exchange
EX_alaala_e	Extracellular exchange
EX_CE5025_e	Extracellular exchange
EX_no2_e	Extracellular exchange
EX_fad_e	Extracellular exchange
EX_homoval_e	Extracellular exchange
EX_3hpvstet_e	Extracellular exchange
EX_deoxfvs_e	Extracellular exchange
EX_dtmp_e	Extracellular exchange
EX_hdd2crn_e	Extracellular exchange
EX_i_e	Extracellular exchange
EX_HC00822_e	Extracellular exchange
EX_ksii_core4_e	Extracellular exchange
EX_abt_e	Extracellular exchange
EX_gam_e	Extracellular exchange
EX_CE5798_e	Extracellular exchange
EX_ptdca_e	Extracellular exchange
EX_thcholstoic_e	Extracellular exchange
EX_CE4881_e	Extracellular exchange
EX_M00341_e	Extracellular exchange
EX_5adtststerone_e	Extracellular exchange
EX_man_e	Extracellular exchange
EX_pser__L_e	Extracellular exchange
EX_acnacngal14acglcgalgluside_hs_e	Extracellular exchange
EX_C05957_e	Extracellular exchange
EX_lipoate_e	Extracellular exchange
EX_ahcys_e	Extracellular exchange
EX_pcholn226_hs_e	Extracellular exchange
EX_xolest181_hs_e	Extracellular exchange
EX_C02356_e	Extracellular exchange
EX_5fthf_e	Extracellular exchange
EX_ddece1crn_e	Extracellular exchange
EX_7dhchsterol_e	Extracellular exchange
EX_pcholn183_hs_e	Extracellular exchange
EX_pheacgly_e	Extracellular exchange
EX_gluala_e	Extracellular exchange
EX_pydam_e	Extracellular exchange
EX_retfa_e	Extracellular exchange
EX_decdicrn_e	Extracellular exchange
EX_dxtrn_e	Extracellular exchange
EX_nadh_e	Extracellular exchange
EX_idp_e	Extracellular exchange
EX_tsul_e	Extracellular exchange
EX_M03131_e	Extracellular exchange
EX_chol_e	Extracellular exchange
EX_pcholpalm_hs_e	Extracellular exchange
EX_c3dc_e	Extracellular exchange
EX_2hb_e	Extracellular exchange
EX_arab__L_e	Extracellular exchange
EX_M00008_e	Extracellular exchange
EX_hLkynr_e	Extracellular exchange
EX_M03045_e	Extracellular exchange
EX_glyc__S_e	Extracellular exchange
EX_glypro_e	Extracellular exchange
EX_am4ncs_e	Extracellular exchange
EX_Rtotal_e	Extracellular exchange
EX_lpam_e	Extracellular exchange
EX_cholate_e	Extracellular exchange
EX_3aib_e	Extracellular exchange
EX_cspg_d_e	Extracellular exchange
EX_ump_e	Extracellular exchange
EX_HC00342_e	Extracellular exchange
EX_7dhcdchol_e	Extracellular exchange
EX_isomal_e	Extracellular exchange
EX_ppa_e	Extracellular exchange
EX_acgal_e	Extracellular exchange
EX_3hmp_e	Extracellular exchange
EX_gal_e	Extracellular exchange
EX_mma_e	Extracellular exchange
EX_xolest2_hs_e	Extracellular exchange
EX_HC01700_e	Extracellular exchange
EX_xtsn_e	Extracellular exchange
EX_lanost_e	Extracellular exchange
EX_M01872_e	Extracellular exchange
EX_pcholn225_hs_e	Extracellular exchange
EX_35cgmp_e	Extracellular exchange
EX_glcr_e	Extracellular exchange
EX_phpyr_e	Extracellular exchange
EX_gpi_sig_e	Extracellular exchange
EX_gtp_e	Extracellular exchange
EX_xyl__D_e	Extracellular exchange
EX_pcresol_e	Extracellular exchange
EX_cgly_e	Extracellular exchange
EX_pchol2linl_hs_e	Extracellular exchange
EX_pcholn2254_hs_e	Extracellular exchange
EX_cynt_e	Extracellular exchange
EX_CE4722_e	Extracellular exchange
EX_CE1273_e	Extracellular exchange
EX_tdca3s_e	Extracellular exchange
EX_HC01609_e	Extracellular exchange
EX_xolest182_hs_e	Extracellular exchange
EX_5mta_e	Extracellular exchange
EX_3deccrn_e	Extracellular exchange
EX_dgchol_e	Extracellular exchange
EX_pglyc_hs_e	Extracellular exchange
EX_gd3_hs_e	Extracellular exchange
EX_anth_e	Extracellular exchange
EX_M02451_e	Extracellular exchange
EX_gm3_hs_e	Extracellular exchange
EX_acn23acngalgbside_hs_e	Extracellular exchange
EX_fum_e	Extracellular exchange
EX_3ohsebac_e	Extracellular exchange
EX_gchola_e	Extracellular exchange
EX_docohxeth_e	Extracellular exchange
EX_imp_e	Extracellular exchange
EX_dpcoa_e	Extracellular exchange
EX_maltttr_e	Extracellular exchange
EX_am4n9cs_e	Extracellular exchange
EX_etha_e	Extracellular exchange
EX_c8dc_e	Extracellular exchange
EX_eic21114tr_e	Extracellular exchange
EX_fald_e	Extracellular exchange
EX_dgmp_e	Extracellular exchange
EX_dmhptcrn_e	Extracellular exchange
EX_CE1401_e	Extracellular exchange
EX_pchol2ole_hs_e	Extracellular exchange
EX_ala__D_e	Extracellular exchange
EX_C14768_e	Extracellular exchange
EX_xolest226_hs_e	Extracellular exchange
EX_caproic_e	Extracellular exchange
EX_andrstrnglc_e	Extracellular exchange
EX_tetdecaeth_e	Extracellular exchange
EX_CE7096_e	Extracellular exchange
EX_34dhoxmand_e	Extracellular exchange
EX_CE1918_e	Extracellular exchange
EX_pcholn205_hs_e	Extracellular exchange
EX_1a25dhvitd3_e	Extracellular exchange
EX_malthp_e	Extracellular exchange
EX_dmgly_e	Extracellular exchange
EX_M01582_e	Extracellular exchange
EX_pcholole_hs_e	Extracellular exchange
EX_lac__L_e	Extracellular exchange
EX_tststerone_e	Extracellular exchange
EX_bilglcur_e	Extracellular exchange
EX_cspg_c_e	Extracellular exchange
EX_5eipenc_e	Extracellular exchange
EX_CE6031_e	Extracellular exchange
EX_adpoh_e	Extracellular exchange
EX_23cump_e	Extracellular exchange
EX_C11695_e	Extracellular exchange
EX_glyphe_e	Extracellular exchange
EX_CE4877_e	Extracellular exchange
EX_CE2915_e	Extracellular exchange
EX_4hphac_e	Extracellular exchange
EX_sphmyln1825_hs_e	Extracellular exchange
EX_M00003_e	Extracellular exchange
EX_N1aspmd_e	Extracellular exchange
EX_CE1556_e	Extracellular exchange
EX_s2l2n2m2masn_e	Extracellular exchange
EX_CE6247_e	Extracellular exchange
EX_3mop_e	Extracellular exchange
EX_2m3hbu_e	Extracellular exchange
EX_arg__L_e	Extracellular exchange
EX_q10_e	Extracellular exchange
EX_4nphsf_e	Extracellular exchange
EX_idour_e	Extracellular exchange
EX_nac_e	Extracellular exchange
EX_estriol_e	Extracellular exchange
EX_dolichol__L_e	Extracellular exchange
EX_CE2916_e	Extracellular exchange
EX_34dhpha_e	Extracellular exchange
EX_amp_e	Extracellular exchange
EX_C02470_e	Extracellular exchange
EX_leuktrA4_e	Extracellular exchange
EX_HC00005_e	Extracellular exchange
EX_HC02194_e	Extracellular exchange
EX_5aop_e	Extracellular exchange
EX_tetdece1crn_e	Extracellular exchange
EX_3hpp_e	Extracellular exchange
EX_3tetd7ecoacrn_e	Extracellular exchange
EX_mlthf_e	Extracellular exchange
EX_malthx_e	Extracellular exchange
EX_HC00955_e	Extracellular exchange
EX_dchac_e	Extracellular exchange
EX_pcholn24_hs_e	Extracellular exchange
EX_pydx_e	Extracellular exchange
EX_acnacngalgbside_hs_e	Extracellular exchange
EX_cmp_e	Extracellular exchange
EX_cdpea_e	Extracellular exchange
EX_meoh_e	Extracellular exchange
EX_odecrn_e	Extracellular exchange
EX_xol27oh_e	Extracellular exchange
EX_3octdece1crn_e	Extracellular exchange
EX_M00241_e	Extracellular exchange
EX_dcmp_e	Extracellular exchange
EX_kdn_e	Extracellular exchange
EX_M02909_e	Extracellular exchange
EX_malt_e	Extracellular exchange
EX_xolest_hs_e	Extracellular exchange
EX_mi1p__D_e	Extracellular exchange
EX_4abut_e	Extracellular exchange
EX_sphmyln180241_hs_e	Extracellular exchange
EX_HC00250_e	Extracellular exchange
EX_bz_e	Extracellular exchange
EX_ahandrostan_e	Extracellular exchange
EX_3ump_e	Extracellular exchange
EX_C05769_e	Extracellular exchange
EX_ksii_core2_e	Extracellular exchange
EX_7klitchol_e	Extracellular exchange
EX_lneldccrn_e	Extracellular exchange
EX_tettet6_e	Extracellular exchange
EX_sphmyln18121_hs_e	Extracellular exchange
EX_CE4890_e	Extracellular exchange
EX_tcdca3s_e	Extracellular exchange
EX_pe14_hs_e	Extracellular exchange
EX_peplys_e	Extracellular exchange
EX_HC01577_e	Extracellular exchange
EX_nad_e	Extracellular exchange
EX_tlacfvs_e	Extracellular exchange
EX_15kprostgf2_e	Extracellular exchange
EX_hexdiac_e	Extracellular exchange
EX_dopa3glcur_e	Extracellular exchange
EX_3tdcrn_e	Extracellular exchange
EX_3uib_e	Extracellular exchange
EX_pendecaeth_e	Extracellular exchange
EX_56dthm_e	Extracellular exchange
EX_3mhis_e	Extracellular exchange
EX_pcholmyr_hs_e	Extracellular exchange
EX_2h3mv_e	Extracellular exchange
EX_3hadpac_e	Extracellular exchange
EX_g3pc_e	Extracellular exchange
EX_leu__L_e	Extracellular exchange
EX_pnto__R_e	Extracellular exchange
EX_tetpent3_e	Extracellular exchange
EX_thexdd_e	Extracellular exchange
EX_M01820_e	Extracellular exchange
EX_pchollinl_hs_e	Extracellular exchange
EX_CE5789_e	Extracellular exchange
EX_h2co3_e	Extracellular exchange
EX_thm_e	Extracellular exchange
EX_ins_e	Extracellular exchange
EX_val__L_e	Extracellular exchange
EX_cdp_e	Extracellular exchange
FAOXC11C9m	Fatty acid oxidation
IVCRNe	Fatty acid oxidation
FAOXC201C181x	Fatty acid oxidation
HMR_3237	Fatty acid oxidation
TETDECE1CRNe	Fatty acid oxidation
RE3074X	Fatty acid oxidation
RE3152C	Fatty acid oxidation
HMR_3177	Fatty acid oxidation
RE1521X	Fatty acid oxidation
RE3178M	Fatty acid oxidation
C226CPT2	Fatty acid oxidation
HMR_3341	Fatty acid oxidation
FAOXMC10OHMC10r	Fatty acid oxidation
C30CPT1	Fatty acid oxidation
FAOXC141C121x	Fatty acid oxidation
FAOXC102C103m	Fatty acid oxidation
FACOAL1832	Fatty acid oxidation
RE2999M	Fatty acid oxidation
HMR_3128	Fatty acid oxidation
TMNDNCCRNt	Fatty acid oxidation
C8DCe	Fatty acid oxidation
FAOXC121x	Fatty acid oxidation
RE3159X	Fatty acid oxidation
FAOXC140120x	Fatty acid oxidation
ACOAO7p	Fatty acid oxidation
HIVCACBP	Fatty acid oxidation
LNLNCGCPT1	Fatty acid oxidation
RE3005M	Fatty acid oxidation
FAOXC2242046m	Fatty acid oxidation
FACOAL226	Fatty acid oxidation
FAOXC16080x	Fatty acid oxidation
RE3192M	Fatty acid oxidation
r0717	Fatty acid oxidation
r1450	Fatty acid oxidation
C81CPT1	Fatty acid oxidation
FAOXC182C162m	Fatty acid oxidation
FACOAE1836Z9Z12Z	Fatty acid oxidation
FAOXC81C61m	Fatty acid oxidation
RE1520M	Fatty acid oxidation
HMR_3075	Fatty acid oxidation
RE3106C	Fatty acid oxidation
BCRNe	Fatty acid oxidation
C16DCe	Fatty acid oxidation
HMR_0394	Fatty acid oxidation
HMR_3427	Fatty acid oxidation
HMR_3198	Fatty acid oxidation
HMR_0354	Fatty acid oxidation
HMR_3422	Fatty acid oxidation
DMNONCRNt	Fatty acid oxidation
DCIm	Fatty acid oxidation
RE2912M	Fatty acid oxidation
FAOXC240200x_1	Fatty acid oxidation
SBCOAACOTx	Fatty acid oxidation
HMR_3193	Fatty acid oxidation
ADRNCRNt	Fatty acid oxidation
HMR_3056	Fatty acid oxidation
THEXDDm	Fatty acid oxidation
HMR_2687	Fatty acid oxidation
HOCTDEC2CRNe	Fatty acid oxidation
FACOAL200	Fatty acid oxidation
HMR_3522	Fatty acid oxidation
C12DCTD	Fatty acid oxidation
FACOAL161	Fatty acid oxidation
HMR_3096	Fatty acid oxidation
HMR_2657	Fatty acid oxidation
DOCOSDIACTD	Fatty acid oxidation
RE2624X	Fatty acid oxidation
FAOXC2442246x	Fatty acid oxidation
HMR_3170	Fatty acid oxidation
C120CPT1	Fatty acid oxidation
FAOXC181C161x	Fatty acid oxidation
FAOXC80	Fatty acid oxidation
FAOXC5OHc	Fatty acid oxidation
HMR_3351	Fatty acid oxidation
FAOXTC102C101m	Fatty acid oxidation
RE3170C	Fatty acid oxidation
FAOXTC122m	Fatty acid oxidation
FAOXC183806m	Fatty acid oxidation
HMR_3073	Fatty acid oxidation
FAOXC225C226x	Fatty acid oxidation
HMR_3107	Fatty acid oxidation
LNLCCPT2	Fatty acid oxidation
HMR_3350	Fatty acid oxidation
OCTDECCPT1	Fatty acid oxidation
C162ACBP	Fatty acid oxidation
TTDCRNt	Fatty acid oxidation
RE3177M	Fatty acid oxidation
HMR_3231	Fatty acid oxidation
HMR_3230	Fatty acid oxidation
C204CPT1	Fatty acid oxidation
FAOXC225C204x	Fatty acid oxidation
HMR_3205	Fatty acid oxidation
DLNLCGCRNt	Fatty acid oxidation
C180CPT1	Fatty acid oxidation
FAOXC61x	Fatty acid oxidation
RE1516M	Fatty acid oxidation
FAOXC122x	Fatty acid oxidation
FACOAL180	Fatty acid oxidation
FAOXC205C184x	Fatty acid oxidation
FAOXC16C16OHm	Fatty acid oxidation
r0308	Fatty acid oxidation
FAOXC2252053x	Fatty acid oxidation
C4OHc	Fatty acid oxidation
HMR_0362	Fatty acid oxidation
C142CPT1	Fatty acid oxidation
ADPCOACROT	Fatty acid oxidation
FACOAL40im	Fatty acid oxidation
FACOAL2042	Fatty acid oxidation
FAOXC204184m	Fatty acid oxidation
HMR_0430	Fatty acid oxidation
HMR_3095	Fatty acid oxidation
HMR_3426	Fatty acid oxidation
HMR_3429	Fatty acid oxidation
HMR_3200	Fatty acid oxidation
FAOXC2452253x	Fatty acid oxidation
FAOXC164m	Fatty acid oxidation
HMR_9719	Fatty acid oxidation
RE3166C	Fatty acid oxidation
RE3156X	Fatty acid oxidation
C4CRNe	Fatty acid oxidation
FAOXC3DC	Fatty acid oxidation
ACChex	Fatty acid oxidation
RE1531M	Fatty acid oxidation
RE3171C	Fatty acid oxidation
HMR_3062	Fatty acid oxidation
HDCACBP	Fatty acid oxidation
FAOXC12C12OHm	Fatty acid oxidation
FAOXC163C164Gm	Fatty acid oxidation
CSNATp	Fatty acid oxidation
HACD6p	Fatty acid oxidation
HACD5p	Fatty acid oxidation
TETPENT6CPT2	Fatty acid oxidation
3HADICOAx	Fatty acid oxidation
FAOXC160	Fatty acid oxidation
r0714_1	Fatty acid oxidation
FAOXC183C163m	Fatty acid oxidation
FAOXC1811601m	Fatty acid oxidation
HMR_3111	Fatty acid oxidation
C6DCc	Fatty acid oxidation
FAOXC226C227m	Fatty acid oxidation
PTE3x	Fatty acid oxidation
RE2759X	Fatty acid oxidation
HMR_3190	Fatty acid oxidation
RTOTAL3CRNCPT2	Fatty acid oxidation
RE3247X	Fatty acid oxidation
FAOXC163Gm	Fatty acid oxidation
C160CPT2	Fatty acid oxidation
HACD6m	Fatty acid oxidation
HMR_3053	Fatty acid oxidation
RE2985X	Fatty acid oxidation
FAOXC10080x	Fatty acid oxidation
TETDEC2CRNe	Fatty acid oxidation
FAOXC164GC163m	Fatty acid oxidation
FAOXC162C142m	Fatty acid oxidation
FAOXC121C10x	Fatty acid oxidation
r1451	Fatty acid oxidation
FAOXTC162TC142m	Fatty acid oxidation
LNELDCCPT2	Fatty acid oxidation
HMR_3179	Fatty acid oxidation
HMR_3431	Fatty acid oxidation
HMR_2705	Fatty acid oxidation
RE1517M	Fatty acid oxidation
3OHSEBACx	Fatty acid oxidation
TTDCEAc	Fatty acid oxidation
HDECAACBP	Fatty acid oxidation
HMR_3194	Fatty acid oxidation
SUBEACTD	Fatty acid oxidation
CLPNDCPT1	Fatty acid oxidation
FAOXC5C5DCc	Fatty acid oxidation
HOCTDACBP	Fatty acid oxidation
C16OHc	Fatty acid oxidation
HMR_3108	Fatty acid oxidation
DDECCRNe	Fatty acid oxidation
RTOTAL3CRNCPT1	Fatty acid oxidation
C10OHc	Fatty acid oxidation
FAOXC182806m	Fatty acid oxidation
FAOXC18280m	Fatty acid oxidation
FAOXC121C101m	Fatty acid oxidation
ACACT7m	Fatty acid oxidation
HMR_2669	Fatty acid oxidation
HMR_3223	Fatty acid oxidation
RE2985M	Fatty acid oxidation
FAOXC16DCr	Fatty acid oxidation
HMR_3067	Fatty acid oxidation
ACOADH120_m	Fatty acid oxidation
ADPCOAPTE	Fatty acid oxidation
HMR_3057	Fatty acid oxidation
FAOXC2051843x	Fatty acid oxidation
HMR_3065	Fatty acid oxidation
HMR_3424	Fatty acid oxidation
HMR_0276	Fatty acid oxidation
FAOXC183806x	Fatty acid oxidation
FAOXC184C164m	Fatty acid oxidation
HOCTDECCRNe	Fatty acid oxidation
RE3132R	Fatty acid oxidation
SUCCOAPET	Fatty acid oxidation
FAOXC5C5OHm	Fatty acid oxidation
HMR_3186	Fatty acid oxidation
r0721	Fatty acid oxidation
FAOXC163x	Fatty acid oxidation
FACOAE160	Fatty acid oxidation
FOAXC122C101x	Fatty acid oxidation
C161CRNt	Fatty acid oxidation
FAOXC163C143m	Fatty acid oxidation
FAOXC4020m	Fatty acid oxidation
FAOXC226C225x	Fatty acid oxidation
r1444	Fatty acid oxidation
FAOXC16DCC14DCx	Fatty acid oxidation
FAOXC18480m	Fatty acid oxidation
LNLNCGCPT2	Fatty acid oxidation
TETTET6CPT1	Fatty acid oxidation
FAOXC10C10OHm	Fatty acid oxidation
FAOXC13C11m	Fatty acid oxidation
HOCDACBP	Fatty acid oxidation
2MB2COAc	Fatty acid oxidation
FAOXC1811602m_1	Fatty acid oxidation
HMR_3171	Fatty acid oxidation
FAOXC183803m	Fatty acid oxidation
HMR_0302	Fatty acid oxidation
FAOXC11BRC9BRx	Fatty acid oxidation
EIC21114TRc	Fatty acid oxidation
FAOXC101C8x	Fatty acid oxidation
RE2992X	Fatty acid oxidation
HMR_3224	Fatty acid oxidation
HMR_3407	Fatty acid oxidation
FAOXC163C142x	Fatty acid oxidation
r1253	Fatty acid oxidation
OMHDEACIDTD	Fatty acid oxidation
FAOXC170150m	Fatty acid oxidation
C10DCe	Fatty acid oxidation
FAOXC11	Fatty acid oxidation
FACOAL1821	Fatty acid oxidation
RE3120C	Fatty acid oxidation
FACOAE1829Z12Z	Fatty acid oxidation
CSNATer	Fatty acid oxidation
RE3158X	Fatty acid oxidation
FAOXC182C182OHm	Fatty acid oxidation
RE3003M	Fatty acid oxidation
FAOXOHC16C16DCc	Fatty acid oxidation
HMR_3204	Fatty acid oxidation
FACOAL241	Fatty acid oxidation
r0715	Fatty acid oxidation
C204CPT2	Fatty acid oxidation
r1259	Fatty acid oxidation
HMR_2774	Fatty acid oxidation
PCRNtm	Fatty acid oxidation
FAOXC123x	Fatty acid oxidation
FAOXC101x	Fatty acid oxidation
DDCRNe	Fatty acid oxidation
3OHSUBCOAx	Fatty acid oxidation
C8DCc	Fatty acid oxidation
C226CPT1	Fatty acid oxidation
HMR_3219	Fatty acid oxidation
RE3165C	Fatty acid oxidation
FACOAL184	Fatty acid oxidation
HMR_3338	Fatty acid oxidation
HMR_0328	Fatty acid oxidation
HMR_3425	Fatty acid oxidation
RE1522M	Fatty acid oxidation
RE1525M	Fatty acid oxidation
KAT180_m	Fatty acid oxidation
HMR_3196	Fatty acid oxidation
FAOXC122m	Fatty acid oxidation
RE1518M	Fatty acid oxidation
FCOAH2	Fatty acid oxidation
HMR_3327	Fatty acid oxidation
FAOXC205C185m	Fatty acid oxidation
RE1532X	Fatty acid oxidation
HMR_3229	Fatty acid oxidation
FAOXC2031836m	Fatty acid oxidation
HMR_3188	Fatty acid oxidation
HDDACBP	Fatty acid oxidation
C101CRNe	Fatty acid oxidation
EICOSTETCPT2	Fatty acid oxidation
FAOXC2242046x	Fatty acid oxidation
HMR_3411	Fatty acid oxidation
FAOXC102C101m	Fatty acid oxidation
STRDNCCRNt	Fatty acid oxidation
RE3121C	Fatty acid oxidation
HMR_0268	Fatty acid oxidation
r0444	Fatty acid oxidation
RE2988X	Fatty acid oxidation
FACOAL206	Fatty acid oxidation
FAOXC180x	Fatty acid oxidation
HMR_3347	Fatty acid oxidation
FAOXC150m	Fatty acid oxidation
RE3172C	Fatty acid oxidation
FAOXC226C225m	Fatty acid oxidation
HMR_3240	Fatty acid oxidation
RE3175C	Fatty acid oxidation
r1481	Fatty acid oxidation
FAOXC16180m	Fatty acid oxidation
HMR_3068	Fatty acid oxidation
CSNAT3x	Fatty acid oxidation
FACOAL204	Fatty acid oxidation
FACOAL1813	Fatty acid oxidation
SUBERICACT	Fatty acid oxidation
RE3112C	Fatty acid oxidation
HMR_2711	Fatty acid oxidation
FAOXC170m	Fatty acid oxidation
C4DCCACT	Fatty acid oxidation
ACOAO4p	Fatty acid oxidation
C180CRNt	Fatty acid oxidation
HMR_3070	Fatty acid oxidation
DMHPTCRNt	Fatty acid oxidation
FAOXC143C123m	Fatty acid oxidation
HMR_3191	Fatty acid oxidation
HMR_3098	Fatty acid oxidation
RE1520X	Fatty acid oxidation
HMR_3071	Fatty acid oxidation
FAOXC2252053m	Fatty acid oxidation
RE1573X	Fatty acid oxidation
ACACT7p	Fatty acid oxidation
FAOXC204C205x	Fatty acid oxidation
TETTET6CRNt	Fatty acid oxidation
C142OHe	Fatty acid oxidation
HMR_3433	Fatty acid oxidation
FAOXTC182TC162m	Fatty acid oxidation
EICOSTETCRNt	Fatty acid oxidation
SUBERCACT	Fatty acid oxidation
FAOXC164C165m	Fatty acid oxidation
C142OHc	Fatty acid oxidation
FAOXC260240x_1	Fatty acid oxidation
FAOXC227C226m	Fatty acid oxidation
FAOXC181C181OHm	Fatty acid oxidation
TETPENT6CPT1	Fatty acid oxidation
FAOXC163C164x	Fatty acid oxidation
FAOXC18480x	Fatty acid oxidation
FAOXC140120m	Fatty acid oxidation
HMR_3099	Fatty acid oxidation
TETPENT3CPT1	Fatty acid oxidation
FAOXTC122TC101m	Fatty acid oxidation
HMR_3182	Fatty acid oxidation
DCATDc	Fatty acid oxidation
HMR_3491	Fatty acid oxidation
FAOXC120100m	Fatty acid oxidation
RE3000M	Fatty acid oxidation
HMR_0324	Fatty acid oxidation
FAOXC164C165x	Fatty acid oxidation
HMR_3242	Fatty acid oxidation
RE1525X	Fatty acid oxidation
FAOXC160140x	Fatty acid oxidation
HMR_3352	Fatty acid oxidation
HMR_3413	Fatty acid oxidation
FAOXC103C102m	Fatty acid oxidation
HMR_3197	Fatty acid oxidation
HMR_3222	Fatty acid oxidation
RE3169C	Fatty acid oxidation
GLUTCOAACBP	Fatty acid oxidation
HMR_3398	Fatty acid oxidation
C161CPT1	Fatty acid oxidation
RE3624M	Fatty acid oxidation
r0720_1	Fatty acid oxidation
HMR_2666	Fatty acid oxidation
3OHSEBCOAx	Fatty acid oxidation
FAOXC185C164m	Fatty acid oxidation
MCDm	Fatty acid oxidation
RE3185M	Fatty acid oxidation
ACACT4p	Fatty acid oxidation
FAOXC140	Fatty acid oxidation
FAOXC161C161OHm	Fatty acid oxidation
FAOXC8C6m	Fatty acid oxidation
RE2624M	Fatty acid oxidation
HMR_2702	Fatty acid oxidation
FAOXC141C121m	Fatty acid oxidation
RE3189M	Fatty acid oxidation
HMR_3335	Fatty acid oxidation
HIVCRNe	Fatty acid oxidation
RE3626M	Fatty acid oxidation
HMR_3349	Fatty acid oxidation
r0311	Fatty acid oxidation
ACACT6p	Fatty acid oxidation
FAOXC184C163x	Fatty acid oxidation
FACOAL160	Fatty acid oxidation
RE3154C	Fatty acid oxidation
r0734	Fatty acid oxidation
r1472	Fatty acid oxidation
HMR_3192	Fatty acid oxidation
C10CRNe	Fatty acid oxidation
FAOXC12DCTc	Fatty acid oxidation
HMR_3102	Fatty acid oxidation
FAOXC61m	Fatty acid oxidation
HMR_3203	Fatty acid oxidation
HMR_0374	Fatty acid oxidation
HMR_2699	Fatty acid oxidation
HMR_3408	Fatty acid oxidation
FAOXC15NADPx	Fatty acid oxidation
HMR_3201	Fatty acid oxidation
PTDCACRNt	Fatty acid oxidation
SEBCOAPET	Fatty acid oxidation
ACOAR5m	Fatty acid oxidation
ACOAR2m	Fatty acid oxidation
C141OHe	Fatty acid oxidation
HMR_3333	Fatty acid oxidation
HMR_0306	Fatty acid oxidation
RE3186M	Fatty acid oxidation
ACACT8p	Fatty acid oxidation
HMR_0406	Fatty acid oxidation
C160CPT1	Fatty acid oxidation
RE3114R	Fatty acid oxidation
FAOXC165C164x	Fatty acid oxidation
C12OHc	Fatty acid oxidation
RE3151C	Fatty acid oxidation
OCTDECCPT2	Fatty acid oxidation
FACOAL246_1	Fatty acid oxidation
HMR_3183	Fatty acid oxidation
FAOXC184C163m	Fatty acid oxidation
FAOXC15C13m	Fatty acid oxidation
RE3104C	Fatty acid oxidation
FACOAE161	Fatty acid oxidation
HMR_0358	Fatty acid oxidation
HMR_3114	Fatty acid oxidation
FACOAL2252	Fatty acid oxidation
FACOAL181	Fatty acid oxidation
DECCRNe	Fatty acid oxidation
C161CPT12	Fatty acid oxidation
r0641	Fatty acid oxidation
3HADPACx	Fatty acid oxidation
C12DCACT	Fatty acid oxidation
DLNLCGCPT2	Fatty acid oxidation
r0287	Fatty acid oxidation
HMR_0238	Fatty acid oxidation
FAOXC161802m	Fatty acid oxidation
r0438	Fatty acid oxidation
C16DCc	Fatty acid oxidation
HMR_2693	Fatty acid oxidation
HMR_3342	Fatty acid oxidation
HMR_3339	Fatty acid oxidation
HMR_2708	Fatty acid oxidation
HDECEACBP	Fatty acid oxidation
C102CPT1	Fatty acid oxidation
r1255	Fatty acid oxidation
C141ACBP	Fatty acid oxidation
HMR_3432	Fatty acid oxidation
ACOADH160_m	Fatty acid oxidation
ADRNCPT1	Fatty acid oxidation
OCD11CRNCACT	Fatty acid oxidation
OCTDECE1CRNe	Fatty acid oxidation
FAOXC2051843m	Fatty acid oxidation
HMR_3195	Fatty acid oxidation
HMR_0410	Fatty acid oxidation
HMR_3330	Fatty acid oxidation
HMR_0366	Fatty acid oxidation
C14OHc	Fatty acid oxidation
FAOXOHMC10DC10c	Fatty acid oxidation
LNLCCRNt	Fatty acid oxidation
HMR_3094	Fatty acid oxidation
HMR_3225	Fatty acid oxidation
CSNATr	Fatty acid oxidation
FAOXC101C102x	Fatty acid oxidation
RE2993X	Fatty acid oxidation
HMR_3181	Fatty acid oxidation
FAOXC102C81m	Fatty acid oxidation
FAOXC225C226m	Fatty acid oxidation
HEXDIACtr	Fatty acid oxidation
HMR_3329	Fatty acid oxidation
SEBACACT	Fatty acid oxidation
RE2987X	Fatty acid oxidation
FAOXC161C141m	Fatty acid oxidation
FAOXC164C143m	Fatty acid oxidation
HMR_0422	Fatty acid oxidation
HMR_3178	Fatty acid oxidation
ACACT6m	Fatty acid oxidation
RE2997X	Fatty acid oxidation
C10DCc	Fatty acid oxidation
FAOXC2251836m	Fatty acid oxidation
FAOXC10080m	Fatty acid oxidation
IVCOAACBP	Fatty acid oxidation
HEXCOAACBP	Fatty acid oxidation
HPDCACRNt	Fatty acid oxidation
RE0512M	Fatty acid oxidation
HEXDCRNe	Fatty acid oxidation
RE3122C	Fatty acid oxidation
FAOXC226m	Fatty acid oxidation
C18OHc	Fatty acid oxidation
ACCOACrm	Fatty acid oxidation
HMR_3175	Fatty acid oxidation
FAOXC163GC142m	Fatty acid oxidation
HMR_2675	Fatty acid oxidation
LNELDCCRNt	Fatty acid oxidation
FACOAL240_1	Fatty acid oxidation
HMR_0193	Fatty acid oxidation
r0636	Fatty acid oxidation
RE3168C	Fatty acid oxidation
HMR_3343	Fatty acid oxidation
FACOAL203	Fatty acid oxidation
HEXDICOAACBP	Fatty acid oxidation
FAOXC102m	Fatty acid oxidation
CAPROICc	Fatty acid oxidation
RE2989X	Fatty acid oxidation
HTDCRNe	Fatty acid oxidation
C121CPT1	Fatty acid oxidation
FAOXC162C162OHm	Fatty acid oxidation
ACCOAC	Fatty acid oxidation
FAOXC180	Fatty acid oxidation
HMR_3416	Fatty acid oxidation
HMR_3100	Fatty acid oxidation
PCRNtc	Fatty acid oxidation
FAOXC181C161m	Fatty acid oxidation
r1251	Fatty acid oxidation
HMR_2736	Fatty acid oxidation
SEBACIDTD	Fatty acid oxidation
FAOXTC101TC102m	Fatty acid oxidation
PEROXx	Fatty acid oxidation
HMR_3245	Fatty acid oxidation
ACACT9p	Fatty acid oxidation
RE3179M	Fatty acid oxidation
HMR_3233	Fatty acid oxidation
FACOAL1812_1	Fatty acid oxidation
HMR_2733	Fatty acid oxidation
HMR_3396	Fatty acid oxidation
HMR_0382	Fatty acid oxidation
HMR_3202	Fatty acid oxidation
RE3153C	Fatty acid oxidation
RE2998M	Fatty acid oxidation
RE3167C	Fatty acid oxidation
FAOXC226C205m	Fatty acid oxidation
RE3628M	Fatty acid oxidation
C101CPT1	Fatty acid oxidation
ADPACtd	Fatty acid oxidation
FACOAE1839Z12Z15Z	Fatty acid oxidation
FAOXC123C102x	Fatty acid oxidation
RTOTAL3CRNt	Fatty acid oxidation
FAOXC164C163x	Fatty acid oxidation
C51CPT1	Fatty acid oxidation
FAOXC22C20x	Fatty acid oxidation
FAOXC14DCC12DCx	Fatty acid oxidation
SUCCACT	Fatty acid oxidation
FACOAL150	Fatty acid oxidation
DCATDr	Fatty acid oxidation
FAOXC18C18OHm	Fatty acid oxidation
FACOAL1831	Fatty acid oxidation
HMR_0310	Fatty acid oxidation
HMR_3220	Fatty acid oxidation
OCD11CRNCPT2_1	Fatty acid oxidation
FAOXC142C122x	Fatty acid oxidation
FAOXC6C4m	Fatty acid oxidation
HMR_3116	Fatty acid oxidation
HMR_0280	Fatty acid oxidation
ECOAH5p	Fatty acid oxidation
HMR_3101	Fatty acid oxidation
RE1532M	Fatty acid oxidation
FAOXC22OHC22r	Fatty acid oxidation
OCTDEC2ACBP	Fatty acid oxidation
HMR_0256	Fatty acid oxidation
HMR_3072	Fatty acid oxidation
DCSPTN1CPT1	Fatty acid oxidation
HMR_0260	Fatty acid oxidation
r1487	Fatty acid oxidation
FAOXC246226x	Fatty acid oxidation
HMR_3112	Fatty acid oxidation
FACOAL191	Fatty acid oxidation
ELAIDCRNt	Fatty acid oxidation
ETF	Fatty acid oxidation
FAOXC12DCc	Fatty acid oxidation
RE1523M	Fatty acid oxidation
OCD11COACPT1_1	Fatty acid oxidation
ACOAR7m	Fatty acid oxidation
HMR_0434	Fatty acid oxidation
OCT11EFATP_1	Fatty acid oxidation
HMR_3218	Fatty acid oxidation
HMR_3109	Fatty acid oxidation
FAOXC164x	Fatty acid oxidation
HMR_0242	Fatty acid oxidation
C50CPT1	Fatty acid oxidation
FAOXC101C102m	Fatty acid oxidation
[truncated: 4,652 more rows]

## Sheet: Table F in S1 Data
Table F in S1 Data: Reported metabolic tasks of human colon epithelial cells
Metabolic tasks	Reactants	Products	results	Reference
Metabolic tasks testing with DMEM medium
ATP regeneration from acetate	ac_e,co2_e,_o2_e,h2o_e	atp_c	0.25	PMID: 30498100
ATP regeneration from butyrate	but_e,co2_e,_o2_e,h2o_e	atp_c	0.25	PMID: 30498100
Synthesis of spermidine(With DMEM medium)	ametam_c	spmd_c	1	PMID: 21196235
Synthesis of Mevalonate(with DMEM medium )	mev__R_c	5pmev_c	1	PMID: 11229876
ENO(With DMEM medium)	2pg_c	pep_c	2.75	PMID: 32463598
FBA(With DMEM medium)	fdp_c	g3p_c	3.75	PMID: 32463599
GAPD(With DMEM medium)	g3p_c	13dpg_c	1.375	PMID: 32463600
PGI(With DMEM medium)	g6p_c	f6p_c	2.75	PMID: 32463601
PGK(With DMEM medium)	3pg_c	13dpg_c	1.375	PMID: 32463602
PGM(With DMEM medium)	2pg_c	3pg_c	2.75	PMID: 32463603
PYK(With DMEM medium)	pep_c	pyr_c	22.5	PMID: 32463604
TPI(With DMEM medium)	dhap_c	g3p_c	2.75	PMID: 32463605
r0354(With DMEM medium)	glc__D_c	g6p_c	1.75	PMID: 32463606
ACYP(With DMEM medium)	13dpg_c	3pg_c	3.75	PMID: 32463607
r0173(With DMEM medium)	lac__L_x	pyr_x	22.5	PMID: 32463608
HEX1(With DMEM medium)	glc__D_c	g6p_c	1.75	PMID: 32463609
LDH_L(With DMEM medium)	lac__L_c	pyr_c	22.5	PMID: 32463610
ACONTm(With DMEM medium)	cit_m	icit_m	17.1667	PMID: 32463611
AKGDm(With DMEM medium)	akg_m	succoa_m	0.25	PMID: 32463612
CSm(With DMEM medium)	oaa_m	cit_m	16.8333	PMID: 32463613
FUMm(With DMEM medium)	fum_m	mal__L_m	22.5	PMID: 32463614
ICDHxm(With DMEM medium)	icit_m	akg_m	17.4	PMID: 32463615
MDHm(With DMEM medium)	mal__L_m	oaa_m	22.5	PMID: 32463616
SUCD1m(With DMEM medium)	succ_m	fum_m	22.5	PMID: 32463617
SUCOAS1m(With DMEM medium)	succ_m	succoa_m	0.25	PMID: 32463618
r0317(With DMEM medium)	cit_m	HC00342_m	17.1667	PMID: 32463619
r0423(With DMEM medium)	icit_m	HC01434_m	17.1667	PMID: 32463620
FADH2ETC(With DMEM medium)	q10_m	q10h2_m	2.21612	PMID: 32463621
G3PDm(With DMEM medium)	glyc3p_m	dhap_m	2.75	PMID: 32463622
SALMCOM(With DMEM medium)	amet_c	ahcys_c	1.25	PMID: 32463623
RE2235R(With DMEM medium)	estrone_r	C05300_r	0	PMID: 32463624
UGT1A3r(With DMEM medium)	andrstrn_r	andrstrnglc_r	1	PMID: 32463625
O16G1e(With DMEM medium)	glygn4_e	glygn5_e	1	PMID: 32463626
HISTASE(With DMEM medium)	hista_c	im4act_c	1	PMID: 32463627
Metabolic tasks testing without DMEM medium
Oxidative phosphorylation via NADH-coenzyme Q oxidoreductase (COMPLEX I)1	q10_m,nadh_m,h_m	q10h2_m	0	PMID: 34761247
Deoxythymidine triphosphate synthesis (dTTP)	gln__L_c,hco3_c,asp__L_c,q10_m,glc__D_c,h2o_c,atp_c,nadp_c,trdrd_c,mlthf_c	dttp_c	0	PMID: 34761248
Degradation of adenine to urate	ade_c,h2o_c,h_c,o2_x,prpp_c,h2o_x	urate_x	0	PMID: 34761249
Degradation of guanine to urate	gua_c,h2o_x,h2o_c,nad_x	urate_x	0	PMID: 34761250
UDP-N-acetyl D-galactosamine synthesis	glc__D_c,gln__L_c,accoa_c,atp_c,utp_c	udpacgal_c	0	PMID: 34761251
CMP-N-acetylneuraminate synthesis	glc__D_c,gln__L_c,accoa_c,pep_c,utp_c,atp_c,h2o_c,ctp_c	cmpacna_c	0	PMID: 34761252
N-Acetylglucosamine synthesis	glc__D_c,gln__L_c,accoa_c,utp_c,atp_c,h2o_c	acgam_c	0	PMID: 34761253
(R)-3-Hydroxybutanoate synthesis	glc__D_c,adp_c,nad_c,nad_m,pi_c,h2o_m	bhb_m	0	PMID: 34761254
Synthesis of phosphatidylinositol from inositol	inost_c,cdpdag_hs_c	pail_hs_c	0	PMID: 34761255
Synthesis of nitric oxide from arginine	arg__L_c,h_c,o2_c,nadph_c	no_c	0	PMID: 34761256
Synthesis of creatine from arginine	arg__L_c,amet_c,gly_c	creat_c	0	PMID: 34761257
Cysteine synthesis (need serine and methionine)	met__L_c,gly_c,atp_c,h2o_c,ser__L_c	cys__L_c	0	PMID: 34761258
Conversion of histidine to glutamate	his__L_c,h2o_c,thf_c	glu__L_c	0	PMID: 34761259
Conversion of histidine to histamine	his__L_c,h_c	hista_c	0	PMID: 34761260
Homocysteine degradation	hcys__L_c,ser__L_c,coa_c,nad_c	cys__L_c	0	PMID: 34761261
Conversion of lysine to L-Saccharopine	lys__L_m,akg_m,h_m,nadph_m	saccrp__L_m	0	PMID: 34761262
Conversion of lysine to L-2-Aminoadipate	lys__L_x,h2o_x,o2_x,nadh_x,nad_c,h_x	L2aadp_c	0	PMID: 34761263
Methionine degradation	met__L_c,ser__L_c,atp_c,adp_m,pi_m,fad_m,coa_c,nad_c,nad_m,h2o_c,h2o_m	cys__L_c	0	PMID: 34761264
Phenylalanine to phenylacetyl-L-glutaminate	phe__L_c,h2o_c,o2_c,nad_c,atp_c,gln__L_c	pheacgln_c	0	PMID: 34761265
Synthesis of anthranilate from tryptophan	trp__L_c,o2_c,h2o_c	anth_c	0	PMID: 34761266
Synthesis of kynate from tryptophan	trp__L_c,o2_c,akg_c	kynate_c	0	PMID: 34761267
Synthesis of L-kynurenine from tryptophan	trp__L_c,o2_c,h2o_c	Lkynr_c	0	PMID: 34761268
Synthesis of N-formylanthranilate from tryptophan	trp__L_c,o2_c,h2o_c	nformanth_c	0	PMID: 34761269
Synthesis of quinolinate from tryptophan	trp__L_c,nadph_c,o2_c	quln_c	0	PMID: 34761270
Synthesis of serotonin from tryptophan	trp__L_c,thbpt_c,o2_c,h_c	srtn_c	0	PMID: 34761271
Triacylglycerol synthesis	glc__D_c,nadph_c,nad_c,nad_m,h_c,atp_c,hco3_c,lnlnca_c,lnlc_c,o2_c	tag_hs_c	0	PMID: 34761272
Taurochenodeoxycholate synthesis	chsterol_r,taur_x,coa_x,atp_x,o2_r,o2_x,o2_m,nad_r,h_c,h_m,nadh_c,nadph_c,nadph_m,nadph_r	tdchola_x	0	PMID: 34761273
Glycochenodeoxycholate synthesis	chsterol_r,gly_x,atp_x,fadh2_x,coa_x,nadph_r,nadph_c,nadph_m,nadph_x,nad_r,nadh_c,h_m,h_x,h_c,o2_m,o2_r,o2_x	dgchol_x	0	PMID: 34761274
tauro-cholate synthesis	chsterol_r,taur_x,coa_x,atp_x,fadh2_x,nadph_r,nadph_x,nadph_m,nadph_c,nadh_c,nadp_m,o2_r,o2_m,o2_x,h_r,h_c,h_x	tchola_x	0	PMID: 34761275
glyco-cholate synthesis	chsterol_r,gly_x,atp_x,fadh2_x,coa_x,nadph_r,nadph_x,nadph_m,nadph_c,nadh_c,h_r,h_x,h_c,o2_r,o2_m,o2_x	gchola_x	0	PMID: 34761276
Synthesis of thromboxane from arachidonate	arachd_r,o2_r,nadph_r,h_r	txa2_r	0	PMID: 34761277
Degradation of s2l2fn2m2masn	s2l2fn2m2masn_l,h2o_l	man_l	0	PMID: 34761278
Biosynthesis of core2 (beta-D-Galactosyl-1,3-(N-acetyl-beta-D-glucosaminyl-1,6)-N-acetyl-D-galactosaminyl-R)	Ser_Thr_g,udpacgal_g,udpgal_g,uacgam_g	core2_g	0	PMID: 34761279
Biosynthesis of core4 (N-Acetyl-beta-D-glucosaminyl-1,6-(N-acetyl-beta-D-glucosaminyl-1,3)-N-acetyl-D-galactosaminyl-R)	Ser_Thr_g,udpacgal_g,uacgam_g	core4_g	0	PMID: 34761280
Biosynthesis of Tn_antigen (Glycoprotein N-acetyl-D-galactosamine)	Ser_Thr_g,udpacgal_g	Tn_antigen_g	0	PMID: 34761281
Keratan sulfate degradation	ksi_l,h2o_l	m2mn_l	0	PMID: 34761282
Glycogen biosynthesis	Tyr_ggn_c,udpg_c	glygn2_c	0.0909091	PMID: 34761283
Keratan sulfate biosynthesis from O-glycan (core 4-linked)	core4_g,udpgal_g,cmpacna_g,uacgam_g,paps_g	ksii_core4_g	0.167038	PMID: 34761284
Keratan sulfate biosynthesis from O-glycan (core 2-linked)	core2_g,cmpacna_g,udpgal_g,uacgam_g,paps_g	ksii_core2_g	0.184199	PMID: 34761285
Heme synthesis	gly_m,succoa_m,fe2_m,h_m,o2_m	pheme_m	0.222348	PMID: 34761286
Cardiolipin synthesis	glc__D_c,nadph_c,atp_c,hco3_c,nad_c,nad_m,adp_c,pi_c,h_c,lnlnca_c,lnlc_c,o2_c	clpn_hs_c	0.25	PMID: 34761287
Glucosaminyl-acylphosphatidylinositoll to deacylated-glycophosphatidylinositol (GPI)-anchored protein	gacpail_hs_r,dolmanp_U_r,pe_hs_r,pre_prot_r	gpi_prot_hs_r	0.345855	PMID: 34761288
Synthesis of lactose	glc__D_g,udpgal_g	lcts_g	0.472222	PMID: 34761289
Phosphatidyl-choline synthesis	glc__D_c,chol_c,nadph_c,atp_c,hco3_c,h_c,lnlnca_c,lnlc_c,o2_c,nad_m,nad_c,adp_c,pi_c	pchol_hs_c	0.5	PMID: 34761290
Phosphatidyl-ethanolamine synthesis	glc__D_c,etha_c,adp_c,nad_c,nad_m,pi_c,nadph_c,atp_c,hco3_c,h_c,ctp_c,lnlnca_c,lnlc_c,o2_c	pe_hs_c	0.5	PMID: 34761291
Phosphatidyl-serine synthesis	glc__D_c,ser__L_c,adp_c,pi_c,nad_c,nad_m,nadph_c,atp_c,hco3_c,h_c,lnlnca_c,lnlc_c,o2_c	ps_hs_c	0.5	PMID: 34761292
Phosphatidyl-inositol synthesis	glc__D_c,nadph_c,nad_c,nad_m,atp_c,hco3_c,inost_c,h_c,adp_c,pi_c,lnlnca_c,lnlc_c,o2_c	pail_hs_c	0.5	PMID: 34761293
Farnesyl-pyrophosphate synthesis	mev__R_c,atp_c	frdp_c	0.546142	PMID: 34761294
Tyrosine to dopamine	tyr__L_c,o2_c,h_c	dopa_c	0.666667	PMID: 34761295
NAD synthesis from nicotinamide	ncam_c,prpp_c,atp_c,h_c	nad_c	0.76	PMID: 34761296
AMP salvage from adenine	prpp_c,ade_c	amp_c	0.833333	PMID: 34761297
GMP salvage from guanine	gua_c,prpp_c	gmp_c	0.833333	PMID: 34761298
IMP salvage from hypoxanthine	hxan_c,prpp_c	imp_c	0.833333	PMID: 34761299
S-adenosyl-L-methionine synthesis	met__L_c,atp_c,h2o_c	amet_c	0.875	PMID: 34761300
Tyrosine to acetoacetate and fumarate1	tyr__L_c,akg_c,o2_c,h2o_c	acac_c	0.931624	PMID: 34761301
Conversion of aspartate to beta-alanine	asp__L_c,h_c	ala_B_c	0.9375	PMID: 34761302
Synthesis of spermidine from ornithine	orn_c,met__L_c,h_c,atp_c,h2o_c	spmd_c	0.952066	PMID: 34761303
Synthesis of coenzyme A	pnto__R_c,cys__L_c,atp_c	coa_c	0.96129	PMID: 34761304
FAD synthesis	ribflv_c,atp_c	fad_c	0.969849	PMID: 34761305
3'-Phospho-5'-adenylyl sulfate synthesis	so4_c,atp_c,h_c	paps_c	0.969849	PMID: 34761306
Synthesis of globoside (link with globoside metabolism)	accoa_c,ser__L_c,nadph_c,atp_c,hco3_c,fad_c,h_c,lnlnca_c,lnlc_c,o2_c,udpacgal_g,udpgal_g,udpg_r	gbside_hs_g	0.975845	PMID: 34761307
Lysine degradation	lys__L_c,o2_c,pi_c,adp_c,h_c	nh4_c	1	PMID: 34761308
Oxidative phosphorylation via NADH-coenzyme Q oxidoreductase (COMPLEX I)2	q10_m,nadh_m,h_m	nad_m	1	PMID: 34761309
Oxidative phosphorylation via succinate-coenzyme Q oxidoreductase (COMPLEX II)1	succ_m,fad_m	fum_m	1	PMID: 34761310
Oxidative phosphorylation via succinate-coenzyme Q oxidoreductase (COMPLEX II)2	succ_m,fad_m	fadh2_m	1	PMID: 34761311
Krebs cycle - oxidative decarboxylation of pyruvate	pyr_m,nad_m,coa_m	accoa_m	1	PMID: 34761312
Krebs cycle - NADH generation	accoa_m,gdp_m,fad_m,nad_m,pi_m,h2o_m	nadh_m	1	PMID: 34761313
ATP regeneration from glucose (normoxic conditions) - glycolysis + krebs cycle	glc__D_c,o2_c,pi_c,adp_c,h_c	atp_c	1	PMID: 34761314
Reactive oxygen species detoxification (H2O2 to H2O)	h2o2_x	h2o_x	1	PMID: 34761315
Presence of the thioredoxin system through the thioredoxin reductase activity	h_c,nadph_c,trdox_c	trdrd_c	1	PMID: 34761316
Degradation of cytosine	csn_c,h2o_c,h_c,nadph_c	nh4_c	1	PMID: 34761317
Degradation of uracil	ura_c,h2o_c,h_c,nadph_c	nh4_c	1	PMID: 34761318
Malate to pyruvate conversion	mal__L_m,nad_m	pyr_m	1	PMID: 34761319
Glycogen degradation	glygn2_c,pi_c,h2o_c	g1p_c	1	PMID: 34761320
Arginine degradation	arg__L_c,o2_c,pi_c,adp_c,h_c	urea_c	1	PMID: 34761321
Conversion of carnosine to beta-alanine	carn_c,h2o_c	ala_B_c	1	PMID: 34761322
Synthesis of taurine from cysteine	cys__L_c,o2_c,h_c	taur_c	1	PMID: 34761323
Glutathionate synthesis	glu__L_c,cys__L_c,gly_c,atp_c	gthrd_c	1	PMID: 34761324
Conversion of glycine to pyruvate	gly_c,h2o_c,mlthf_c	pyr_c	1	PMID: 34761325
Histidine degradation	his__L_c,o2_c,pi_c,adp_c,h_c	nh4_c	1	PMID: 34761326
Homocysteine synthesis (need methionine)	met__L_c,gly_c,atp_c,h2o_c	hcys__L_c	1	PMID: 34761327
Conversion of leucine to acetyl-coA	leu__L_m,akg_m,coa_m,nad_m,fad_m,atp_m,h2o_m,hco3_m	accoa_m	1	PMID: 34761328
Phenylalanine to phenylacetaldehyde	phe__L_c,h_c,h2o_c,o2_c	pacald_c	1	PMID: 34761329
Phenylalanine to tyrosine	phe__L_c,o2_c,thbpt_c	tyr__L_c	1	PMID: 34761330
Tryptophan degradation	trp__L_c,o2_c,pi_c,adp_c,h_c	nh4_c	1	PMID: 34761331
Tyrosine synthesis (need phenylalanine)	phe__L_c,o2_c,h_c,nadh_c	tyr__L_c	1	PMID: 34761332
Tyrosine to adrenaline	tyr__L_c,o2_c,ascb__L_c,amet_c	adrnl_c	1	PMID: 34761333
Valine to succinyl-coA	val__L_m,akg_m,coa_m,fad_m,h2o_m,nad_m	succoa_m	1	PMID: 34761334
Hydroxymethylglutaryl-CoA synthesis	glc__D_c,coa_m,adp_c,pi_c,nad_m,nad_c,h2o_m	hmgcoa_m	1	PMID: 34761335
Sphingomyelin synthesis	glc__D_c,nadph_c,atp_c,hco3_c,ser__L_c,h_c,adp_c,pi_c,nad_c,nad_m,chol_c,ctp_c,lnlnca_c,lnlc_c,o2_c	sphmyln_hs_c	1	PMID: 34761336
Ceramide synthesis	glc__D_c,ser__L_c,nadph_c,atp_c,hco3_c,fad_c,h_c,pi_c,nad_c,nad_m,adp_c,lnlnca_c,lnlc_c,o2_c	crm_hs_c	1	PMID: 34761337
Palmitate degradation	hdca_c,atp_c,nad_c,coa_c,fad_c,h2o_c,o2_c	accoa_c	1	PMID: 34761338
Palmitolate degradation	hdcea_c,atp_c,nad_c,coa_c,fad_c,h2o_c,o2_c	accoa_c	1	PMID: 34761339
cis-vaccenic acid degradation	vacc_c,atp_c,nad_c,coa_c,fad_c,h2o_c,o2_c	accoa_c	1	PMID: 34761340
Elaidate degradation	elaid_c,atp_c,nad_c,coa_c,fad_c,h2o_c,o2_c	accoa_c	1	PMID: 34761341
gamma-Linolenate synthesis	lnlc_c,nadh_c,h_c,o2_c	lnlncg_c	1	PMID: 34761342
Arachidonate synthesis	glc__D_c,lnlc_c,atp_c,hco3_c,nadph_c,h_c,o2_c	arachd_c	1	PMID: 34761343
Synthesis of malonyl-coa	glc__D_c,nad_c,nad_m,coa_c,atp_c,hco3_c	malcoa_c	1	PMID: 34761344
Synthesis of palmitoyl-CoA	glc__D_c,nadph_c,atp_c,adp_c,pi_c,nad_c,nad_m,coa_c,hco3_c,h_c	pmtcoa_c	1	PMID: 34761345
Synthesis of galactosyl glucosyl ceramide (link with ganglioside metabolism)	glc__D_c,ser__L_c,nadph_c,atp_c,hco3_c,fad_c,h_c,lnlnca_c,lnlc_c,o2_c,udpgal_g,udpg_r	galgluside_hs_g	1	PMID: 34761346
Synthesis of glucocerebroside	accoa_c,ser__L_c,nadph_c,atp_c,hco3_c,fad_c,h_c,lnlnca_c,lnlc_c,o2_c,udpg_r	gluside_hs_r	1	PMID: 34761347
Synthesis of ubiquinone from tyrosine	tyr__L_m,akg_m,decdp_m,amet_m,atp_m,coa_m,nadph_m,nadh_m,o2_m	q10_m	1	PMID: 34761348
Tetrahydrofolate synthesis	fol_c,nadph_c,h_c	thf_c	1	PMID: 34761349
Pyridoxal-phosphate synthesis	pydx_c,atp_c	pydx5p_c	1	PMID: 34761350
Phosphatidyl-inositol to glucosaminyl-acylphosphatidylinositol	pail_hs_c,uacgam_c,h2o_c,pmtcoa_c	gacpail_hs_c	1	PMID: 34761351
Cholesterol synthesis	frdp_c,h_c,nadph_c,o2_c,nad_c,fadh2_c	chsterol_c	1.0282	PMID: 34761352
Conversion of 1-phosphatidyl-1D-myo-inositol 4,5-bisphosphate to 1D-myo-inositol 1,4,5-trisphosphate	pail45p_hs_c,h2o_c	mi145p_c	1.06689	PMID: 34761353
cis-vaccenic acid synthesis	glc__D_c,nadph_c,atp_c,nad_c,hco3_c,o2_c	vacc_c	1.10571	PMID: 34761354
gamma-Linolenate degradation	lnlncg_c,atp_c,nad_c,coa_c,fad_c,h2o_c,o2_c	accoa_c	1.11425	PMID: 34761355
Linolenate degradation	lnlnca_c,atp_c,nad_c,coa_c,fad_c,h2o_c,o2_c	accoa_c	1.11481	PMID: 34761356
Linoleate degradation	lnlc_c,atp_c,nad_c,coa_c,fad_c,h2o_c,o2_c	accoa_c	1.11651	PMID: 34761357
Elaidate synthesis	glc__D_c,nadph_c,atp_c,nad_c,hco3_c,o2_c	elaid_c	1.1211	PMID: 34761358
Arachidonate degradation	arachd_c,atp_c,nad_c,coa_c,fad_c,h2o_c,o2_c	accoa_c	1.12141	PMID: 34761359
Tyrosine to acetoacetate and fumarate2	tyr__L_c,akg_c,o2_c,h2o_c	fum_c	1.19325	PMID: 34761360
UDP-galactose synthesis	gal_c,atp_c,utp_c	udpgal_c	1.20588	PMID: 34761361
UDP-glucose synthesis	glc__D_c,atp_c,utp_c	udpg_c	1.20588	PMID: 34761362
Palmitate synthesis	glc__D_c,nadph_c,nad_c,atp_c,hco3_c	hdca_c	1.22438	PMID: 34761363
GDP-L-fucose synthesis	fuc__L_c,atp_c,gtp_c	gdpfuc_c	1.22581	PMID: 34761364
Arginine synthesis	glc__D_c,asp__L_c,nadph_m,nad_c,nad_m,atp_m,adp_c,pi_c,hco3_m,nh4_m	arg__L_c	1.25	PMID: 34761365
Synthesis of arginine from glutamine	gln__L_m,asp__L_c,atp_c,atp_m,hco3_m,nadph_m,h2o_m	arg__L_c	1.25	PMID: 34761366
Conversion of aspartate to arginine	asp__L_c,citr__L_c,atp_c	arg__L_c	1.25	PMID: 34761367
Palmitolate synthesis	glc__D_c,nadph_c,nad_c,atp_c,hco3_c,o2_c	hdcea_c	1.25218	PMID: 34761368
Synthesis of bilirubin	pheme_c,nadph_c,h_c,o2_c,fadh2_c	bilirub_c	1.26087	PMID: 34761369
GDP-mannose synthesis	man_c,atp_c,gdp_c	gdpmann_c	1.29032	PMID: 34761370
Synthesis of ornithine from glutamine	gln__L_m,atp_m,h2o_m,nadph_m,h_m	orn_m	1.35	PMID: 34761371
Synthesis of proline from glutamine	gln__L_m,atp_m,h_m,nadh_m,nadph_m	pro__L_m	1.4	PMID: 34761372
Synthesis of fructose-6-phosphate from erythrose-4-phosphate (HMP shunt)	e4p_c,xu5p__D_c	f6p_c	1.4	PMID: 34761373
Fructose to glucose conversion (via fructose-6-phosphate)	fru_c,atp_c,h2o_c	glc__D_c	1.44444	PMID: 34761374
Synthesis of inositol	glc__D_c,atp_c,h2o_c	inost_c	1.44444	PMID: 34761375
Conversion of glutamate to proline	glu__L_m,atp_m,nadph_m,h_m	pro__L_m	1.46667	PMID: 34761376
Mannose degradation (to fructose-6-phosphate)	man_c,atp_c	f6p_c	1.5	PMID: 34761377
Conversion of glutamate to glutamine	glu__L_c,atp_c,nh4_c	gln__L_c	1.5	PMID: 34761378
Glucuronate synthesis (via inositol)	glc__D_c,atp_c,o2_c	glcur_c	1.6	PMID: 34761379
ATP generation from glucose (hypoxic conditions) - glycolysis	glc__D_c,nad_c,adp_c,pi_c	atp_c	1.66667	PMID: 34761380
Mevalonate synthesis	hmgcoa_c,h_c,nadph_c	mev__R_c	1.81818	PMID: 34761381
Glycine synthesis	glc__D_c,glu__L_c,nad_c,h2o_c,thf_c	gly_c	2	PMID: 34761382
Deoxycytidine triphosphate synthesis (dCTP)	gln__L_c,hco3_c,asp__L_c,q10_m,glc__D_c,atp_c,h2o_c,nadp_c,nh4_c,trdrd_c	dctp_c	2	PMID: 34761383
Phenylalanine degradation	phe__L_c,o2_c,pi_c,adp_c,h_c	nh4_c	2	PMID: 34761384
Inosine monophosphate synthesis (IMP)	glc__D_c,gln__L_c,asp__L_c,gly_c,10fthf_c,atp_c,h2o_c,nadp_c	imp_c	2	PMID: 34761385
Deoxyadenosine triphosphate synthesis (dATP)	glc__D_c,gln__L_c,asp__L_c,gly_c,10fthf_c,atp_c,h2o_c,trdrd_c,nadp_c	datp_c	2	PMID: 34761386
Deoxyuridine triphosphate synthesis (dUTP)	gln__L_c,hco3_c,asp__L_c,q10_m,glc__D_c,h2o_c,atp_c,nadp_c,trdrd_c	dutp_c	2	PMID: 34761387
UDP-glucuronate synthesis	glc__D_c,atp_c,utp_c,h2o_c,nad_c	udpglcur_c	2	PMID: 34761388
Alanine degradation	ala__L_c,o2_c,pi_c,adp_c,h_c	nh4_c	2	PMID: 34761389
Synthesis of alanine from glutamine	gln__L_c,pyr_c,h2o_c	ala__L_c	2	PMID: 34761390
Synthesis of aspartate from glutamine	gln__L_c,oaa_c,h2o_c	asp__L_c	2	PMID: 34761391
Asparagine synthesis	glc__D_c,fad_m,hco3_m,nh4_m,nh4_c,nad_c,nad_m,adp_c,pi_c	asn__L_c	2	PMID: 34761392
Aspartate degradation	asp__L_c,o2_c,pi_c,adp_c,h_c	nh4_c	2	PMID: 34761393
Conversion of asparate to asparagine	asp__L_c,atp_c,gln__L_c,h2o_c	asn__L_c	2	PMID: 34761394
beta-Alanine degradation	ala_B_c,o2_c,pi_c,adp_c,h_c	nh4_c	2	PMID: 34761395
Cysteine degradation	cys__L_c,o2_c,pi_c,adp_c,h_c	nh4_c	2	PMID: 34761396
Synthesis of cysteine from cystine	Lhcystin_c,gthrd_c	hcys__L_c	2	PMID: 34761397
Glutamate degradation	glu__L_c,o2_c,pi_c,adp_c,h_c	nh4_c	2	PMID: 34761398
Glutaminolysis (glutamine to lactate)	gln__L_m,adp_m,nad_m,fad_m,pi_m,h2o_m	lac__L_m	2	PMID: 34761399
Glycine degradation	gly_c,o2_c,pi_c,adp_c,h_c	nh4_c	2	PMID: 34761400
Isoleucine degradation	ile__L_c,o2_c,pi_c,adp_c,h_c	nh4_c	2	PMID: 34761401
Serine synthesis	glc__D_c,glu__L_c,nad_c,h2o_c	ser__L_c	2	PMID: 34761402
Serine degradation	ser__L_c,o2_c,pi_c,adp_c,h_c	nh4_c	2	PMID: 34761403
Proline degradation	pro__L_c,o2_c,pi_c,adp_c,h_c	nh4_c	2	PMID: 34761404
Tyrosine degradation	tyr__L_c,o2_c,pi_c,adp_c,h_c	nh4_c	2	PMID: 34761405
Valine degradation	val__L_c,o2_c,pi_c,adp_c,h_c	nh4_c	2	PMID: 34761406
Cytidine triphosphate synthesis (CTP)	gln__L_c,hco3_c,asp__L_c,q10_m,glc__D_c,atp_c,h2o_c,nadp_c,nh4_c	ctp_c	2	PMID: 34761407
Uridine triphosphate synthesis (UTP)	gln__L_c,hco3_c,asp__L_c,q10_m,glc__D_c,h2o_c,atp_c,nadp_c	utp_c	2	PMID: 34761408
Leucine degradation	leu__L_c,o2_c,pi_c,adp_c,h_c	nh4_c	2	PMID: 34761409
Threonine degradation	thr__L_c,o2_c,pi_c,adp_c,h_c	nh4_c	2	PMID: 34761410
Conversion of GABA into succinate	4abut_m,akg_m,h2o_m,nad_m	succ_m	2.22078	PMID: 34761411
Gluconeogenesis from Glycerol	glyc_c,atp_c,nad_c,h2o_c,h2o_r	glc__D_c	2.27778	PMID: 34761412
Beta-alanine to 3-oxopropanoate	ala_B_m,akg_m	msa_m	2.45621	PMID: 34761413
Glutamine synthesis	glc__D_c,nad_c,adp_c,pi_c,h2o_m,nad_m,atp_m,hco3_m,nh4_m,nh4_c,h_m	gln__L_c	2.5	PMID: 34761414
Gluconeogenesis from Glutamine	gln__L_m,h2o_m,nad_m,adp_m,pi_m,fad_m	pyr_m	2.57292	PMID: 34761415
[truncated: 26 more rows]

## Sheet: Table G in S1 Data
Table G in S1 Data: Information from Human Protein Atlas mapped to the genes
[truncated: 1,955 more rows]

## Sheet: Table H in S1 Data
Table H in S1 Data: List of 139 metabolites connecting host-microbiome model
[truncated: 141 more rows]

[truncated: 4 more sheets: Table I in S1 Data, Table J in S1 Data, Table K in S1 Data, Table L in S1 Data]
