# Supplementary material for: Understanding disease-associated metabolic changes in human colonic epithelial cells using the iColonEpithelium metabolic reconstruction
Source: PLoS Comput Biol. 2025 Jul 3;21(7):e1013253. doi: 10.1371/journal.pcbi.1013253 (PMC12240309; doi:10.1371/journal.pcbi.1013253)
Supplement: S1 Table — (XLSX) [file pcbi.1013253.s003.xlsx]

## Sheet: AA
Sample					Phe Method		Phe Results					d5-Glu (ISTD) Results		Trp Method		Trp Results					d5-Glu (ISTD) Results		Leu Method		Leu Results					d5-Glu (ISTD) Results		Ile Method		Ile Results					d5-Glu (ISTD) Results		Met Method		Met Results					d5-Glu (ISTD) Results
		Name	Type	Level	Exp. Conc.	Units	RT	Area	RR	Calc. Conc.	ng/uL	RT	Area	Exp. Conc.	Units	RT	Area	RR	Calc. Conc.	ng/uL	RT	Area	Exp. Conc.	Units	RT	Area	RR	Calc. Conc.	ng/uL	RT	Area	Exp. Conc.	Units	RT	Area	RR	Calc. Conc.	ng/uL	RT	Area	Exp. Conc.	Units	RT	Area	RR	Calc. Conc.	ng/uL	RT	Area
		2024-3-7 sample 1	Caco-2 culturing medium			ng	5.58607	1.02454e+08	32.1823	1850.9	92.545	10.8122	3.18354e+06		ng	5.644	5.17047e+06	1.62412	293.38	14.669	10.8122	3.18354e+06		ng	6.26178	7.54537e+07	23.7012	1308.8	65.4398	10.8122	3.18354e+06		ng	6.76842	1.2745e+08	40.034	2079.42	103.971	10.8122	3.18354e+06		ng	7.06192	1.2877e+07	4.04486	1261.64	63.0822	10.8122	3.18354e+06
		2024-3-7 sample 2	Caco-2 culturing medium			ng	5.61582	8.09437e+07	21.0862	1106.95	55.3473	10.827	3.83871e+06		ng	5.67377	2.0907e+06	0.544637	97.7212	4.88606	10.827	3.83871e+06		ng	6.30643	3.86909e+07	10.0791	512.408	25.6204	10.827	3.83871e+06		ng	6.82795	8.68473e+07	22.6241	1035.93	51.7965	10.827	3.83871e+06		ng	7.12145	4.84523e+06	1.2622	393.697	19.6849	10.827	3.83871e+06
		2024-3-7 sample 3	Caco-2 culturing medium			ng	5.67538	1.02835e+08	36.7261	2216.22	110.811	10.9313	2.80006e+06		ng	5.71843	5.48847e+06	1.96013	354.83	17.7415	10.9313	2.80006e+06		ng	6.38087	7.41641e+07	26.4866	1492.24	74.6119	10.9313	2.80006e+06		ng	6.9024	1.23171e+08	43.9887	2375.36	118.768	10.9313	2.80006e+06		ng	7.1959	1.06488e+07	3.80305	1186.22	59.311	10.9313	2.80006e+06
		2024-3-7 sample 4	original DMEM+FBS			ng	5.69027	9.83043e+07	47.1761	3372.22	168.611	10.9759	2.08377e+06		ng	5.73332	5.26182e+06	2.52514	458.764	22.9382	10.9759	2.08377e+06		ng	6.39577	1.01103e+08	48.5194	3524.52	176.226	10.9759	2.08377e+06		ng	6.92515	1.26255e+08	60.5895	4294.01	214.701	10.9759	2.08377e+06		ng	7.22217	1.22106e+07	5.85987	1827.77	91.3885	10.9759	2.08377e+06
[truncated: 144 more columns]

## Sheet: SCFAs
Sample					acetic-12C Method		acetic-12C Results					acetic-12C_13Cd3 label (ISTD) Results		propionic-12C Method		propionic-12C Results					propionic-12C_d3 (ISTD) Results		butyric-12C Method		butyric-12C Results					butyric-12C_d7 (ISTD) Results
		Name	Type	Level	Exp. Conc.	Units	RT	Area	RR	Calc. Conc. (ng)	Calc. Conc. (ng/uL)	RT	Area	Exp. Conc.	Units	RT	Area	RR	Calc. Conc. (ng)	Calc. Conc. (ng/uL)	RT	Area	Exp. Conc.	Units	RT	Area	RR	Calc. Conc. (ng)	Calc. Conc. (ng/uL)	RT	Area
		2024-1-22 sample 5	Caco-2 culturing medium			ng	7.79793	115551	0.182487	912.433	9.12433	7.64938	633201		ng	9.25837	41280.5	0.458751	229.375	2.29375	9.23063	89984.5		ng	10.7179	1219.94	0.00980313	4.90157	0.0490157	10.6481	124444
		2024-1-22 sample 6	Caco-2 culturing medium			ng	7.6637	65922	0.16141	807.049	8.07049	7.63597	408414		ng	9.25837	107382	1.25865	629.323	6.29323	9.23063	85315.4		ng	10.7045	950.337	0.00769005	3.84503	0.0384503	10.6347	123580
		2024-1-22 sample 7	Caco-2 culturing medium			ng	7.78452	87901.5	0.165527	827.633	8.27633	7.64938	531042		ng	9.25837	32432.5	0.351067	175.533	1.75533	9.23063	92382.9		ng	10.7179	1123.1	0.00889208	4.44604	0.0444604	10.6481	126303
		2024-1-22 sample 8	original DMEM+FBS			ng	7.79795	161814	0.180879	904.394	9.04394	7.6494	894600		ng	9.25838	44481.1	0.403259	201.63	2.0163	9.23063	110304		ng	10.7045	1199.28	0.00790094	3.95047	0.0395047	10.6481	151790

## Sheet: ValueList_Helper
Sample
Blank
Cal
QC
CC
DoubleBlank
MatrixSpike
MatrixSpikeDup
MatrixBlank
TuneCheck
ResponseCheck
